# Supplementary material for: Label-Free Quantitation and Mapping of the ErbB2 Tumor Receptor by Multiple Protease Digestion with Data-Dependent (MS1) and Data-Independent (MS2) Acquisitions
Source: Int J Proteomics. 2013 Apr 4;2013:791985. doi: 10.1155/2013/791985 (PMC3654371; doi:10.1155/2013/791985)
Supplement: Supplementary file 2 [file 791985.f2.xlsx]

## Sheet: Peptides Identified
Modifications: Oxidation [+16], dioxidation [+32], N-ethylmaleimide Cysteine C[+125], deamindation [+1], phoshorylation [+80], acetylation [+42]
Modified Sequence	Skyline Prec m/z	Mascot/ Protein Pilot	E-value (Mascot)/Conf(Protein Pilot)/'missed' if no match	Sequence	Enzyme	Charge (Z)	Theoretical Precursor m/z	Start Position	End Position	Missed Cleavages	delta ppm	Obs M/Z	Retention Time (min)	%CV (MS Replicates)	%CV (Process replicates)	Ragged End	N-Terminal Specificity	C-Terminal Specificity
ANKEILDEAYVM[+16]AGVGSPYVSR	795.73	Mascot	1.1e-09	ANKEILDEAYVMAGVGSPYVSR	Trypsin	3	795.731	763	784	1	0	795.73		0.03	0.08	no	specific	specific
ANKEILDEAYVM[+16]AGVGSPYVSR	795.73	Protein Pilot	99	ANKEILDEAYVMAGVGSPYVSR	Trypsin	3	795.73	763	784	1	-0.000950215	795.73	39.4854	0.03	0.08	no	specific	specific
ANKEILDEAYVMAGVGSPYVSR	790.398	Mascot	8.5e-08	ANKEILDEAYVMAGVGSPYVSR	Trypsin	3	790.399	763	784	1	0.0084	790.401		0.12	0.63	no	specific	specific
ANKEILDEAYVMAGVGSPYVSR	790.398	Protein Pilot	99	ANKEILDEAYVMAGVGSPYVSR	Trypsin	3	790.398	763	784	1	0.98417	790.726	44.9135	0.12	0.63	no	specific	specific
ASPETHLDM[+16]LR	643.314	Mascot	missed		Trypsin			37	47	0				0.05	0.12	no	non-specific	specific
ASPETHLDM[+16]LR	643.314	Protein Pilot	99	ASPETHLDMLR	Trypsin	2	643.314	37	47	0	-0.000885928	643.313	31.6487	0.05	0.12	no	non-specific	specific
ASPETHLDMLR	635.316	Mascot	missed		Trypsin			37	47	0				0.07	0.09	no	non-specific	specific
ASPETHLDMLR	635.316	Protein Pilot	99	ASPETHLDMLR	Trypsin	2	635.316	37	47	0	0.00067958	635.317	35.0019	0.07	0.09	no	non-specific	specific
AVTSANIQEFAG	604.301	Mascot	missed		Trypsin			355	366	0				0.32	0.27	no	specific	non-specific
AVTSANIQEFAG	604.301	Protein Pilot	99	AVTSANIQEFAG	Trypsin	2	604.301	355	366	0	-0.00230042	604.3	38.4458	0.32	0.27	no	specific	non-specific
AVTSANIQEFAGC[+125]K	782.377	Mascot	3.3e-09	AVTSANIQEFAGCK	Trypsin	2	782.378	355	368	0	0.0042	782.379		0.01	0.1	yes	specific	specific
AVTSANIQEFAGC[+125]K	782.377	Protein Pilot	99	AVTSANIQEFAGCK	Trypsin	2	782.377	355	368	0	-0.00111911	782.377	39.5284	0.01	0.1	yes	specific	specific
AVTSANIQEFAGC[+125]KK	564.619	Mascot	2.7e-08	AVTSANIQEFAGCKK	Trypsin	3	564.619	355	369	1	-0.0018	564.618		0.14	0.2	no	specific	specific
AVTSANIQEFAGC[+125]KK	564.619	Protein Pilot	99	AVTSANIQEFAGCKK	Trypsin	3	564.619	355	369	1	0.0011365	564.619	34.7113	0.14	0.2	no	specific	specific
C[+125]PSGVKPDLSYM[+16]PIW[+32]K	665.318	Mascot	missed		Trypsin			600	615	1				0.97	0.45	no	specific	specific
C[+125]PSGVKPDLSYM[+16]PIW[+32]K	665.318	Protein Pilot	99	CPSGVKPDLSYMPIWK	Trypsin	3	665.318	600	615	1	-0.00189261	665.317	42.9625	0.97	0.45	no	specific	specific
C[+125]PSGVKPDLSYM[+16]PIWK	654.655	Mascot	3.2e-06	CPSGVKPDLSYMPIWK	Trypsin	3	654.655	600	615	1	0.005	654.657		0.04	0.14	no	specific	specific
C[+125]PSGVKPDLSYM[+16]PIWK	654.655	Protein Pilot	99	CPSGVKPDLSYMPIWK	Trypsin	3	654.655	600	615	1	0.00096406	654.655	44.5005	0.04	0.14	no	specific	specific
C[+125]PSGVKPDLSYMPIWK	649.323	Mascot	1.7e-06	CPSGVKPDLSYMPIWK	Trypsin	3	649.324	600	615	1	-0.0054	649.321		0.21	0.66	no	specific	specific
C[+125]PSGVKPDLSYMPIWK	649.323	Protein Pilot	99	CPSGVKPDLSYMPIWK	Trypsin	3	649.323	600	615	1	0.00194385	649.324	48.5966	0.21	0.66	no	specific	specific
C[+125]WGESSEDC[+125]QSLTR	925.87	Mascot	1.7e-08	CWGESSEDCQSLTR	Trypsin	2	925.87	204	217	0	0.0008	925.87		0.06	0.22	no	specific	specific
C[+125]WGESSEDC[+125]QSLTR	925.87	Protein Pilot	99	CWGESSEDCQSLTR	Trypsin	2	925.87	204	217	0	-0.00111619	925.869	47.8662	0.06	0.22	no	specific	specific
C[+125]WM[+16]IDSEC[+125]RPR	831.347	Mascot	0.029	CWMIDSECRPR	Trypsin	2	831.348	958	968	1	0.0056	831.35		0.06	0.13	no	specific	specific
C[+125]WM[+16]IDSEC[+125]RPR	831.347	Protein Pilot	90.2	CWMIDSECRPR	Trypsin	2	831.347	958	968	1	-0.00258111	831.346	43.9028	0.06	0.13	no	specific	specific
C[+125]WMIDSEC[+125]RPR	823.35	Mascot	0.015	CWMIDSECRPR	Trypsin	2	823.35	958	968	1	0.0049	823.352		0.05	0.34	no	specific	specific
C[+125]WMIDSEC[+125]RPR	823.35	Protein Pilot	99	CWMIDSECRPR	Trypsin	2	823.35	958	968	1	-0.000555656	823.349	47.0641	0.05	0.34	no	specific	specific
C[+125]YGLGMEHLR	652.3	Mascot	missed		Trypsin			342	351	0				0.32	0.57	no	non-specific	specific
C[+125]YGLGMEHLR	652.3	Protein Pilot	99	CYGLGMEHLR	Trypsin	2	652.3	342	351	0	-0.00132546	652.299	36.6187	0.32	0.57	no	non-specific	specific
DETEYHADGGK	611.255	Mascot	missed		Trypsin			873	883	0				0.06	0.15	no	non-specific	specific
DETEYHADGGK	611.255	Protein Pilot	99	DETEYHADGGK	Trypsin	2	611.255	873	883	0	0.009673	611.259	33.5282	0.06	0.15	no	non-specific	specific
DETEYHADGGKVPIK	829.905	Mascot	missed		Trypsin			873	887	1				0.07	0.41	no	non-specific	specific
DETEYHADGGKVPIK	829.905	Protein Pilot	99	DETEYHADGGKVPIK	Trypsin	2	829.905	873	887	1	0.00263366	829.906	35.2259	0.07	0.41	no	non-specific	specific
DIDETEYHADGGK	725.31	Mascot	missed		Trypsin			871	883	0				0.02	0.06	no	non-specific	specific
DIDETEYHADGGK	725.31	Protein Pilot	99	DIDETEYHADGGK	Trypsin	2	725.31	871	883	0	-0.000640824	725.31	33.8042	0.02	0.06	no	non-specific	specific
DIDETEYHADGGKVPIK	629.643	Mascot	missed		Trypsin			871	887	1				0.05	0.14	no	non-specific	specific
DIDETEYHADGGKVPIK	629.643	Protein Pilot	99	DIDETEYHADGGKVPIK	Trypsin	3	629.643	871	887	1	0.00397714	629.644	34.9936	0.05	0.14	no	non-specific	specific
DPPFC[+125]VAR	515.245	Mascot	0.0028	DPPFCVAR	Trypsin	2	515.245	592	599	0	-0.0042	515.243		0.04	0.1	no	specific	specific
DPPFC[+125]VAR	515.245	Protein Pilot	99	DPPFCVAR	Trypsin	2	515.245	592	599	0	-0.0026468	515.243	37.9293	0.04	0.1	no	specific	specific
EGPLPAAR	405.727	Mascot	missed		Trypsin			1154	1161	0				0.01	0.1	no	specific	specific
EGPLPAAR	405.727	Protein Pilot	99	EGPLPAAR	Trypsin	2	405.727	1154	1161	0	-0.00181552	405.726	19.1081	0.01	0.1	no	specific	specific
EGPLPAARPAGAT[+80]LERPK	478.502	Mascot	0.0015	EGPLPAARPAGATLERPK	Trypsin	4	478.502	1154	1171	2	-0.0151	478.498		0.14	0.2	no	specific	specific
EGPLPAARPAGAT[+80]LERPK	478.502	Protein Pilot	80.99	EGPLPAARPAGATLERPK	Trypsin	4	478.502	1154	1171	2	-0.00117912	478.501	29.678	0.14	0.2	no	specific	specific
EGPLPAARPAGAT[+80]LERPK	637.666	Mascot	8e-05	EGPLPAARPAGATLERPK	Trypsin	3	637.667	1154	1171	2	-0.0039	637.665		0.092	0.124	no	specific	specific
EGPLPAARPAGAT[+80]LERPK	637.666	Protein Pilot	99	EGPLPAARPAGATLERPK	Trypsin	3	637.666	1154	1171	2	0.000919244	637.667	30.5059	0.092	0.124	no	specific	specific
EGPLPAARPAGATLERPK	458.51	Mascot	1.5e-10	EGPLPAARPAGATLERPK	Trypsin	4	458.511	1154	1171	2	-0.0124	458.507		0.046	0.141	no	specific	specific
EGPLPAARPAGATLERPK	458.51	Protein Pilot	99	EGPLPAARPAGATLERPK	Trypsin	4	458.51	1154	1171	2	0.000549359	458.51	27.0231	0.046	0.141	no	specific	specific
EGPLPAARPAGATLERPK	611.011	Mascot	0.0002	EGPLPAARPAGATLERPK	Trypsin	3	611.012	1154	1171	2	0.0048	611.013		0.024	0.108	no	specific	specific
EGPLPAARPAGATLERPK	611.011	Protein Pilot	99	EGPLPAARPAGATLERPK	Trypsin	3	611.011	1154	1171	2	0.00287063	611.012	27.0367	0.024	0.108	no	specific	specific
EILDEAYVM[+16]AGVGSPYVSR	691.338	Mascot	7.5e-09	EILDEAYVMAGVGSPYVSR	Trypsin	3	691.339	766	784	0	-0.0025	691.337		0.07	0.19	no	specific	specific
EILDEAYVM[+16]AGVGSPYVSR	691.338	Protein Pilot	99	EILDEAYVMAGVGSPYVSR	Trypsin	3	691.338	766	784	0	0.00314969	691.339	43.0391	0.07	0.19	no	specific	specific
EILDEAYVMAGVGSPYVSR	686.007	Mascot	1.1e-08	EILDEAYVMAGVGSPYVSR	Trypsin	3	686.007	766	784	0	0.0049	686.008		0.01	0.67	no	specific	specific
EILDEAYVMAGVGSPYVSR	686.007	Protein Pilot	99	EILDEAYVMAGVGSPYVSR	Trypsin	3	686.007	766	784	0	0.00322295	686.008	48.6225	0.01	0.67	no	specific	specific
EIPDLLEK	478.769	Mascot	0.00023	EIPDLLEK	Trypsin	2	478.769	930	937	0	-0.0012	478.768		0.01	0.03	no	specific	specific
EIPDLLEK	478.769	Protein Pilot	98.88	EIPDLLEK	Trypsin	2	478.769	930	937	0	0.00173786	478.769	37.0487	0.01	0.03	no	specific	specific
EIPDLLEKGER	433.57	Mascot	1.8e-05	EIPDLLEKGER	Trypsin	3	433.57	930	940	1	-0.007	433.567		0.02	0.08	no	specific	specific
EIPDLLEKGER	433.57	Protein Pilot	99	EIPDLLEKGER	Trypsin	3	433.57	930	940	1	0.000588802	433.57	33.0216	0.02	0.08	no	specific	specific
ELVSEFSR	483.748	Mascot	0.00017	ELVSEFSR	Trypsin	2	483.749	971	978	0	-0.0016	483.747		0.02	0.06	no	specific	specific
ELVSEFSR	483.748	Protein Pilot	98.69	ELVSEFSR	Trypsin	2	483.748	971	978	0	0.000786634	483.749	31.1927	0.02	0.06	no	specific	specific
FC[+125]PDPAPGAGGM[+16]VHHR	448.203	Mascot	missed		Trypsin			1031	1046	0				0.06	0.2	no	non-specific	specific
FC[+125]PDPAPGAGGM[+16]VHHR	448.203	Protein Pilot	99	FCPDPAPGAGGMVHHR	Trypsin	4	448.203	1031	1046	0	0.00026688	448.203	26.2811	0.06	0.2	no	non-specific	specific
FRELVSEFSR	423.891	Mascot	6.3e-05	FRELVSEFSR	Trypsin	3	423.892	969	978	1	-0.0103	423.888		0.081	0.138	no	specific	specific
FRELVSEFSR	423.891	Protein Pilot	99	FRELVSEFSR	Trypsin	3	423.891	969	978	1	0.00190099	423.892	34.2896	0.081	0.138	no	specific	specific
FRELVSEFSR	635.333	Mascot	0.012	FRELVSEFSR	Trypsin	2	635.333	969	978	1	-0.002	635.332		0.037	0.163	no	specific	specific
FRELVSEFSR	635.333	Protein Pilot	99	FRELVSEFSR	Trypsin	2	635.333	969	978	1	0.00172218	635.334	33.7367	0.037	0.163	no	specific	specific
FVVIQNEDLGPASPLDSTFYR	790.066	Mascot	1.2e-11	FVVIQNEDLGPASPLDSTFYR	Trypsin	3	790.066	986	1006	0	0.0138	790.07		0.14	0.85	no	specific	specific
FVVIQNEDLGPASPLDSTFYR	790.066	Protein Pilot	99	FVVIQNEDLGPASPLDSTFYR	Trypsin	3	790.065	986	1006	0	0.00572169	790.067	49.3969	0.14	0.85	no	specific	specific
GAPPSTFK	402.716	Mascot	7.6e-05	GAPPSTFK	Trypsin	2	402.717	1231	1238	0	-0.0056	402.713		0.06	0.12	no	specific	specific
GAPPSTFK	402.716	Protein Pilot	92.86	GAPPSTFK	Trypsin	2	402.716	1231	1238	0	-0.00112573	402.716	5.238	0.06	0.12	no	specific	specific
GIW[+32]IPDGENVK	630.317	Mascot	missed		Trypsin			737	747	0				0.09	0.21	no	specific	specific
GIW[+32]IPDGENVK	630.317	Protein Pilot	99	GIWIPDGENVK	Trypsin	2	630.317	737	747	0	0.000604994	630.317	36.8625	0.09	0.21	no	specific	specific
GIW[+32]IPDGENVKIPVAIK	627.688	Mascot	missed		Trypsin			737	753	1				0.46	0.53	no	specific	specific
GIW[+32]IPDGENVKIPVAIK	627.688	Protein Pilot	99	GIWIPDGENVKIPVAIK	Trypsin	3	627.688	737	753	1	0.00151762	627.688	44.2966	0.46	0.53	no	specific	specific
GIWIPDGENVK	614.322	Mascot	0.0011	GIWIPDGENVK	Trypsin	2	614.323	737	747	0	0.0023	614.323		0.01	0.05	no	specific	specific
GIWIPDGENVK	614.322	Protein Pilot	99	GIWIPDGENVK	Trypsin	2	614.322	737	747	0	0.000382873	614.322	38.4705	0.01	0.05	no	specific	specific
GIWIPDGENVKIPVAIK	617.024	Mascot	4.6e-09	GIWIPDGENVKIPVAIK	Trypsin	3	617.025	737	753	1	0.0019	617.025		0.09	0.32	no	specific	specific
GIWIPDGENVKIPVAIK	617.024	Protein Pilot	99	GIWIPDGENVKIPVAIK	Trypsin	3	617.024	737	753	1	0.00452671	617.026	44.9739	0.09	0.32	no	specific	specific
GLQS[+80]LPTHDPSPLQR	575.949	Mascot	7.3e-05	GLQSLPTHDPSPLQR	Trypsin	3	575.949	1097	1111	0	-0.0132	575.944		0.18	0.27	no	specific	specific
GLQS[+80]LPTHDPSPLQR	575.949	Protein Pilot	99	GLQSLPTHDPSPLQR	Trypsin	3	575.949	1097	1111	0	-0.00592785	575.947	35.9014	0.18	0.27	no	specific	specific
GLQSLPTHDPSPLQR	412.222	Mascot	1e-06	GLQSLPTHDPSPLQR	Trypsin	4	412.222	1097	1111	0	-0.0085	412.22		0.051	0.053	no	specific	specific
GLQSLPTHDPSPLQR	412.222	Protein Pilot	99	GLQSLPTHDPSPLQR	Trypsin	4	412.222	1097	1111	0	0.000570749	412.222	31.161	0.051	0.053	no	specific	specific
GLQSLPTHDPSPLQR	549.293	Mascot	1.1e-08	GLQSLPTHDPSPLQR	Trypsin	3	549.294	1097	1111	0	-0.0046	549.292		0.012	0.029	no	specific	specific
GLQSLPTHDPSPLQR	549.293	Protein Pilot	99	GLQSLPTHDPSPLQR	Trypsin	3	549.293	1097	1111	0	0.00392088	549.295	30.9411	0.012	0.029	no	specific	specific
GM[+16]SYLEDVR	543.25	Mascot	4.9e-05	GMSYLEDVR	Trypsin	2	543.251	832	840	0	0.0021	543.251		0.02	0.13	no	specific	specific
GM[+16]SYLEDVR	543.25	Protein Pilot	99	GMSYLEDVR	Trypsin	2	543.25	832	840	0	0.000679118	543.25	30.0604	0.02	0.13	no	specific	specific
GMSYLEDVR	535.253	Mascot	0.00049	GMSYLEDVR	Trypsin	2	535.253	832	840	0	-0.0041	535.251		0.02	0.06	no	specific	specific
GMSYLEDVR	535.253	Protein Pilot	99	GMSYLEDVR	Trypsin	2	535.253	832	840	0	0.000715795	535.253	34.283	0.02	0.06	no	specific	specific
GQEC[+125]VEEC[+125]R	651.758	Mascot	6.5e-05	GQECVEECR	Trypsin	2	651.759	537	545	0	-0.0029	651.757		0.03	0.06	no	specific	specific
GQEC[+125]VEEC[+125]R	651.758	Protein Pilot	99	GQECVEECR	Trypsin	2	651.758	537	545	0	-0.00174414	651.757	31.5378	0.03	0.06	no	specific	specific
GTPTAENPEYLGLDVPV	886.441	Mascot	2.5e-07	GTPTAENPEYLGLDVPV	Trypsin	2	886.442	1239	1255	0	0.0038	886.443		0.04	0.19	no	specific	non-specific
GTPTAENPEYLGLDVPV	886.441	Protein Pilot	99	GTPTAENPEYLGLDVPV	Trypsin	2	886.441	1239	1255	0	0.00300785	886.443	49.0653	0.04	0.19	no	specific	non-specific
IDETEYHADGGK	667.797	Mascot	missed		Trypsin			872	883	0				0.12	0.13	no	non-specific	specific
IDETEYHADGGK	667.797	Protein Pilot	99	IDETEYHADGGK	Trypsin	2	667.797	872	883	0	-0.00165802	667.796	33.4049	0.12	0.13	no	non-specific	specific
ILKETELR	501.303	Mascot	0.012	ILKETELR	Trypsin	2	501.304	714	721	1	-0.0028	501.302		0.1	0.26	yes	specific	specific
ILKETELR	501.303	Protein Pilot	93.98	ILKETELR	Trypsin	2	501.303	714	721	1	-0.00178165	501.302	21.5536	0.1	0.26	yes	specific	specific
IPDGENVKIPVAIK	746.94	Mascot	missed		Trypsin			740	753	1				0.02	0.29	no	non-specific	specific
IPDGENVKIPVAIK	746.94	Protein Pilot	99	IPDGENVKIPVAIK	Trypsin	2	746.94	740	753	1	-0.00122852	746.94	45.0311	0.02	0.29	no	non-specific	specific
ITDFGLAR	446.748	Mascot	0.00016	ITDFGLAR	Trypsin	2	446.749	861	868	0	-0.0033	446.746		0.02	0.04	no	specific	specific
ITDFGLAR	446.748	Protein Pilot	99	ITDFGLAR	Trypsin	2	446.748	861	868	0	-5.7e-05	446.748	33.3262	0.02	0.04	no	specific	specific
LDIDETEYHADGGK	781.852	Mascot	missed		Trypsin			870	883	0				0.05	0.05	no	non-specific	specific
LDIDETEYHADGGK	781.852	Protein Pilot	99	LDIDETEYHADGGK	Trypsin	2	781.852	870	883	0	-0.000394791	781.852	33.5881	0.05	0.05	no	non-specific	specific
LDIDETEYHADGGKVPIK	667.337	Mascot	missed		Trypsin			870	887	1				0.07	0.21	no	non-specific	specific
LDIDETEYHADGGKVPIK	667.337	Protein Pilot	99	LDIDETEYHADGGKVPIK	Trypsin	3	667.337	870	887	1	0.0100177	667.341	35.0427	0.07	0.21	no	non-specific	specific
LGSGAFGTVYK	550.293	Mascot	missed		Trypsin			726	736	0				0.09	0.36	no	non-specific	specific
LGSGAFGTVYK	550.293	Protein Pilot	99	LGSGAFGTVYK	Trypsin	2	550.293	726	736	0	0.00437604	550.295	35.8939	0.09	0.36	no	non-specific	specific
LGSQDLLNW[+32]C[+125]M[+16]QIAK	631.634	Mascot	missed		Trypsin			817	831	0				0.06	0.62	no	specific	specific
LGSQDLLNW[+32]C[+125]M[+16]QIAK	631.634	Protein Pilot	99	LGSQDLLNWCMQIAK	Trypsin	3	631.634	817	831	0	0.000124255	631.634	50.3178	0.06	0.62	no	specific	specific
LGSQDLLNWC[+125]M[+16]QIAK	620.971	Mascot	0.0003	LGSQDLLNWCMQIAK	Trypsin	3	620.971	817	831	0	-0.0063	620.969		0.0743655	0.625958	no	specific	specific
LGSQDLLNWC[+125]M[+16]QIAK	620.971	Protein Pilot	99	LGSQDLLNWCMQIAK	Trypsin	3	620.971	817	831	0	0.000277878	620.971	52.3759	0.0743655	0.625958	no	specific	specific
LGSQDLLNWC[+125]M[+16]QIAK	930.953	Mascot	6.6e-10	LGSQDLLNWCMQIAK	Trypsin	2	930.953	817	831	0	0.0117	930.959		0.0666504	0.607251	no	specific	specific
LGSQDLLNWC[+125]M[+16]QIAK	930.953	Protein Pilot	99	LGSQDLLNWCMQIAK	Trypsin	2	930.953	817	831	0	-0.000399989	930.953	52.2246	0.0666504	0.607251	no	specific	specific
LLDIDETEYHADGGK	559.265	Mascot	1.8e-10	LLDIDETEYHADGGK	Trypsin	3	559.266	869	883	0	0.0027	559.266		0.030069	0.0472106	no	specific	specific
LLDIDETEYHADGGK	559.265	Protein Pilot	99	LLDIDETEYHADGGK	Trypsin	3	559.265	869	883	0	0.00414974	559.266	33.3676	0.030069	0.0472106	no	specific	specific
LLDIDETEYHADGGK	838.394	Mascot	9.3e-11	LLDIDETEYHADGGK	Trypsin	2	838.395	869	883	0	0.0071	838.398		0.0573356	0.0713907	no	specific	specific
LLDIDETEYHADGGK	838.394	Protein Pilot	99	LLDIDETEYHADGGK	Trypsin	2	838.394	869	883	0	-0.000592704	838.394	33.2942	0.0573356	0.0713907	no	specific	specific
LLDIDETEYHADGGKVPIK	529.026	Mascot	6.3e-11	LLDIDETEYHADGGKVPIK	Trypsin	4	529.026	869	887	1	-0.0045	529.025		0.0235892	0.161004	no	specific	specific
LLDIDETEYHADGGKVPIK	529.026	Protein Pilot	99	LLDIDETEYHADGGKVPIK	Trypsin	4	529.026	869	887	1	0.000567553	529.026	35.5698	0.0235892	0.161004	no	specific	specific
LLDIDETEYHADGGKVPIK	705.032	Mascot	1.6e-09	LLDIDETEYHADGGKVPIK	Trypsin	3	705.032	869	887	1	0.0117	705.036		0.0280684	0.180318	no	specific	specific
LLDIDETEYHADGGKVPIK	705.032	Protein Pilot	99	LLDIDETEYHADGGKVPIK	Trypsin	3	705.032	869	887	1	-0.00309681	705.031	35.3819	0.0280684	0.180318	no	specific	specific
LLDIDETEYHADGGKVPIK	1057.04	Mascot	0.0015	LLDIDETEYHADGGKVPIK	Trypsin	2	1057.04	869	887	1	0.0431	1057.07		0.206623	0.335074	no	specific	specific
LLDIDETEYHADGGKVPIK	1057.04	Protein Pilot	99	LLDIDETEYHADGGKVPIK	Trypsin	2	1057.04	869	887	1	0.0248812	1057.06	34.9679	0.206623	0.335074	no	specific	specific
LLQETELVEPLT[+80]PSGAM[+16]PNQAQM[+16]R	922.434	Mascot	1.5e-08	LLQETELVEPLTPSGAMPNQAQMR	Trypsin	3	922.435	690	713	0	0.0172	922.44		0.04	0.15	yes	specific	specific
LLQETELVEPLT[+80]PSGAM[+16]PNQAQM[+16]R	922.434	Protein Pilot	99	LLQETELVEPLTPSGAMPNQAQMR	Trypsin	3	922.434	690	713	0	-0.00118064	922.434	44.2233	0.04	0.15	yes	specific	specific
LLQETELVEPLT[+80]PSGAM[+16]PNQAQMR	917.103	Mascot	4e-08	LLQETELVEPLTPSGAMPNQAQMR	Trypsin	3	917.103	690	713	0	0.0163	917.108		0.18	0.3	yes	specific	specific
LLQETELVEPLT[+80]PSGAM[+16]PNQAQMR	917.103	Protein Pilot	99	LLQETELVEPLTPSGAMPNQAQMR	Trypsin	3	917.103	690	713	0	-0.000151199	917.103	46.4172	0.18	0.3	yes	specific	specific
LLQETELVEPLT[+80]PSGAMPNQAQM[+16]R	917.103	Mascot	4e-08	LLQETELVEPLTPSGAMPNQAQMR	Trypsin	3	917.103	690	713	0	0.0163	917.108		0.11	0.35	yes	specific	specific
LLQETELVEPLT[+80]PSGAMPNQAQM[+16]R	917.103	Protein Pilot	99	LLQETELVEPLTPSGAMPNQAQMR	Trypsin	3	917.103	690	713	0	-0.000151199	917.103	46.4172	0.11	0.35	yes	specific	specific
LLQETELVEPLTPS[+80]GAM[+16]PNQAQM[+16]R	922.434	Mascot	1.5e-08	LLQETELVEPLTPSGAMPNQAQMR	Trypsin	3	922.435	690	713	0	0.0172	922.44		0.04	0.1	yes	specific	specific
LLQETELVEPLTPS[+80]GAM[+16]PNQAQM[+16]R	922.434	Protein Pilot	99	LLQETELVEPLTPSGAMPNQAQMR	Trypsin	3	922.434	690	713	0	-0.00118064	922.434	44.2233	0.04	0.1	yes	specific	specific
LLQETELVEPLTPSGAM[+16]PN	685.682	Mascot	missed		Trypsin			690	708	0				0.12	0.18	yes	specific	non-specific
LLQETELVEPLTPSGAM[+16]PN	685.682	Protein Pilot	99	LLQETELVEPLTPSGAMPN	Trypsin	3	685.682	690	708	0	0.00269794	685.683	45.6542	0.12	0.18	yes	specific	non-specific
LLQETELVEPLTPSGAM[+16]PN[+1]QAQM[+16]R	896.107	Mascot	missed		Trypsin			690	713	0				0.04	0.31	yes	specific	specific
LLQETELVEPLTPSGAM[+16]PN[+1]QAQM[+16]R	896.107	Protein Pilot	99	LLQETELVEPLTPSGAMPNQAQMR	Trypsin	3	896.107	690	713	0	0.00426903	896.108	42.0519	0.04	0.31	yes	specific	specific
LLQETELVEPLTPSGAM[+16]PNQAQM[+16]R	672.086	Mascot	3.1e-06	LLQETELVEPLTPSGAMPNQAQMR	Trypsin	4	672.087	690	713	0	0.0001	672.086		0.0562305	0.0544704	yes	specific	specific
LLQETELVEPLTPSGAM[+16]PNQAQM[+16]R	672.086	Protein Pilot	99	LLQETELVEPLTPSGAMPNQAQMR	Trypsin	4	672.086	690	713	0	0.00602775	672.087	40.944	0.0562305	0.0544704	yes	specific	specific
LLQETELVEPLTPSGAM[+16]PNQAQM[+16]R	895.779	Mascot	9.5e-09	LLQETELVEPLTPSGAMPNQAQMR	Trypsin	3	895.779	690	713	0	0.0181	895.785		0.0486879	0.0731381	yes	specific	specific
LLQETELVEPLTPSGAM[+16]PNQAQM[+16]R	895.779	Protein Pilot	99	LLQETELVEPLTPSGAMPNQAQMR	Trypsin	3	895.779	690	713	0	0.00209679	895.78	41.3425	0.0486879	0.0731381	yes	specific	specific
LLQETELVEPLTPSGAM[+16]PNQAQM[+32]R	901.111	Mascot	missed		Trypsin			690	713	0				0.19	0.16	yes	specific	specific
LLQETELVEPLTPSGAM[+16]PNQAQM[+32]R	901.111	Protein Pilot	99	LLQETELVEPLTPSGAMPNQAQMR	Trypsin	3	901.111	690	713	0	0.00110674	901.111	41.4573	0.19	0.16	yes	specific	specific
LLQETELVEPLTPSGAM[+16]PNQAQMR	668.087	Mascot	0.00012	LLQETELVEPLTPSGAMPNQAQMR	Trypsin	4	668.088	690	713	0	0.011	668.09		0.0875354	0.175401	yes	specific	specific
LLQETELVEPLTPSGAM[+16]PNQAQMR	668.087	Protein Pilot	99	LLQETELVEPLTPSGAMPNQAQMR	Trypsin	4	668.087	690	713	0	0.00505082	668.089	42.156	0.0875354	0.175401	yes	specific	specific
LLQETELVEPLTPSGAM[+16]PNQAQMR	890.447	Mascot	6.1e-12	LLQETELVEPLTPSGAMPNQAQMR	Trypsin	3	890.448	690	713	0	0.0206	890.454		0.0799706	0.161819	yes	specific	specific
LLQETELVEPLTPSGAM[+16]PNQAQMR	890.447	Protein Pilot	99	LLQETELVEPLTPSGAMPNQAQMR	Trypsin	3	890.447	690	713	0	-0.000984055	890.447	43.0393	0.0799706	0.161819	yes	specific	specific
LLQETELVEPLTPSGAM[+32]PNQAQM[+16]R	901.111	Mascot	missed		Trypsin			690	713	0				0.19	0.21	yes	specific	specific
LLQETELVEPLTPSGAM[+32]PNQAQM[+16]R	901.111	Protein Pilot	99	LLQETELVEPLTPSGAMPNQAQMR	Trypsin	3	901.111	690	713	0	0.00110674	901.111	41.4573	0.19	0.21	yes	specific	specific
LLQETELVEPLTPSGAMPNQAQM[+16]R	890.447	Mascot	6.1e-12	LLQETELVEPLTPSGAMPNQAQMR	Trypsin	3	890.448	690	713	0	0.0206	890.454		0.09	0.14	yes	specific	specific
LLQETELVEPLTPSGAMPNQAQM[+16]R	890.447	Protein Pilot	99	LLQETELVEPLTPSGAMPNQAQMR	Trypsin	3	890.447	690	713	0	-0.000984055	890.447	43.0393	0.09	0.14	yes	specific	specific
LLQETELVEPLTPSGAMPNQAQMR	664.089	Mascot	2.9e-05	LLQETELVEPLTPSGAMPNQAQMR	Trypsin	4	664.089	690	713	0	0.0004	664.089		0.149181	0.524956	yes	specific	specific
LLQETELVEPLTPSGAMPNQAQMR	664.089	Protein Pilot	99	LLQETELVEPLTPSGAMPNQAQMR	Trypsin	4	664.089	690	713	0	1.54e-05	664.089	44.5374	0.149181	0.524956	yes	specific	specific
LLQETELVEPLTPSGAMPNQAQMR	885.116	Mascot	2.4e-09	LLQETELVEPLTPSGAMPNQAQMR	Trypsin	3	885.116	690	713	0	0.0132	885.12		0.122905	0.616399	yes	specific	specific
LLQETELVEPLTPSGAMPNQAQMR	885.116	Protein Pilot	99	LLQETELVEPLTPSGAMPNQAQMR	Trypsin	3	885.116	690	713	0	1.9899	885.779	44.9061	0.122905	0.616399	yes	specific	specific
LPASPETHLDM[+16]LR	499.257	Mascot	1.5e-08	LPASPETHLDMLR	Trypsin	3	499.258	35	47	0	-0.0076	499.255		0.01	0.11	no	specific	specific
LPASPETHLDM[+16]LR	499.257	Protein Pilot	99	LPASPETHLDMLR	Trypsin	3	499.257	35	47	0	0.000513978	499.257	31.5664	0.01	0.11	no	specific	specific
LPASPETHLDMLR	493.926	Mascot	6.3e-09	LPASPETHLDMLR	Trypsin	3	493.926	35	47	0	-0.0026	493.925		0.01	0.09	no	specific	specific
LPASPETHLDMLR	493.926	Protein Pilot	99	LPASPETHLDMLR	Trypsin	3	493.926	35	47	0	0.00218242	493.926	34.4343	0.01	0.09	no	specific	specific
LPQPPIC[+125]TIDVYM[+16]IM[+16]VK	706.694	Mascot	1.6e-06	LPQPPICTIDVYMIMVK	Trypsin	3	706.695	941	957	0	0.0028	706.695		0.15	0.78	no	specific	specific
LPQPPIC[+125]TIDVYM[+16]IM[+16]VK	706.694	Protein Pilot	99	LPQPPICTIDVYMIMVK	Trypsin	3	706.694	941	957	0	-0.00112809	706.694	50.5304	0.15	0.78	no	specific	specific
LPTHDPSPLQR	630.838	Mascot	missed		Trypsin			1101	1111	0				0.07	0.07	no	non-specific	specific
LPTHDPSPLQR	630.838	Protein Pilot	99	LPTHDPSPLQR	Trypsin	2	630.838	1101	1111	0	-0.00188521	630.837	31.1015	0.07	0.07	no	non-specific	specific
LRLPASPETHLDM[+16]LR	441.991	Mascot	1.7e-06	LRLPASPETHLDMLR	Trypsin	4	441.992	33	47	1	-0.007	441.989		0.0321968	0.0595648	no	specific	specific
LRLPASPETHLDM[+16]LR	441.991	Protein Pilot	99	LRLPASPETHLDMLR	Trypsin	4	441.991	33	47	1	0.00244947	441.992	34.1049	0.0321968	0.0595648	no	specific	specific
LRLPASPETHLDM[+16]LR	588.986	Mascot	0.00032	LRLPASPETHLDMLR	Trypsin	3	588.986	33	47	1	0.0023	588.986		0.0553615	0.0595091	no	specific	specific
LRLPASPETHLDM[+16]LR	588.986	Protein Pilot	99	LRLPASPETHLDMLR	Trypsin	3	588.986	33	47	1	0.00269835	588.987	33.8524	0.0553615	0.0595091	no	specific	specific
LRLPASPETHLDMLR	437.992	Mascot	3.8e-06	LRLPASPETHLDMLR	Trypsin	4	437.993	33	47	1	-0.0128	437.989		0.0245958	0.130893	no	specific	specific
LRLPASPETHLDMLR	437.992	Protein Pilot	99	LRLPASPETHLDMLR	Trypsin	4	437.992	33	47	1	0.000858047	437.993	36.8123	0.0245958	0.130893	no	specific	specific
LRLPASPETHLDMLR	583.654	Mascot	1.5e-07	LRLPASPETHLDMLR	Trypsin	3	583.655	33	47	1	-0.0016	583.654		0.0425289	0.133698	no	specific	specific
LRLPASPETHLDMLR	583.654	Protein Pilot	99	LRLPASPETHLDMLR	Trypsin	3	583.654	33	47	1	0.00300284	583.655	36.8803	0.0425289	0.133698	no	specific	specific
M[+16]ALESILR	474.763	Mascot	missed		Trypsin			889	896	0				0.05	0.09	yes	non-specific	specific
M[+16]ALESILR	474.763	Protein Pilot	99	MALESILR	Trypsin	2	474.763	889	896	0	-0.00250674	474.762	33.8765	0.05	0.09	yes	non-specific	specific
N[+1]NQLALTLIDTNR	743.897	Mascot	missed		Trypsin			176	188	0				0.08	0.07	no	specific	specific
N[+1]NQLALTLIDTNR	743.897	Protein Pilot	99	NNQLALTLIDTNR	Trypsin	2	743.897	176	188	0	0.00105778	743.897	45.8266	0.08	0.07	no	specific	specific
NN[+1]QLALTLIDTNR	743.897	Mascot	missed		Trypsin			176	188	0				0.04	0.07	no	specific	specific
NN[+1]QLALTLIDTNR	743.897	Protein Pilot	99	NNQLALTLIDTNR	Trypsin	2	743.897	176	188	0	0.00105778	743.897	45.8266	0.04	0.07	no	specific	specific
NNQLALTLIDTNR	495.939	Mascot	1.5e-05	NNQLALTLIDTNR	Trypsin	3	495.939	176	188	0	-0.0051	495.937		0.0174622	0.046997	no	specific	specific
NNQLALTLIDTNR	495.939	Protein Pilot	99	NNQLALTLIDTNR	Trypsin	3	495.939	176	188	0	0.000331849	495.939	41.1742	0.0174622	0.046997	no	specific	specific
NNQLALTLIDTNR	743.405	Mascot	4.6e-08	NNQLALTLIDTNR	Trypsin	2	743.405	176	188	0	0.0022	743.406		0.0475873	0.0477223	no	specific	specific
NNQLALTLIDTNR	743.405	Protein Pilot	99	NNQLALTLIDTNR	Trypsin	2	743.405	176	188	0	-0.00028748	743.404	41.3342	0.0475873	0.0477223	no	specific	specific
NPHQALLHTANRPEDEC[+125]VGEGLAC[+125]HQLC[+125]AR	732.341	Mascot	0.003	NPHQALLHTANRPEDECVGEGLACHQLCAR	Trypsin	5	732.341	488	517	1	0.0118	732.343		0.22	0.27	no	specific	specific
NPHQALLHTANRPEDEC[+125]VGEGLAC[+125]HQLC[+125]AR	732.341	Protein Pilot	2.669	NPHQALLHTANRPEDECVGEGLACHQLCAR	Trypsin	5	732.341	488	517	1	0.00406011	732.341	38.6765	0.22	0.27	no	specific	specific
NPQLC[+125]YQDTILWK	582.956	Mascot	0.094	NPQLCYQDTILWK	Trypsin	3	582.956	158	170	0	0.0024	582.956		0.0345626	0.29317	no	specific	specific
NPQLC[+125]YQDTILWK	582.956	Protein Pilot	99	NPQLCYQDTILWK	Trypsin	3	582.956	158	170	0	0.00177227	582.956	46.7451	0.0345626	0.29317	no	specific	specific
NPQLC[+125]YQDTILWK	873.93	Mascot	3.7e-09	NPQLCYQDTILWK	Trypsin	2	873.93	158	170	0	0.0024	873.931		0.0404402	0.325475	no	specific	specific
NPQLC[+125]YQDTILWK	873.93	Protein Pilot	99	NPQLCYQDTILWK	Trypsin	2	873.93	158	170	0	-0.000602754	873.929	46.7366	0.0404402	0.325475	no	specific	specific
NTDTFESM[+16]PNPEGR	805.841	Mascot	missed		Trypsin			275	288	0				0.05	0.28	no	non-specific	specific
NTDTFESM[+16]PNPEGR	805.841	Protein Pilot	99	NTDTFESMPNPEGR	Trypsin	2	805.841	275	288	0	-0.00147684	805.841	27.0296	0.05	0.28	no	non-specific	specific
NTDTFESMPNPEGR	797.844	Mascot	missed		Trypsin			275	288	0				0.22	0.14	no	non-specific	specific
NTDTFESMPNPEGR	797.844	Protein Pilot	99	NTDTFESMPNPEGR	Trypsin	2	797.844	275	288	0	0.00154654	797.845	33.4716	0.22	0.14	no	non-specific	specific
PAARPAGATLERPK	478.944	Mascot	missed		Trypsin			1158	1171	2				0.04	0.15	no	non-specific	specific
PAARPAGATLERPK	478.944	Protein Pilot	99	PAARPAGATLERPK	Trypsin	3	478.944	1158	1171	2	0.000202784	478.944	26.9278	0.04	0.15	no	non-specific	specific
PAGAT[+80]LERPK	560.282	Mascot	missed		Trypsin			1162	1171	1				0.16	0.19	no	specific	specific
PAGAT[+80]LERPK	560.282	Protein Pilot	99	PAGATLERPK	Trypsin	2	560.282	1162	1171	1	-0.0043638	560.279	21.9695	0.16	0.19	no	specific	specific
PAGATLERPK	520.298	Mascot	missed		Trypsin			1162	1171	1				0.13	0.2	no	specific	specific
PAGATLERPK	520.298	Protein Pilot	99	PAGATLERPK	Trypsin	2	520.298	1162	1171	1	-0.00339595	520.297	4.3452	0.13	0.2	no	specific	specific
PASPETHLDM[+16]LR	691.84	Mascot	missed		Trypsin			36	47	0				0.01	0.16	no	non-specific	specific
PASPETHLDM[+16]LR	691.84	Protein Pilot	99	PASPETHLDMLR	Trypsin	2	691.84	36	47	0	-0.00129456	691.84	31.3468	0.01	0.16	no	non-specific	specific
PASPETHLDMLR	683.843	Mascot	missed		Trypsin			36	47	0				0.06	0.09	no	non-specific	specific
PASPETHLDMLR	683.843	Protein Pilot	99	PASPETHLDMLR	Trypsin	2	683.843	36	47	0	-0.000794258	683.842	34.8902	0.06	0.09	no	non-specific	specific
PDGENVKIPVAIK	690.398	Mascot	missed		Trypsin			741	753	1				0.04	0.28	no	non-specific	specific
PDGENVKIPVAIK	690.398	Protein Pilot	99	PDGENVKIPVAIK	Trypsin	2	690.398	741	753	1	-0.000428468	690.398	45.1861	0.04	0.28	no	non-specific	specific
PDLLEKGER	528.788	Mascot	missed		Trypsin			932	940	1				0.03	0.06	no	non-specific	specific
PDLLEKGER	528.788	Protein Pilot	99	PDLLEKGER	Trypsin	2	528.788	932	940	1	-3.09e-05	528.788	33.4579	0.03	0.06	no	non-specific	specific
PETHLDM[+16]LR	564.279	Mascot	missed		Trypsin			39	47	0				0.12	0.14	no	non-specific	specific
PETHLDM[+16]LR	564.279	Protein Pilot	99	PETHLDMLR	Trypsin	2	564.279	39	47	0	0.000327967	564.279	34.2248	0.12	0.14	no	non-specific	specific
PETHLDMLR	556.282	Mascot	missed		Trypsin			39	47	0				0.13	0.18	no	non-specific	specific
PETHLDMLR	556.282	Protein Pilot	99	PETHLDMLR	Trypsin	2	556.282	39	47	0	-0.000446598	556.282	34.7693	0.13	0.18	no	non-specific	specific
PLTPSGAM[+16]PNQAQM[+16]R	815.887	Mascot	missed		Trypsin			699	713	0				0.09	0.21	no	non-specific	specific
PLTPSGAM[+16]PNQAQM[+16]R	815.887	Protein Pilot	99	PLTPSGAMPNQAQMR	Trypsin	2	815.887	699	713	0	-0.0020109	815.886	40.9633	0.09	0.21	no	non-specific	specific
PTHDPSPLQR	574.296	Mascot	missed		Trypsin			1102	1111	0				0.01	0.03	no	non-specific	specific
PTHDPSPLQR	574.296	Protein Pilot	99	PTHDPSPLQR	Trypsin	2	574.296	1102	1111	0	-0.00100964	574.296	31.0783	0.01	0.03	no	non-specific	specific
PYDGIPAR	444.732	Mascot	missed		Trypsin			922	929	0				0.01	0.11	no	specific	specific
PYDGIPAR	444.732	Protein Pilot	99	PYDGIPAR	Trypsin	2	444.732	922	929	0	-1.55e-05	444.732	25.2922	0.01	0.11	no	specific	specific
QSLPTHDPSPLQR	738.384	Mascot	missed		Trypsin			1099	1111	0				0.04	0.04	no	non-specific	specific
QSLPTHDPSPLQR	738.384	Protein Pilot	99	QSLPTHDPSPLQR	Trypsin	2	738.384	1099	1111	0	-0.00231689	738.383	31.501	0.04	0.04	no	non-specific	specific
RLLDIDETEYHADGGK	611.299	Mascot	missed		Trypsin			868	883	1				0.02	0.15	no	non-specific	specific
RLLDIDETEYHADGGK	611.299	Protein Pilot	99	RLLDIDETEYHADGGK	Trypsin	3	611.299	868	883	1	0.00104046	611.299	31.747	0.02	0.15	no	non-specific	specific
RLLQETELVEPLTPSGAM[+16]PNQAQM[+16]R	947.813	Mascot	4.5e-07	RLLQETELVEPLTPSGAMPNQAQMR	Trypsin	3	947.813	689	713	1	0.0061	947.815		0.12	0.1	yes	specific	specific
RLLQETELVEPLTPSGAM[+16]PNQAQM[+16]R	947.813	Protein Pilot	99	RLLQETELVEPLTPSGAMPNQAQMR	Trypsin	3	947.813	689	713	1	0.000958467	947.813	38.3868	0.12	0.1	yes	specific	specific
RLLQETELVEPLTPSGAM[+16]PNQAQMR	942.481	Mascot	2.6e-06	RLLQETELVEPLTPSGAMPNQAQMR	Trypsin	3	942.482	689	713	1	0.0198	942.488		0.07	0.2	yes	specific	specific
RLLQETELVEPLTPSGAM[+16]PNQAQMR	942.481	Protein Pilot	99	RLLQETELVEPLTPSGAMPNQAQMR	Trypsin	3	942.481	689	713	1	0.000884354	942.481	40.4591	0.07	0.2	yes	specific	specific
RLLQETELVEPLTPSGAMPNQAQM[+16]R	942.481	Mascot	2.6e-06	RLLQETELVEPLTPSGAMPNQAQMR	Trypsin	3	942.482	689	713	1	0.0198	942.488		0.06	0.19	yes	specific	specific
RLLQETELVEPLTPSGAMPNQAQM[+16]R	942.481	Protein Pilot	99	RLLQETELVEPLTPSGAMPNQAQMR	Trypsin	3	942.481	689	713	1	0.000884354	942.481	40.4591	0.06	0.19	yes	specific	specific
S[+80]GGGDLTLGLEPSEEEAPR	665.297	Mascot	0.0025	SGGGDLTLGLEPSEEEAPR	Trypsin	3	665.297	1054	1072	0	-0.0011	665.296		0.2	0.31	no	specific	specific
S[+80]GGGDLTLGLEPSEEEAPR	665.297	Protein Pilot	99	SGGGDLTLGLEPSEEEAPR	Trypsin	3	665.297	1054	1072	0	-0.00250685	665.296	43.3051	0.2	0.31	no	specific	specific
SC[+125]VDLDDK	510.221	Mascot	missed		Trypsin			633	640	0				0.06	0.16	no	non-specific	specific
SC[+125]VDLDDK	510.221	Protein Pilot	99	SCVDLDDK	Trypsin	2	510.221	633	640	0	-0.00226198	510.22	30.1512	0.06	0.16	no	non-specific	specific
SGGGDLTLGLEPSEEEAPR	638.641	Mascot	9.6e-10	SGGGDLTLGLEPSEEEAPR	Trypsin	3	638.642	1054	1072	0	0.006	638.643		0.0137501	0.097747	no	specific	specific
SGGGDLTLGLEPSEEEAPR	638.641	Protein Pilot	99	SGGGDLTLGLEPSEEEAPR	Trypsin	3	638.641	1054	1072	0	0.000191657	638.641	38.6715	0.0137501	0.097747	no	specific	specific
SGGGDLTLGLEPSEEEAPR	957.458	Mascot	5.2e-08	SGGGDLTLGLEPSEEEAPR	Trypsin	2	957.459	1054	1072	0	0.0111	957.463		0.0294835	0.0771497	no	specific	specific
SGGGDLTLGLEPSEEEAPR	957.458	Protein Pilot	99	SGGGDLTLGLEPSEEEAPR	Trypsin	2	957.458	1054	1072	0	-0.00233178	957.457	38.4176	0.0294835	0.0771497	no	specific	specific
SGVKPDLSYM[+16]PIWK	546.285	Mascot	missed		Trypsin			602	615	1				0.17	0.15	no	non-specific	specific
SGVKPDLSYM[+16]PIWK	546.285	Protein Pilot	99	SGVKPDLSYMPIWK	Trypsin	3	546.285	602	615	1	-0.00218862	546.284	37.6244	0.17	0.15	no	non-specific	specific
SLPTHDPSPLQR	674.354	Mascot	missed		Trypsin			1100	1111	0				0.03	0.02	no	non-specific	specific
SLPTHDPSPLQR	674.354	Protein Pilot	99	SLPTHDPSPLQR	Trypsin	2	674.354	1100	1111	0	-0.000992556	674.354	31.0833	0.03	0.02	no	non-specific	specific
SLTEILK	402.247	Mascot	6.8e-05	SLTEILK	Trypsin	2	402.248	144	150	0	-0.0055	402.245		0.03	0.04	no	specific	specific
SLTEILK	402.247	Protein Pilot	98.84	SLTEILK	Trypsin	2	402.247	144	150	0	0.00020577	402.247	31.9254	0.03	0.04	no	specific	specific
SLTEILKGGVLIQR	509.647	Mascot	3.3e-07	SLTEILKGGVLIQR	Trypsin	3	509.648	144	157	1	-0.0018	509.646		0.07	0.24	no	specific	specific
SLTEILKGGVLIQR	509.647	Protein Pilot	99	SLTEILKGGVLIQR	Trypsin	3	509.647	144	157	1	0.00151407	509.647	41.6875	0.07	0.24	no	specific	specific
SPETHLDM[+16]LR	607.795	Mascot	missed		Trypsin			38	47	0				0.04	0.08	no	non-specific	specific
SPETHLDM[+16]LR	607.795	Protein Pilot	99	SPETHLDMLR	Trypsin	2	607.795	38	47	0	-0.00159535	607.795	31.4385	0.04	0.08	no	non-specific	specific
SPETHLDMLR	599.798	Mascot	missed		Trypsin			38	47	0				0.27	0.18	no	non-specific	specific
SPETHLDMLR	599.798	Protein Pilot	99	SPETHLDMLR	Trypsin	2	599.798	38	47	0	-0.000829264	599.798	34.8657	0.27	0.18	no	non-specific	specific
SPLAPSEGAGS[+80]DVFDGDLGM[+16]GAAK	782.338	Mascot	missed		Trypsin			1073	1096	0				0.07	0.27	no	specific	specific
SPLAPSEGAGS[+80]DVFDGDLGM[+16]GAAK	782.338	Protein Pilot	99	SPLAPSEGAGSDVFDGDLGMGAAK	Trypsin	3	782.338	1073	1096	0	0.00454485	782.34	44.5844	0.07	0.27	no	specific	specific
SPLAPSEGAGSDVFDGDLGM[+16]GAAK	755.683	Mascot	8.7e-13	SPLAPSEGAGSDVFDGDLGMGAAK	Trypsin	3	755.683	1073	1096	0	0.0018	755.683		0.02	0.05	no	specific	specific
SPLAPSEGAGSDVFDGDLGM[+16]GAAK	755.683	Protein Pilot	99	SPLAPSEGAGSDVFDGDLGMGAAK	Trypsin	3	755.683	1073	1096	0	0.00462857	755.684	40.3429	0.02	0.05	no	specific	specific
SPLAPSEGAGSDVFDGDLGMGAAK	750.351	Mascot	7.7e-13	SPLAPSEGAGSDVFDGDLGMGAAK	Trypsin	3	750.352	1073	1096	0	0.0092	750.354		0.09	0.22	no	specific	specific
SPLAPSEGAGSDVFDGDLGMGAAK	750.351	Protein Pilot	99	SPLAPSEGAGSDVFDGDLGMGAAK	Trypsin	3	750.351	1073	1096	0	-0.000960185	750.351	43.846	0.09	0.22	no	specific	specific
STQVC[+125]TGTDM[+16]K	656.281	Mascot	missed		Trypsin			22	32	0				0.14	0.18	no	non-specific	specific
STQVC[+125]TGTDM[+16]K	656.281	Protein Pilot	99	STQVCTGTDMK	Trypsin	2	656.281	22	32	0	-0.00529499	656.279	20.8882	0.14	0.18	no	non-specific	specific
STQVC[+125]TGTDMK	648.284	Mascot	missed		Trypsin			22	32	0				0.05	0.16	no	non-specific	specific
STQVC[+125]TGTDMK	648.284	Protein Pilot	99	STQVCTGTDMK	Trypsin	2	648.284	22	32	0	-0.00254507	648.283	26.2419	0.05	0.16	no	non-specific	specific
TLS[+80]PGKN[+1]GVVK	590.802	Mascot	missed		Trypsin			1172	1182	1				0.09	0.19	no	specific	specific
TLS[+80]PGKN[+1]GVVK	590.802	Protein Pilot	99	TLSPGKNGVVK	Trypsin	2	590.802	1172	1182	1	-0.00142337	590.802	23.9807	0.09	0.19	no	specific	specific
TQVC[+125]TGTDMK	604.768	Mascot	missed		Trypsin			23	32	0				0.06	0.2	no	non-specific	specific
TQVC[+125]TGTDMK	604.768	Protein Pilot	99	TQVCTGTDMK	Trypsin	2	604.768	23	32	0	-0.000526007	604.768	26.0585	0.06	0.2	no	non-specific	specific
TSANIQEFAGC[+125]K	697.324	Mascot	missed		Trypsin			357	368	0				0.3	0.3	yes	non-specific	specific
TSANIQEFAGC[+125]K	697.324	Protein Pilot	99	TSANIQEFAGCK	Trypsin	2	697.324	357	368	0	-0.00443785	697.322	39.4442	0.3	0.3	yes	non-specific	specific
TSANIQEFAGC[+125]KK	761.372	Mascot	missed		Trypsin			357	369	1				0.26	0.28	no	non-specific	specific
TSANIQEFAGC[+125]KK	761.372	Protein Pilot	99	TSANIQEFAGCKK	Trypsin	2	761.372	357	369	1	0.000245564	761.372	34.3365	0.26	0.28	no	non-specific	specific
VC[+125]YGLGM[+16]EHLR	473.557	Mascot	4e-07	VCYGLGMEHLR	Trypsin	3	473.557	341	351	0	-0.0044	473.555		0.04	0.04	no	specific	specific
VC[+125]YGLGM[+16]EHLR	473.557	Protein Pilot	99	VCYGLGMEHLR	Trypsin	3	473.557	341	351	0	-0.000222487	473.557	32.8317	0.04	0.04	no	specific	specific
VC[+125]YGLGMEHLR	468.225	Mascot	3.6e-07	VCYGLGMEHLR	Trypsin	3	468.226	341	351	0	-0.005	468.223		0.03	0.17	no	specific	specific
VC[+125]YGLGMEHLR	468.225	Protein Pilot	99	VCYGLGMEHLR	Trypsin	3	468.225	341	351	0	0.000250238	468.225	36.453	0.03	0.17	no	specific	specific
VKVLGSGAFGTVYK	475.942	Mascot	6.5e-06	VKVLGSGAFGTVYK	Trypsin	3	475.942	723	736	1	-0.0063	475.939		0.08	0.87	yes	specific	specific
VKVLGSGAFGTVYK	475.942	Protein Pilot	99	VKVLGSGAFGTVYK	Trypsin	3	475.942	723	736	1	-0.00155435	475.941	33.79	0.08	0.87	yes	specific	specific
VLGSGAFGTVYK	400.22	Mascot	2.6e-05	VLGSGAFGTVYK	Trypsin	3	400.221	725	736	0	-0.0067	400.218		0.0747101	0.0683796	no	specific	specific
VLGSGAFGTVYK	400.22	Protein Pilot	99	VLGSGAFGTVYK	Trypsin	3	400.22	725	736	0	0.00114279	400.221	35.7631			no	specific	specific
VLGSGAFGTVYK	599.827	Mascot	1.7e-09	VLGSGAFGTVYK	Trypsin	2	599.828	725	736	0	-0.0034	599.825		0.0137416	0.0142172	no	specific	specific
VLGSGAFGTVYK	599.827	Protein Pilot	99	VLGSGAFGTVYK	Trypsin	2	599.827	725	736	0	-0.000824485	599.827	35.9194			no	specific	specific
VPIKWM[+16]ALESILR	524.637	Mascot	4.4e-08	VPIKWMALESILR	Trypsin	3	524.638	884	896	1	-0.0067	524.635		0.07	0.3	yes	specific	specific
VPIKWM[+16]ALESILR	524.637	Protein Pilot	99	VPIKWMALESILR	Trypsin	3	524.637	884	896	1	0.00119131	524.638	46.6786	0.07	0.3	yes	specific	specific
W[+32]M[+16]ALESILR	583.797	Mascot	missed		Trypsin			888	896	0				0.14	0.12	yes	specific	specific
W[+32]M[+16]ALESILR	583.797	Protein Pilot	99	WMALESILR	Trypsin	2	583.797	888	896	0	-0.00128194	583.797	42.6926	0.14	0.12	yes	specific	specific
WM[+16]ALESILR	567.802	Mascot	0.00033	WMALESILR	Trypsin	2	567.803	888	896	0	0	567.802		0.02	0.08	yes	specific	specific
WM[+16]ALESILR	567.802	Protein Pilot	99	WMALESILR	Trypsin	2	567.802	888	896	0	0.000643286	567.803	43.9826	0.02	0.08	yes	specific	specific
WMALESILR	559.805	Mascot	0.0028	WMALESILR	Trypsin	2	559.806	888	896	0	-0.0002	559.805		0.03	0.13	yes	specific	specific
WMALESILR	559.805	Protein Pilot	99	WMALESILR	Trypsin	2	559.805	888	896	0	5.16e-05	559.805	48.1425	0.03	0.13	yes	specific	specific
YGLGM[+16]EHLR	546.269	Mascot	missed		Trypsin			343	351	0				0.05	0.1	no	non-specific	specific
YGLGM[+16]EHLR	546.269	Protein Pilot	99	YGLGMEHLR	Trypsin	2	546.269	343	351	0	-0.00163903	546.268	32.7299	0.05	0.1	no	non-specific	specific
YGLGMEHLR	538.271	Mascot	missed		Trypsin			343	351	0				0.09	0.14	no	non-specific	specific
YGLGMEHLR	538.271	Protein Pilot	99	YGLGMEHLR	Trypsin	2	538.271	343	351	0	-0.000349609	538.271	37.1466	0.09	0.14	no	non-specific	specific
AARNVLVKSPNHVKIT	437.514	Mascot	missed		Asp-N			847	862	0				0.045	0.055	no	non-specific	specific
AARNVLVKSPNHVKIT	437.514	Protein Pilot	99	AARNVLVKSPNHVKIT	Asp-N	4	437.514	847	862	0	-0.0011983	437.514	29.1105	0.045	0.055	no	non-specific	specific
AARNVLVKSPNHVKIT	583.016	Mascot	missed		Asp-N			847	862	0				0.028	0.103	no	non-specific	specific
AARNVLVKSPNHVKIT	583.016	Protein Pilot	99	AARNVLVKSPNHVKIT	Asp-N	3	583.016	847	862	0	-0.00535604	583.014	29.3603	0.028	0.103	no	non-specific	specific
ARNVLVKSPNHVKIT	559.337	Mascot	missed		Asp-N			848	862	0				0.14	0.2	no	non-specific	specific
ARNVLVKSPNHVKIT	559.337	Protein Pilot	99	ARNVLVKSPNHVKIT	Asp-N	3	559.337	848	862	0	-0.00130864	559.337	29.4217	0.14	0.2	no	non-specific	specific
DFGLARLL	452.766	Mascot	0.00027	DFGLARLL	Asp-N	2	452.767	863	870	0	-0.0028	452.765		0.03	0.04	no	specific	specific
DFGLARLL	452.766	Protein Pilot	99	DFGLARLL	Asp-N	2	452.766	863	870	0	-0.000371418	452.766	50.1625	0.03	0.04	no	specific	specific
DGDLGM[+16]GAAKGLQSLPTH	595.293	Mascot	2.4e-12	DGDLGMGAAKGLQSLPTH	Asp-N	3	595.294	1087	1104	1	-0.0005	595.293		0.11	0.83	no	specific	specific
DGDLGM[+16]GAAKGLQSLPTH	595.293	Protein Pilot	99	DGDLGMGAAKGLQSLPTH	Asp-N	3	595.293	1087	1104	1	0.00412578	595.294	34.175	0.11	0.83	no	specific	specific
DGDPASNTAPLQPEQL	826.892	Mascot	missed		Asp-N			382	397	2				0.03	0.05	no	specific	non-specific
DGDPASNTAPLQPEQL	826.892	Protein Pilot	99	DGDPASNTAPLQPEQL	Asp-N	2	826.892	382	397	2	-0.000202029	826.892	40.5004	0.03	0.05	no	specific	non-specific
DGDPASNTAPLQPEQLQVF	676.329	Mascot	2.1e-07	DGDPASNTAPLQPEQLQVF	Asp-N	3	676.329	382	400	2	0.0031	676.33		0.06	0.21	no	specific	specific
DGDPASNTAPLQPEQLQVF	676.329	Protein Pilot	99	DGDPASNTAPLQPEQLQVF	Asp-N	3	676.329	382	400	2	0.000315861	676.329	50.4938	0.06	0.21	no	specific	specific
DGENVKIPVAIKVLR	413.503	Mascot	2.8e-11	DGENVKIPVAIKVLR	Asp-N	4	413.504	742	756	1	-0.009	413.501		0.03	0.09	no	specific	specific
DGENVKIPVAIKVLR	413.503	Protein Pilot	99	DGENVKIPVAIKVLR	Asp-N	4	413.503	742	756	1	0.000330345	413.503	36.3354	0.03	0.09	no	specific	specific
DGGKVPIKWM[+16]AL	444.244	Mascot	0.00022	DGGKVPIKWMAL	Asp-N	3	444.245	880	891	0	-0.0064	444.242		0.03	0.05	no	specific	specific
DGGKVPIKWM[+16]AL	444.244	Protein Pilot	99	DGGKVPIKWMAL	Asp-N	3	444.244	880	891	0	8.9e-05	444.245	37.8657	0.03	0.05	no	specific	specific
DGGKVPIKWMAL	438.913	Mascot	0.0017	DGGKVPIKWMAL	Asp-N	3	438.913	880	891	0	-0.0063	438.911		0.09	0.42	no	specific	specific
DGGKVPIKWMAL	438.913	Protein Pilot	96.52	DGGKVPIKWMAL	Asp-N	3	438.913	880	891	0	-9.65e-05	438.913	42.1484	0.09	0.42	no	specific	specific
DGIPAREIP	484.264	Mascot	6.8e-05	DGIPAREIP	Asp-N	2	484.265	924	932	1	-0.0049	484.262		0.02	0.04	no	specific	specific
DGIPAREIP	484.264	Protein Pilot	99	DGIPAREIP	Asp-N	2	484.264	924	932	1	-0.000611119	484.264	31.8177	0.02	0.04	no	specific	specific
DGYVAPLTC[+125]SPQPEYVNQP	735.005	Mascot	2.3e-05	DGYVAPLTCSPQPEYVNQP	Asp-N	3	735.006	1125	1143	1	0.005	735.007		0.13	0.27	no	specific	specific
DGYVAPLTC[+125]SPQPEYVNQP	735.005	Protein Pilot	99	DGYVAPLTCSPQPEYVNQP	Asp-N	3	735.005	1125	1143	1	0.000472436	735.005	48.1933	0.13	0.27	no	specific	specific
DIDETEYHA	546.728	Mascot	1.1e-05	DIDETEYHA	Asp-N	2	546.728	871	879	3	-0.0015	546.727		0.02	0.2	no	specific	specific
DIDETEYHA	546.728	Protein Pilot	99	DIDETEYHA	Asp-N	2	546.728	871	879	3	9.54e-08	546.728	28.1589	0.02	0.2	no	specific	specific
DIFHKNNQLALTLI	547.31	Mascot	2.2e-08	DIFHKNNQLALTLI	Asp-N	3	547.311	171	184	0	0	547.31		0.05	0.18	no	specific	specific
DIFHKNNQLALTLI	547.31	Protein Pilot	9.917	DIFHKNNQLALTLI	Asp-N	3	547.31	171	184	0	0.00278339	547.311	47.328	0.05	0.18	no	specific	specific
DIQEVQGYVLIAHNQVR	661.353	Mascot	missed		Asp-N			76	92	1				0.33	0.52	no	specific	non-specific
DIQEVQGYVLIAHNQVR	661.353	Protein Pilot	99	DIQEVQGYVLIAHNQVR	Asp-N	3	661.353	76	92	1	-0.0018089	661.353	40.963	0.33	0.52	no	specific	non-specific
DLAARNVLVKSPN	466.268	Mascot	missed		Asp-N			845	857	0				0.07	0.09	no	specific	non-specific
DLAARNVLVKSPN	466.268	Protein Pilot	99	DLAARNVLVKSPN	Asp-N	3	466.268	845	857	0	0.00389649	466.27	29.2984	0.07	0.09	no	specific	non-specific
DLAARNVLVKSPN[+1]HVKIT	494.788	Mascot	missed		Asp-N			845	862	0				0.03	0.07	no	specific	specific
DLAARNVLVKSPN[+1]HVKIT	494.788	Protein Pilot	99	DLAARNVLVKSPNHVKIT	Asp-N	4	494.788	845	862	0	-0.000640499	494.788	31.4133	0.03	0.07	no	specific	specific
DLAARNVLVKSPNHVKIT	494.542	Mascot	3.4e-09	DLAARNVLVKSPNHVKIT	Asp-N	4	494.542	845	862	0	-0.0043	494.541		0.041	0.055	no	specific	specific
DLAARNVLVKSPNHVKIT	494.542	Protein Pilot	99	DLAARNVLVKSPNHVKIT	Asp-N	4	494.542	845	862	0	0.00267808	494.542	29.163	0.041	0.055	no	specific	specific
DLAARNVLVKSPNHVKIT	659.053	Mascot	3.4e-08	DLAARNVLVKSPNHVKIT	Asp-N	3	659.054	845	862	0	0.0035	659.054		0.021	0.034	no	specific	specific
DLAARNVLVKSPNHVKIT	659.053	Protein Pilot	99	DLAARNVLVKSPNHVKIT	Asp-N	3	659.053	845	862	0	0.00307385	659.054	29.4267	0.021	0.034	no	specific	specific
DLGM[+16]GAAKGLQSLPTH	537.943	Mascot	3.2e-12	DLGMGAAKGLQSLPTH	Asp-N	3	537.944	1089	1104	0	-0.0022	537.943		0.02	0.13	no	specific	specific
DLGM[+16]GAAKGLQSLPTH	537.943	Protein Pilot	99	DLGMGAAKGLQSLPTH	Asp-N	3	537.943	1089	1104	0	0.00140615	537.944	33.9072	0.02	0.13	no	specific	specific
DLGM[+32]GAAKGLQSLPTH	543.275	Mascot	missed		Asp-N			1089	1104	0				0.14	0.29	no	specific	specific
DLGM[+32]GAAKGLQSLPTH	543.275	Protein Pilot	99	DLGMGAAKGLQSLPTH	Asp-N	3	543.275	1089	1104	0	0.00219438	543.276	34.4909	0.14	0.29	no	specific	specific
DLGMGAAKGLQSLPTH	532.612	Mascot	2.2e-13	DLGMGAAKGLQSLPTH	Asp-N	3	532.612	1089	1104	0	-0.002	532.611		0.02	0.14	no	specific	specific
DLGMGAAKGLQSLPTH	532.612	Protein Pilot	99	DLGMGAAKGLQSLPTH	Asp-N	3	532.612	1089	1104	0	0.000725581	532.612	37.1563	0.02	0.14	no	specific	specific
DLLEKGERLPQPPIC[+125]TI	683.035	Mascot	5.5e-05	DLLEKGERLPQPPICTI	Asp-N	3	683.035	933	949	2	0.0024	683.035		0.15	0.65	no	specific	specific
DLLEKGERLPQPPIC[+125]TI	683.035	Protein Pilot	99	DLLEKGERLPQPPICTI	Asp-N	3	683.035	933	949	2	-0.00112685	683.034	46.4998	0.15	0.65	no	specific	specific
DLSYM[+16]PIWKFP	706.85	Mascot	1.7e-08	DLSYMPIWKFP	Asp-N	2	706.85	607	617	0	0.0021	706.851		0.17	0.48	yes	specific	specific
DLSYM[+16]PIWKFP	706.85	Protein Pilot	99	DLSYMPIWKFP	Asp-N	2	706.85	607	617	0	-0.0010545	706.849	51.1006	0.17	0.48	yes	specific	specific
DLTLGLEPSE	537.272	Mascot	2.1e-05	DLTLGLEPSE	Asp-N	2	537.272	1058	1067	2	-0.004	537.27		0.03	0.14	yes	specific	specific
DLTLGLEPSE	537.272	Protein Pilot	99	DLTLGLEPSE	Asp-N	2	537.272	1058	1067	2	-0.00152645	537.271	45.1444	0.03	0.14	yes	specific	specific
DLTLGLEPSEE	601.793	Mascot	8.9e-07	DLTLGLEPSEE	Asp-N	2	601.794	1058	1068	3	-0.0012	601.792		0.04	0.05	no	specific	specific
DLTLGLEPSEE	601.793	Protein Pilot	99	DLTLGLEPSEE	Asp-N	2	601.793	1058	1068	3	0.000398688	601.793	45.2576	0.04	0.05	no	specific	specific
DLTLGLEPSEEEAPRSPLAPSEGAGS	870.424	Mascot	missed		Asp-N			1058	1083	5				0.12	0.46	no	specific	specific
DLTLGLEPSEEEAPRSPLAPSEGAGS	870.424	Protein Pilot	99	DLTLGLEPSEEEAPRSPLAPSEGAGS	Asp-N	3	870.424	1058	1083	5	0.00233537	870.425	45.3777	0.12	0.46	no	specific	specific
DM[+16]KLRLPASPETHL	406.719	Mascot	0.0022	DMKLRLPASPETHL	Asp-N	4	406.719	30	43	1	-0.0157	406.715		0.024	0.193	no	specific	specific
DM[+16]KLRLPASPETHL	406.719	Protein Pilot	39.93	DMKLRLPASPETHL	Asp-N	4	406.719	30	43	1	-0.00352922	406.718	32.8168	0.024	0.193	no	specific	specific
DM[+16]KLRLPASPETHL	541.956	Mascot	1e-08	DMKLRLPASPETHL	Asp-N	3	541.956	30	43	1	-0.0003	541.956		0.032	0.145	no	specific	specific
DM[+16]KLRLPASPETHL	541.956	Protein Pilot	99	DMKLRLPASPETHL	Asp-N	3	541.956	30	43	1	0.00069113	541.956	32.5408	0.032	0.145	no	specific	specific
DM[+16]LRHLYQGC[+125]QVVQGNL	705.675	Mascot	2.7e-07	DMLRHLYQGCQVVQGNL	Asp-N	3	705.676	44	60	0	0.0027	705.676		0.1	0.37	no	specific	specific
DM[+16]LRHLYQGC[+125]QVVQGNL	705.675	Protein Pilot	99	DMLRHLYQGCQVVQGNL	Asp-N	3	705.675	44	60	0	0.000681542	705.675	42.2576	0.1	0.37	no	specific	specific
DMKLRLPASPETHL	536.624	Mascot	9.2e-08	DMKLRLPASPETHL	Asp-N	3	536.625	30	43	1	-0.004	536.623		0.02	0.21	no	specific	specific
DMKLRLPASPETHL	536.624	Protein Pilot	99	DMKLRLPASPETHL	Asp-N	3	536.624	30	43	1	0.00103949	536.624	36.8662	0.02	0.21	no	specific	specific
DNYALAVL	439.735	Mascot	8.8e-06	DNYALAVL	Asp-N	2	439.735	110	117	0	-0.0038	439.733		0.02	0.07	yes	specific	specific
DNYALAVL	439.735	Protein Pilot	90.94	DNYALAVL	Asp-N	2	439.735	110	117	0	0.000234614	439.735	47.5119	0.02	0.07	yes	specific	specific
DPASNTAPLQPEQL	740.868	Mascot	missed		Asp-N			384	397	1				0.01	0.09	no	specific	non-specific
DPASNTAPLQPEQL	740.868	Protein Pilot	99	DPASNTAPLQPEQL	Asp-N	2	740.868	384	397	1	0.000345571	740.868	39.6843	0.01	0.09	no	specific	non-specific
DPASNTAPLQPEQLQVF	927.965	Mascot	2.3e-10	DPASNTAPLQPEQLQVF	Asp-N	2	927.966	384	400	1	0.0045	927.967		0.03	0.1	no	specific	specific
DPASNTAPLQPEQLQVF	927.965	Protein Pilot	99	DPASNTAPLQPEQLQVF	Asp-N	2	927.965	384	400	1	0.000612604	927.966	49.7974	0.03	0.1	no	specific	specific
DPPERGAPPSTFKGT[+80]PTA	635.963	Mascot	0.00074	DPPERGAPPSTFKGTPTA	Asp-N	3	635.963	1226	1243	1	0.0015	635.963		0.06	0.13	no	specific	specific
DPPERGAPPSTFKGT[+80]PTA	635.963	Protein Pilot	99	DPPERGAPPSTFKGTPTA	Asp-N	3	635.963	1226	1243	1	0.000218477	635.963	29.2227	0.06	0.13	no	specific	specific
DPPERGAPPSTFKGTPT[+80]A	635.963	Mascot	0.00074	DPPERGAPPSTFKGTPTA	Asp-N	3	635.963	1226	1243	1	0.0015	635.963		0.08	0.13	no	specific	specific
DPPERGAPPSTFKGTPT[+80]A	635.963	Protein Pilot	99	DPPERGAPPSTFKGTPTA	Asp-N	3	635.963	1226	1243	1	0.000218477	635.963	29.2227	0.08	0.13	no	specific	specific
DPPERGAPPSTFKGTPTA	609.307	Mascot	2.1e-06	DPPERGAPPSTFKGTPTA	Asp-N	3	609.308	1226	1243	1	0.0017	609.308		0.02	0.22	no	specific	specific
DPPERGAPPSTFKGTPTA	609.307	Protein Pilot	99	DPPERGAPPSTFKGTPTA	Asp-N	3	609.307	1226	1243	1	-0.000272429	609.307	27.2947	0.02	0.22	no	specific	specific
DPPERGAPPSTFKGTPTAENPEYLGL	914.452	Mascot	1.4e-06	DPPERGAPPSTFKGTPTAENPEYLGL	Asp-N	3	914.453	1226	1251	3	0.0111	914.456		0.08	0.31	no	specific	specific
DPPERGAPPSTFKGTPTAENPEYLGL	914.452	Protein Pilot	99	DPPERGAPPSTFKGTPTAENPEYLGL	Asp-N	3	914.452	1226	1251	3	0.0025546	914.453	40.8077	0.08	0.31	no	specific	specific
DPQRFVVIQN[+1]E	673.341	Mascot	missed		Asp-N			982	992	1				0.2	0.3	no	specific	specific
DPQRFVVIQN[+1]E	673.341	Protein Pilot	99	DPQRFVVIQNE	Asp-N	2	673.341	982	992	1	0.000564628	673.341	36.6927	0.2	0.3	no	specific	specific
DPQRFVVIQNE	448.902	Mascot	0.00014	DPQRFVVIQNE	Asp-N	3	448.902	982	992	1	-0.0055	448.9		0.068	0.098	no	specific	specific
DPQRFVVIQNE	448.902	Protein Pilot	3.303	DPQRFVVIQNE	Asp-N	3	448.902	982	992	1	-0.000109635	448.902	35.5087			no	specific	specific
DPQRFVVIQNE	672.849	Mascot	1.1e-05	DPQRFVVIQNE	Asp-N	2	672.85	982	992	1	0.0016	672.85		0.007	0.025	no	specific	specific
DPQRFVVIQNE	672.849	Protein Pilot	99	DPQRFVVIQNE	Asp-N	2	672.849	982	992	1	0.000652674	672.849	35.4593			no	specific	specific
DPSPLQRYSE	596.286	Mascot	6.3e-08	DPSPLQRYSE	Asp-N	2	596.286	1105	1114	1	-0.003	596.284		0.01	0.03	no	specific	specific
DPSPLQRYSE	596.286	Protein Pilot	99	DPSPLQRYSE	Asp-N	2	596.286	1105	1114	1	0.00155384	596.286	30.5637	0.01	0.03	no	specific	specific
DPSPLQRYSED	653.799	Mascot	missed		Asp-N			1105	1115	2				0.06	0.07	no	specific	non-specific
DPSPLQRYSED	653.799	Protein Pilot	99	DPSPLQRYSED	Asp-N	2	653.799	1105	1115	2	-0.000253102	653.799	31.9182	0.06	0.07	no	specific	non-specific
DPSPLQRYSEDPTVPLPSET	743.362	Mascot	0.015	DPSPLQRYSEDPTVPLPSET	Asp-N	3	743.363	1105	1124	3	0.0081	743.365		0.35	1.12	no	specific	specific
DPSPLQRYSEDPTVPLPSET	743.362	Protein Pilot	99	DPSPLQRYSEDPTVPLPSET	Asp-N	3	743.362	1105	1124	3	0.0018847	743.363	43.3998	0.35	1.12	no	specific	specific
DPTVPLPSET	528.266	Mascot	1.2e-06	DPTVPLPSET	Asp-N	2	528.267	1115	1124	1	-0.0017	528.266		0.01	0.07	yes	specific	specific
DPTVPLPSET	528.266	Protein Pilot	99	DPTVPLPSET	Asp-N	2	528.266	1115	1124	1	0.000381451	528.267	37.2772	0.01	0.07	yes	specific	specific
DQC[+125]VAC[+125]AHYK	463.197	Mascot	3e-05	DQCVACAHYK	Asp-N	3	463.198	582	591	0	-0.0045	463.196		0.06	0.28	no	specific	specific
DQC[+125]VAC[+125]AHYK	463.197	Protein Pilot	94.7	DQCVACAHYK	Asp-N	3	463.197	582	591	0	0.000982802	463.197	30.8053	0.06	0.28	no	specific	specific
DQDPPERGAPPSTFKGTPTA	690.336	Mascot	5.7e-06	DQDPPERGAPPSTFKGTPTA	Asp-N	3	690.337	1224	1243	2	0.0015	690.337		0.03	0.07	no	specific	specific
DQDPPERGAPPSTFKGTPTA	690.336	Protein Pilot	99	DQDPPERGAPPSTFKGTPTA	Asp-N	3	690.336	1224	1243	2	-0.000130614	690.336	27.9717	0.03	0.07	no	specific	specific
DQDPPERGAPPSTFKGTPTAENPEYLGL	995.481	Mascot	0.00097	DQDPPERGAPPSTFKGTPTAENPEYLGL	Asp-N	3	995.481	1224	1251	4	0.0184	995.487		0.12	0.73	no	specific	specific
DQDPPERGAPPSTFKGTPTAENPEYLGL	995.481	Protein Pilot	99	DQDPPERGAPPSTFKGTPTAENPEYLGL	Asp-N	3	995.481	1224	1251	4	-0.000533174	995.48	41.0788	0.12	0.73	no	specific	specific
DQLFRNPHQALL	484.597	Mascot	missed		Asp-N			483	494	0				0.05	0.1	no	specific	non-specific
DQLFRNPHQALL	484.597	Protein Pilot	99	DQLFRNPHQALL	Asp-N	3	484.597	483	494	0	-0.000134343	484.597	36.773	0.05	0.1	no	specific	non-specific
DQLFRNPHQALLHTA	440.985	Mascot	missed		Asp-N			483	497	0				0.034	0.089	no	specific	non-specific
DQLFRNPHQALLHTA	440.985	Protein Pilot	99	DQLFRNPHQALLHTA	Asp-N	4	440.985	483	497	0	0.00150712	440.986	32.3999	0.034	0.089	no	specific	non-specific
DQLFRNPHQALLHTA	587.645	Mascot	missed		Asp-N			483	497	0				0.048	0.103	no	specific	non-specific
DQLFRNPHQALLHTA	587.645	Protein Pilot	99	DQLFRNPHQALLHTA	Asp-N	3	587.645	483	497	0	-0.000498634	587.644	32.5051	0.048	0.103	no	specific	non-specific
DQLFRNPHQALLHTANRPE	565.045	Mascot	4.7e-12	DQLFRNPHQALLHTANRPE	Asp-N	4	565.046	483	501	1	-0.0004	565.045		0.03	0.07	yes	specific	specific
DQLFRNPHQALLHTANRPE	565.045	Protein Pilot	99	DQLFRNPHQALLHTANRPE	Asp-N	4	565.045	483	501	1	-0.00638749	565.043	30.9101	0.03	0.07	yes	specific	specific
DSTFYRSLL	551.282	Mascot	0.0014	DSTFYRSLL	Asp-N	2	551.283	1001	1009	0	-0.0049	551.28		0.05	0.12	yes	specific	specific
DSTFYRSLL	551.282	Protein Pilot	99	DSTFYRSLL	Asp-N	2	551.282	1001	1009	0	-0.000207709	551.282	44.0456	0.05	0.12	yes	specific	specific
DSTFYRSLLE	615.804	Mascot	0.00021	DSTFYRSLLE	Asp-N	2	615.804	1001	1010	1	0.0009	615.804		0.02	0.1	yes	specific	specific
DSTFYRSLLE	615.804	Protein Pilot	99	DSTFYRSLLE	Asp-N	2	615.804	1001	1010	1	0.00255708	615.805	44.1582	0.02	0.1	yes	specific	specific
DSTFYRSLLED	673.317	Mascot	0.00017	DSTFYRSLLED	Asp-N	2	673.318	1001	1011	2	0.0043	673.319		0.08	0.18	yes	specific	specific
DSTFYRSLLED	673.317	Protein Pilot	99	DSTFYRSLLED	Asp-N	2	673.317	1001	1011	2	0.0021637	673.318	44.4714	0.08	0.18	yes	specific	specific
DVFDGDLGM[+16]GAAKGLQSLPTH	715.681	Mascot	1.7e-09	DVFDGDLGMGAAKGLQSLPTH	Asp-N	3	715.681	1084	1104	2	0.0041	715.682		0.12	0.35	no	specific	specific
DVFDGDLGM[+16]GAAKGLQSLPTH	715.681	Protein Pilot	99	DVFDGDLGMGAAKGLQSLPTH	Asp-N	3	715.681	1084	1104	2	-0.000704582	715.681	42.2738	0.12	0.35	no	specific	specific
DVGSC[+125]TLVC[+125]PLHNQ	579.264	Mascot	0.012	DVGSCTLVCPLHNQ	Asp-N	3	579.265	307	320	0	0.0011	579.264		0.046	0.382	no	specific	specific
DVGSC[+125]TLVC[+125]PLHNQ	579.264	Protein Pilot	79.46	DVGSCTLVCPLHNQ	Asp-N	3	579.264	307	320	0	0.0028629	579.265	47.088	0.046	0.382	no	specific	specific
DVGSC[+125]TLVC[+125]PLHNQ	868.393	Mascot	1.3e-07	DVGSCTLVCPLHNQ	Asp-N	2	868.393	307	320	0	0.0069	868.396		0.052	0.347	no	specific	specific
DVGSC[+125]TLVC[+125]PLHNQ	868.393	Protein Pilot	99	DVGSCTLVCPLHNQ	Asp-N	2	868.393	307	320	0	-0.00340121	868.391	47.0642	0.052	0.347	no	specific	specific
DVGSC[+125]TLVC[+125]PLHNQEVTAE	755.677	Mascot	0.067	DVGSCTLVCPLHNQEVTAE	Asp-N	3	755.677	307	325	2	0.0007	755.677		0.13	0.36	no	specific	specific
DVGSC[+125]TLVC[+125]PLHNQEVTAE	755.677	Protein Pilot	99	DVGSCTLVCPLHNQEVTAE	Asp-N	3	755.677	307	325	2	-0.00257607	755.676	48.001	0.13	0.36	no	specific	specific
DVRPQPPS[+80]PR	410.199	Mascot	1.4e-05	DVRPQPPSPR	Asp-N	3	410.2	1144	1153	0	-0.0072	410.197		0.04	0.11	no	specific	specific
DVRPQPPS[+80]PR	410.199	Protein Pilot	97.59	DVRPQPPSPR	Asp-N	3	410.199	1144	1153	0	-0.00431293	410.198	24.4582	0.04	0.11	no	specific	specific
DVRPQPPSPREGPLPAARPAGATL	613.337	Mascot	1.3e-07	DVRPQPPSPREGPLPAARPAGATL	Asp-N	4	613.338	1144	1167	1	0.0046	613.338		0.04	0.07	no	specific	specific
DVRPQPPSPREGPLPAARPAGATL	613.337	Protein Pilot	99	DVRPQPPSPREGPLPAARPAGATL	Asp-N	4	613.337	1144	1167	1	0.00224038	613.338	32.6471	0.04	0.07	no	specific	specific
EAPRSPLAPSEGAGS	713.352	Mascot	6.8e-09	EAPRSPLAPSEGAGS	Asp-N	2	713.353	1069	1083	1	0.0019	713.353		0.04	0.11	yes	specific	specific
EAPRSPLAPSEGAGS	713.352	Protein Pilot	99	EAPRSPLAPSEGAGS	Asp-N	2	713.352	1069	1083	1	-0.00258752	713.351	26.9002	0.04	0.11	yes	specific	specific
EEAPRSPLAPSEGAGS	777.873	Mascot	6.5e-09	EEAPRSPLAPSEGAGS	Asp-N	2	777.874	1068	1083	2	0.0003	777.874		0.05	0.13	yes	specific	specific
EEAPRSPLAPSEGAGS	777.873	Protein Pilot	99	EEAPRSPLAPSEGAGS	Asp-N	2	777.873	1068	1083	2	-0.00123686	777.873	28.067	0.05	0.13	yes	specific	specific
EEYLVPQQGFFC[+125]P	841.382	Mascot	0.015	EEYLVPQQGFFCP	Asp-N	2	841.383	1021	1033	1	0.0032	841.384		0.39	0.74	yes	specific	specific
EEYLVPQQGFFC[+125]P	841.382	Protein Pilot	8.506	EEYLVPQQGFFCP	Asp-N	2	841.382	1021	1033	1	-0.00045905	841.382	55.5691	0.39	0.74	yes	specific	specific
EGPLPAARPAG	518.283	Mascot	missed		Asp-N			1154	1164	0				0.05	0.22	no	specific	non-specific
EGPLPAARPAG	518.283	Protein Pilot	99	EGPLPAARPAG	Asp-N	2	518.283	1154	1164	0	-0.0027908	518.281	24.6769	0.05	0.22	no	specific	non-specific
EGPLPAARPAGATL	660.867	Mascot	1.1e-08	EGPLPAARPAGATL	Asp-N	2	660.868	1154	1167	0	0.0019	660.868		0.01	0.14	no	specific	specific
EGPLPAARPAGATL	660.867	Protein Pilot	99	EGPLPAARPAGATL	Asp-N	2	660.867	1154	1167	0	-0.000303189	660.867	33.2206	0.01	0.14	no	specific	specific
EILKGGVLIQRNPQL	560.005	Mascot	missed		Asp-N			147	161	0				0.08	0.09	no	specific	non-specific
EILKGGVLIQRNPQL	560.005	Protein Pilot	99	EILKGGVLIQRNPQL	Asp-N	3	560.005	147	161	0	0.000911729	560.005	36.6313	0.08	0.09	no	specific	non-specific
EILKGGVLIQRNPQLC[+125]YQ	733.065	Mascot	1e-08	EILKGGVLIQRNPQLCYQ	Asp-N	3	733.065	147	164	0	0.0029	733.066		0.08	0.21	no	specific	specific
EILKGGVLIQRNPQLC[+125]YQ	733.065	Protein Pilot	99	EILKGGVLIQRNPQLCYQ	Asp-N	3	733.065	147	164	0	-0.00422775	733.063	40.8365	0.08	0.21	no	specific	specific
EKGERLPQPPIC[+125]TI	569.303	Mascot	0.0061	EKGERLPQPPICTI	Asp-N	3	569.303	936	949	1	-0.0046	569.301		0.09	0.16	no	specific	specific
EKGERLPQPPIC[+125]TI	569.303	Protein Pilot	83.63	EKGERLPQPPICTI	Asp-N	3	569.303	936	949	1	0.000178476	569.303	39.9356	0.09	0.16	no	specific	specific
ELHC[+125]PALVTYNT	743.356	Mascot	1.7e-06	ELHCPALVTYNT	Asp-N	2	743.356	265	276	0	0.003	743.357		0.03	0.07	no	specific	specific
ELHC[+125]PALVTYNT	743.356	Protein Pilot	99	ELHCPALVTYNT	Asp-N	2	743.356	265	276	0	-0.00108479	743.355	41.696	0.03	0.07	no	specific	specific
ELM[+16]TFGAKPY	586.786	Mascot	5.5e-06	ELMTFGAKPY	Asp-N	2	586.787	914	923	0	-0.0018	586.785		0.02	0.14	no	specific	specific
ELM[+16]TFGAKPY	586.786	Protein Pilot	99	ELMTFGAKPY	Asp-N	2	586.786	914	923	0	-0.00049725	586.786	32.9868	0.02	0.14	no	specific	specific
ELM[+16]TFGAKPYDGIPAREIP	707.694	Mascot	8e-08	ELMTFGAKPYDGIPAREIP	Asp-N	3	707.695	914	932	2	0.0065	707.697		0.17	0.17	no	specific	specific
ELM[+16]TFGAKPYDGIPAREIP	707.694	Protein Pilot	85.89	ELMTFGAKPYDGIPAREIP	Asp-N	3	707.694	914	932	2	0.00172657	707.695	39.5283	0.17	0.17	no	specific	specific
ELMTFGAKPY	578.789	Mascot	3.8e-05	ELMTFGAKPY	Asp-N	2	578.79	914	923	0	-0.0012	578.788		0.03	0.14	no	specific	specific
ELMTFGAKPY	578.789	Protein Pilot	99	ELMTFGAKPY	Asp-N	2	578.789	914	923	0	0.000159574	578.789	38.4895	0.03	0.14	no	specific	specific
ELQLRSLT	480.28	Mascot	0.0054	ELQLRSLT	Asp-N	2	480.28	139	146	0	-0.0049	480.277		0.03	0.05	no	specific	specific
ELQLRSLT	480.28	Protein Pilot	93.06	ELQLRSLT	Asp-N	2	480.28	139	146	0	0.000334841	480.28	34.3701	0.03	0.05	no	specific	specific
ELVSEFSRM[+16]AR	447.559	Mascot	0.004	ELVSEFSRMAR	Asp-N	3	447.56	971	981	1	-0.0074	447.557		0.02	0.1	no	specific	specific
ELVSEFSRM[+16]AR	447.559	Protein Pilot	3.607	ELVSEFSRMAR	Asp-N	3	447.559	971	981	1	0.000216083	447.559	29.0024	0.02	0.1	no	specific	specific
ENPEYLGL	467.729	Mascot	0.00044	ENPEYLGL	Asp-N	2	467.73	1244	1251	1	-0.0019	467.728		0.02	0.2	no	specific	specific
ENPEYLGL	467.729	Protein Pilot	81.83	ENPEYLGL	Asp-N	2	467.729	1244	1251	1	0.000655645	467.73	42.014	0.02	0.2	no	specific	specific
ENTSPKANKEIL	448.577	Mascot	6.7e-05	ENTSPKANKEIL	Asp-N	3	448.578	757	768	1	-0.006	448.575		0.03	0.07	yes	specific	specific
ENTSPKANKEIL	448.577	Protein Pilot	2.48	ENTSPKANKEIL	Asp-N	3	448.577	757	768	1	-0.00200966	448.576	20.0936	0.03	0.07	yes	specific	specific
EPLTPSGAMPNQA	656.814	Mascot	missed		Asp-N			698	710	0				0.16	0.25	no	specific	non-specific
EPLTPSGAMPNQA	656.814	Protein Pilot	99	EPLTPSGAMPNQA	Asp-N	2	656.814	698	710	0	-0.00478005	656.811	33.6245	0.16	0.25	no	specific	non-specific
ERLPQPPIC[+125]TI	696.371	Mascot	3.8e-06	ERLPQPPICTI	Asp-N	2	696.372	939	949	0	-0.001	696.371		0.07	0.18	no	specific	specific
ERLPQPPIC[+125]TI	696.371	Protein Pilot	99	ERLPQPPICTI	Asp-N	2	696.371	939	949	0	-0.0002518	696.371	43.0558	0.07	0.18	no	specific	specific
ERPKTLS[+80]PGKN[+1]GVVK	423.478	Mascot	missed		Asp-N			1168	1182	0				0.13	0.15	no	specific	specific
ERPKTLS[+80]PGKN[+1]GVVK	423.478	Protein Pilot	99	ERPKTLSPGKNGVVK	Asp-N	4	423.478	1168	1182	0	0.00315464	423.478	20.8616	0.13	0.15	no	specific	specific
ESM[+16]PNPEGRYTFGAS	829.859	Mascot	missed		Asp-N			280	294	1				0.06	0.18	no	specific	non-specific
ESM[+16]PNPEGRYTFGAS	829.859	Protein Pilot	99	ESMPNPEGRYTFGAS	Asp-N	2	829.859	280	294	1	-0.000869753	829.859	31.9625	0.06	0.18	no	specific	non-specific
ESMPNPEGRYTFGAS	821.862	Mascot	missed		Asp-N			280	294	1				0.03	0.07	no	specific	non-specific
ESMPNPEGRYTFGAS	821.862	Protein Pilot	99	ESMPNPEGRYTFGAS	Asp-N	2	821.862	280	294	1	-0.00188493	821.861	36.2779	0.03	0.07	no	specific	non-specific
EVRAVTSANIQ	594.323	Mascot	6.9e-08	EVRAVTSANIQ	Asp-N	2	594.323	352	362	0	-0.001	594.322		0.03	0.12	no	specific	specific
EVRAVTSANIQ	594.323	Protein Pilot	99	EVRAVTSANIQ	Asp-N	2	594.323	352	362	0	-0.00159055	594.322	24.9409	0.03	0.12	no	specific	specific
EVRAVTSANIQEFAG	796.407	Mascot	missed		Asp-N			352	366	1				0.04	0.04	no	specific	non-specific
EVRAVTSANIQEFAG	796.407	Protein Pilot	99	EVRAVTSANIQEFAG	Asp-N	2	796.407	352	366	1	-0.00157566	796.407	37.0656	0.04	0.04	no	specific	non-specific
EYLVPQQGFFC[+125]P	776.861	Mascot	0.00039	EYLVPQQGFFCP	Asp-N	2	776.861	1022	1033	0	0.0037	776.862		0.21	0.54	yes	specific	specific
EYLVPQQGFFC[+125]P	776.861	Protein Pilot	99	EYLVPQQGFFCP	Asp-N	2	776.861	1022	1033	0	0.00110852	776.861	55.1251	0.21	0.54	yes	specific	specific
FRNPHQALLHTANRPE	634.334	Mascot	missed		Asp-N			486	501	1				0.22	0.21	yes	non-specific	specific
FRNPHQALLHTANRPE	634.334	Protein Pilot	99	FRNPHQALLHTANRPE	Asp-N	3	634.334	486	501	1	0.990973	634.665	29.9096	0.22	0.21	yes	non-specific	specific
GAAKGLQSLPTH	590.328	Mascot	missed		Asp-N			1093	1104	0				0.07	0.19	no	non-specific	specific
GAAKGLQSLPTH	590.328	Protein Pilot	99	GAAKGLQSLPTH	Asp-N	2	590.328	1093	1104	0	-0.00208625	590.327	33.7676	0.07	0.19	no	non-specific	specific
GM[+16]GAAKGLQSLPTH	692.356	Mascot	missed		Asp-N			1091	1104	0				0.04	0.1	no	non-specific	specific
GM[+16]GAAKGLQSLPTH	692.356	Protein Pilot	99	GMGAAKGLQSLPTH	Asp-N	2	692.356	1091	1104	0	-0.00639777	692.353	33.6759	0.04	0.1	no	non-specific	specific
GMGAAKGLQSLPTH	684.359	Mascot	missed		Asp-N			1091	1104	0				0.05	0.18	no	non-specific	specific
GMGAAKGLQSLPTH	684.359	Protein Pilot	99	GMGAAKGLQSLPTH	Asp-N	2	684.359	1091	1104	0	-0.00249411	684.357	36.9759	0.05	0.18	no	non-specific	specific
LFRNPHQALLHTANRPE	504.274	Mascot	missed		Asp-N			485	501	1				0.09	0.12	yes	non-specific	specific
LFRNPHQALLHTANRPE	504.274	Protein Pilot	99	LFRNPHQALLHTANRPE	Asp-N	4	504.274	485	501	1	0.00152698	504.274	30.1425	0.09	0.12	yes	non-specific	specific
M[+16]GAAKGLQSLPTH	663.845	Mascot	missed		Asp-N			1092	1104	0				0.1	0.15	no	non-specific	specific
M[+16]GAAKGLQSLPTH	663.845	Protein Pilot	99	MGAAKGLQSLPTH	Asp-N	2	663.845	1092	1104	0	0.000205689	663.846	33.6981	0.1	0.15	no	non-specific	specific
MGAAKGLQSLPTH	655.848	Mascot	missed		Asp-N			1092	1104	0				0.11	0.18	no	non-specific	specific
MGAAKGLQSLPTH	655.848	Protein Pilot	99	MGAAKGLQSLPTH	Asp-N	2	655.848	1092	1104	0	-0.00376941	655.846	36.7973	0.11	0.18	no	non-specific	specific
PPERGAPPSTFKGTPTA	570.965	Mascot	missed		Asp-N			1227	1243	1				0.07	0.18	no	non-specific	specific
PPERGAPPSTFKGTPTA	570.965	Protein Pilot	99	PPERGAPPSTFKGTPTA	Asp-N	3	570.965	1227	1243	1	-0.000132128	570.965	25.2027	0.07	0.18	no	non-specific	specific
SPLQRYSE	490.246	Mascot	missed		Asp-N			1107	1114	1				0.03	0.05	no	non-specific	specific
SPLQRYSE	490.246	Protein Pilot	99	SPLQRYSE	Asp-N	2	490.246	1107	1114	1	-0.000358222	490.246	23.6983	0.03	0.05	no	non-specific	specific
VKSPNHVKIT	561.835	Mascot	missed		Asp-N			853	862	0				0.09	0.09	no	non-specific	specific
VKSPNHVKIT	561.835	Protein Pilot	99	VKSPNHVKIT	Asp-N	2	561.835	853	862	0	-0.00159812	561.834	29.4556	0.09	0.09	no	non-specific	specific
AFLPESF	405.705	Mascot	0.028	AFLPESF	Chymotrypsin	2	405.706	375	381	2	-0.0107	405.7		0.05	0.09	no	specific	specific
AFLPESF	405.705	Protein Pilot	99	AFLPESF	Chymotrypsin	2	405.705	375	381	2	-0.00113944	405.705	46.8652	0.05	0.09	no	specific	specific
AFLPESFDGDPASN	733.825	Mascot	0.0018	AFLPESFDGDPASN	Chymotrypsin	2	733.826	375	388	3	-0.0034	733.824		0.12	0.12	no	specific	non-specific
AFLPESFDGDPASN	733.825	Protein Pilot	99	AFLPESFDGDPASN	Chymotrypsin	2	733.825	375	388	3	-0.000242266	733.825	45.5123	0.12	0.12	no	specific	non-specific
AHNQVRQVPL	581.328	Mascot	1.5	AHNQVRQVPL	Chymotrypsin	2	581.329	87	96	0	-0.0007	581.328		0.14	0.18	no	non-specific	specific
AHNQVRQVPL	581.328	Protein Pilot	99	AHNQVRQVPL	Chymotrypsin	2	581.328	87	96	0	0.00249619	581.329	31.8634	0.14	0.18	no	non-specific	specific
ALIHHNTHLC[+125]F	477.571	Mascot	0.16	ALIHHNTHLCF	Chymotrypsin	3	477.572	466	476	3	-0.0113	477.568		0.05	0.23	no	specific	specific
ALIHHNTHLC[+125]F	477.571	Protein Pilot	99	ALIHHNTHLCF	Chymotrypsin	3	477.571	466	476	3	-0.000421504	477.571	33.5162	0.05	0.23	no	specific	specific
ANKEILDEAY	583.29	Mascot	0.0064	ANKEILDEAY	Chymotrypsin	2	583.291	763	772	1	-0.0031	583.289		0.09	0.15	no	non-specific	specific
ANKEILDEAY	583.29	Protein Pilot	99	ANKEILDEAY	Chymotrypsin	2	583.29	763	772	1	0.000162315	583.29	32.7838	0.09	0.15	no	non-specific	specific
ANKEILDEAYVM[+16]	706.342	Mascot	0.0053	ANKEILDEAYVM	Chymotrypsin	2	706.343	763	774	2	0.0027	706.344		0.14	0.21	no	non-specific	non-specific
ANKEILDEAYVM[+16]	706.342	Protein Pilot	99	ANKEILDEAYVM	Chymotrypsin	2	706.342	763	774	2	-0.000511222	706.342	35.0993	0.14	0.21	no	non-specific	non-specific
ARLLDIDETEY	669.333	Mascot	0.002	ARLLDIDETEY	Chymotrypsin	2	669.333	867	877	3	-0.0092	669.328		0.11	0.14	no	specific	specific
ARLLDIDETEY	669.333	Protein Pilot	99	ARLLDIDETEY	Chymotrypsin	2	669.333	867	877	3	0.00572263	669.336	40.5568	0.11	0.14	no	specific	specific
C[+125]M[+16]QIAKGM	511.727	Mascot	2	CMQIAKGM	Chymotrypsin	2	511.728	826	833	0	-0.0067	511.724		0.26	0.47	no	specific	non-specific
C[+125]M[+16]QIAKGM	511.727	Protein Pilot	99	CMQIAKGM	Chymotrypsin	2	511.727	826	833	0	-0.00270355	511.726	35.9029	0.26	0.47	no	specific	non-specific
C[+125]M[+16]QIAKGM[+16]	519.724	Mascot	0.092	CMQIAKGM	Chymotrypsin	2	519.725	826	833	0	-0.0054	519.722		0.06	0.53	no	specific	non-specific
C[+125]M[+16]QIAKGM[+16]	519.724	Protein Pilot	99	CMQIAKGM	Chymotrypsin	2	519.724	826	833	0	-0.00307272	519.723	28.7696	0.06	0.53	no	specific	non-specific
C[+125]M[+16]QIAKGM[+16]SY	644.772	Mascot	9.2	CMQIAKGMSY	Chymotrypsin	2	644.773	826	835	0	-0.0135	644.765		0.1	0.15	no	specific	specific
C[+125]M[+16]QIAKGM[+16]SY	644.772	Protein Pilot	99	CMQIAKGMSY	Chymotrypsin	2	644.772	826	835	0	0.00342498	644.774	33.9379	0.1	0.15	no	specific	specific
C[+125]MQIAKGM	503.73	Mascot	3.8	CMQIAKGM	Chymotrypsin	2	503.73	826	833	0	-0.0038	503.728		0.15	1.14	no	specific	non-specific
C[+125]MQIAKGM	503.73	Protein Pilot	99	CMQIAKGM	Chymotrypsin	2	503.73	826	833	0	-0.00141606	503.729	45.4793	0.15	1.14	no	specific	non-specific
C[+125]MQIAKGM[+16]	511.727	Mascot	2	CMQIAKGM	Chymotrypsin	2	511.728	826	833	0	-0.0067	511.724		0.12	0.21	no	specific	non-specific
C[+125]MQIAKGM[+16]	511.727	Protein Pilot	99	CMQIAKGM	Chymotrypsin	2	511.727	826	833	0	-0.00270355	511.726	35.9029	0.12	0.21	no	specific	non-specific
C[+125]MQIAKGM[+16]SY	636.775	Mascot	0.69	CMQIAKGMSY	Chymotrypsin	2	636.775	826	835	0	-0.011	636.769		0.26	0.61	no	specific	specific
C[+125]MQIAKGM[+16]SY	636.775	Protein Pilot	99	CMQIAKGMSY	Chymotrypsin	2	636.775	826	835	0	-0.00364657	636.773	40.931	0.26	0.61	no	specific	specific
C[+125]PDPAPGAGGM[+16]	557.221	Mascot	0.053	CPDPAPGAGGM	Chymotrypsin	2	557.221	1032	1042	0	-0.0091	557.216		0.16	0.37	no	specific	non-specific
C[+125]PDPAPGAGGM[+16]	557.221	Protein Pilot	99	CPDPAPGAGGM	Chymotrypsin	2	557.221	1032	1042	0	-0.00470002	557.218	34.6373	0.16	0.37	no	specific	non-specific
C[+125]PDPAPGAGGM[+16]VH	675.284	Mascot	0.0002	CPDPAPGAGGMVH	Chymotrypsin	2	675.285	1032	1044	0	0.0052	675.287		0.08	0.11	no	specific	non-specific
C[+125]PDPAPGAGGM[+16]VH	675.284	Protein Pilot	99	CPDPAPGAGGMVH	Chymotrypsin	2	675.284	1032	1044	0	-0.00233594	675.283	29.0475	0.08	0.11	no	specific	non-specific
C[+125]PDPAPGAGGMVH	667.287	Mascot	0.0015	CPDPAPGAGGMVH	Chymotrypsin	2	667.287	1032	1044	0	-0.0067	667.284		0.05	0.66	no	specific	non-specific
C[+125]PDPAPGAGGMVH	667.287	Protein Pilot	99	CPDPAPGAGGMVH	Chymotrypsin	2	667.287	1032	1044	0	-0.00244019	667.286	36.5045	0.05	0.66	no	specific	non-specific
DGDLGM[+16]GAAKGL	560.769	Mascot	0.00011	DGDLGMGAAKGL	Chymotrypsin	2	560.769	1087	1098	1	0.0011	560.769		0.05	0.34	no	specific	specific
DGDLGM[+16]GAAKGL	560.769	Protein Pilot	99	DGDLGMGAAKGL	Chymotrypsin	2	560.769	1087	1098	1	0.00312131	560.77	30.3603	0.05	0.34	no	specific	specific
DGDLGMGAAKGL	552.771	Mascot	9.3e-05	DGDLGMGAAKGL	Chymotrypsin	2	552.772	1087	1098	1	-0.0051	552.769		0.08	0.6	no	specific	specific
DGDLGMGAAKGL	552.771	Protein Pilot	99	DGDLGMGAAKGL	Chymotrypsin	2	552.771	1087	1098	1	0.00456379	552.774	36.0102	0.08	0.6	no	specific	specific
DGIPAREIPDLL	654.862	Mascot	0.00011	DGIPAREIPDLL	Chymotrypsin	2	654.862	924	935	1	0.0062	654.865		0.03	0.1	no	specific	specific
DGIPAREIPDLL	654.862	Protein Pilot	99	DGIPAREIPDLL	Chymotrypsin	2	654.862	924	935	1	-5.97e-05	654.861	49.0093	0.03	0.1	no	specific	specific
DMLRHLY	474.242	Mascot	2.4	DMLRHLY	Chymotrypsin	2	474.243	44	50	2	-0.0091	474.238		0.38	0.82	no	specific	specific
DMLRHLY	474.242	Protein Pilot	99	DMLRHLY	Chymotrypsin	2	474.242	44	50	2	-0.00111987	474.241	33.1042	0.38	0.82	no	specific	specific
DQLFRNPHQALL	484.597	Mascot	0.0027	DQLFRNPHQALL	Chymotrypsin	3	484.597	483	494	3	-0.0091	484.594		0.05	0.29	no	specific	specific
DQLFRNPHQALL	484.597	Protein Pilot	99	DQLFRNPHQALL	Chymotrypsin	3	484.597	483	494	3	0.00132844	484.597	37.2155	0.05	0.29	no	specific	specific
ELM[+16]TFGAKPY	586.786	Mascot	0.014	ELMTFGAKPY	Chymotrypsin	2	586.787	914	923	3	-0.0038	586.784		0.08	0.37	no	specific	specific
ELM[+16]TFGAKPY	586.786	Protein Pilot	99	ELMTFGAKPY	Chymotrypsin	2	586.786	914	923	3	-0.00150625	586.786	34.1816	0.08	0.37	no	specific	specific
ELMTFGAKPY	578.789	Mascot	0.0054	ELMTFGAKPY	Chymotrypsin	2	578.79	914	923	3	-0.0031	578.787		0.25	0.46	no	specific	specific
ELMTFGAKPY	578.789	Protein Pilot	99	ELMTFGAKPY	Chymotrypsin	2	578.789	914	923	3	-0.00139409	578.788	39.188	0.25	0.46	no	specific	specific
ESM[+16]PNPEGRY	598.256	Mascot	0.007	ESMPNPEGRY	Chymotrypsin	2	598.257	280	289	0	-0.0042	598.254		0.06	0.22	no	specific	specific
ESM[+16]PNPEGRY	598.256	Protein Pilot	99	ESMPNPEGRY	Chymotrypsin	2	598.256	280	289	0	-0.00161706	598.255	22.9306	0.06	0.22	no	specific	specific
ESM[+16]PNPEGRYTF	722.314	Mascot	5e-05	ESMPNPEGRYTF	Chymotrypsin	2	722.315	280	291	2	0.0017	722.315		0.07	0.24	no	specific	specific
ESM[+16]PNPEGRYTF	722.314	Protein Pilot	99	ESMPNPEGRYTF	Chymotrypsin	2	722.314	280	291	2	-0.0213148	722.303	33.239	0.07	0.24	no	specific	specific
ESMPNPEGRY	590.259	Mascot	0.00057	ESMPNPEGRY	Chymotrypsin	2	590.259	280	289	0	-0.0072	590.255		0.24	0.62	no	specific	specific
ESMPNPEGRY	590.259	Protein Pilot	99	ESMPNPEGRY	Chymotrypsin	2	590.259	280	289	0	-0.00128631	590.258	29.6278	0.24	0.62	no	specific	specific
ESMPNPEGRYTF	714.317	Mascot	0.00036	ESMPNPEGRYTF	Chymotrypsin	2	714.317	280	291	2	-0.0008	714.316		0.06	0.61	no	specific	specific
ESMPNPEGRYTF	714.317	Protein Pilot	99	ESMPNPEGRYTF	Chymotrypsin	2	714.317	280	291	2	0.00070824	714.317	37.5786	0.06	0.61	no	specific	specific
ETLEEITGY	527.751	Mascot	0.046	ETLEEITGY	Chymotrypsin	2	527.751	401	409	3	-0.0108	527.745		0.09	0.11	no	specific	specific
ETLEEITGY	527.751	Protein Pilot	99	ETLEEITGY	Chymotrypsin	2	527.751	401	409	3	-0.00291966	527.749	44.6566	0.09	0.11	no	specific	specific
FC[+125]PDPAPGAGGM[+16]VH	748.818	Mascot	1.5e-08	FCPDPAPGAGGMVH	Chymotrypsin	2	748.819	1031	1044	1	0.0034	748.82		0.11	0.23	yes	specific	non-specific
FC[+125]PDPAPGAGGM[+16]VH	748.818	Protein Pilot	99	FCPDPAPGAGGMVH	Chymotrypsin	2	748.818	1031	1044	1	-0.00160022	748.818	33.5949	0.11	0.23	yes	specific	non-specific
FLQDIQEVQGY	670.33	Mascot	0.00047	FLQDIQEVQGY	Chymotrypsin	2	670.331	73	83	2	-0.0064	670.327		0.07	0.08	no	non-specific	specific
FLQDIQEVQGY	670.33	Protein Pilot	99	FLQDIQEVQGY	Chymotrypsin	2	670.33	73	83	2	0.00127168	670.331	44.6371	0.07	0.08	no	non-specific	specific
FRNPHQALL	548.307	Mascot	0.005	FRNPHQALL	Chymotrypsin	2	548.307	486	494	2	0.0002	548.307		0.1	0.16	yes	specific	specific
FRNPHQALL	548.307	Protein Pilot	99	FRNPHQALL	Chymotrypsin	2	548.307	486	494	2	-0.00223847	548.305	26.8828	0.1	0.16	yes	specific	specific
GESSEDC[+125]QSL	590.227	Mascot	0.0013	GESSEDCQSL	Chymotrypsin	2	590.228	206	215	0	0.0025	590.228		0.15	0.27	no	specific	specific
GESSEDC[+125]QSL	590.227	Protein Pilot	99	GESSEDCQSL	Chymotrypsin	2	590.227	206	215	0	0.00058922	590.227	33.9032	0.15	0.27	no	specific	specific
GLARLLDIDETEY	754.386	Mascot	0.00024	GLARLLDIDETEY	Chymotrypsin	2	754.386	865	877	4	-0.0003	754.385		0.07	0.09	no	specific	specific
GLARLLDIDETEY	754.386	Protein Pilot	99	GLARLLDIDETEY	Chymotrypsin	2	754.386	865	877	4	0.00376965	754.388	47.6436	0.07	0.09	no	specific	specific
GLARLLDIDETEYHADGGKVPIKW	674.857	Mascot	6.8e-06	GLARLLDIDETEYHADGGKVPIKW	Chymotrypsin	4	674.857	865	888	5	-0.016	674.852		0.76	1.03	no	specific	specific
GLARLLDIDETEYHADGGKVPIKW	674.857	Protein Pilot	99	GLARLLDIDETEYHADGGKVPIKW	Chymotrypsin	4	674.857	865	888	5	-0.00204718	674.856	45.463	0.76	1.03	no	specific	specific
GLEPSEEEAPRSPL	755.873	Mascot	0.00022	GLEPSEEEAPRSPL	Chymotrypsin	2	755.873	1062	1075	1	0.0012	755.873		0.28	0.48	no	specific	specific
GLEPSEEEAPRSPL	755.873	Protein Pilot	99	GLEPSEEEAPRSPL	Chymotrypsin	2	755.873	1062	1075	1	-0.00293479	755.871	34.2459	0.28	0.48	no	specific	specific
GLGM[+16]EHLREVRAVTSANIQEF	594.055	Mascot	17	GLGMEHLREVRAVTSANIQEF	Chymotrypsin	4	594.056	344	364	3	0	594.055		0.03	0.3	no	specific	specific
GLGM[+16]EHLREVRAVTSANIQEF	594.055	Protein Pilot	99	GLGMEHLREVRAVTSANIQEF	Chymotrypsin	4	594.055	344	364	3	0.00535744	594.056	38.976	0.03	0.3	no	specific	specific
GLGMEHLREVRAVTSANIQEF	786.406	Mascot	0.12	GLGMEHLREVRAVTSANIQEF	Chymotrypsin	3	786.406	344	364	3	-0.0148	786.401		0.35	0.81	no	specific	specific
GLGMEHLREVRAVTSANIQEF	786.406	Protein Pilot	99	GLGMEHLREVRAVTSANIQEF	Chymotrypsin	3	786.406	344	364	3	-0.00561691	786.404	42.432	0.35	0.81	no	specific	specific
GLRSLRELGSGL	629.367	Mascot	0.0057	GLRSLRELGSGL	Chymotrypsin	2	629.368	454	465	3	-0.0062	629.364		0.08	0.15	no	specific	specific
GLRSLRELGSGL	629.367	Protein Pilot	99	GLRSLRELGSGL	Chymotrypsin	2	629.367	454	465	3	0.00110761	629.368	36.7032	0.08	0.15	no	specific	specific
GPEADQC[+125]VAC[+125]AHY	807.322	Mascot	5.7e-06	GPEADQCVACAHY	Chymotrypsin	2	807.322	578	590	0	-0.0057	807.319		0.15	0.35	no	specific	specific
GPEADQC[+125]VAC[+125]AHY	807.322	Protein Pilot	99	GPEADQCVACAHY	Chymotrypsin	2	807.322	578	590	0	0.0041102	807.324	38.9105	0.15	0.35	no	specific	specific
GSLAFLPESF	534.274	Mascot	0.0018	GSLAFLPESF	Chymotrypsin	2	534.275	372	381	3	-0.0057	534.271		0.04	0.1	no	specific	specific
GSLAFLPESF	534.274	Protein Pilot	99	GSLAFLPESF	Chymotrypsin	2	534.274	372	381	3	0.000506493	534.274	53.5827	0.04	0.1	no	specific	specific
HADGGKVPIKW	403.224	Mascot	4.3e-05	HADGGKVPIKW	Chymotrypsin	3	403.225	878	888	0	-0.0114	403.22		0.04	0.46	no	specific	specific
HADGGKVPIKW	403.224	Protein Pilot	99	HADGGKVPIKW	Chymotrypsin	3	403.224	878	888	0	3.86e-05	403.224	28.6615	0.04	0.46	no	specific	specific
HADGGKVPIKW[+32]	413.888	Mascot	missed		Chymotrypsin			878	888	0				0.08	0.67	no	specific	specific
HADGGKVPIKW[+32]	413.888	Protein Pilot	99	HADGGKVPIKW	Chymotrypsin	3	413.888	878	888	0	-0.00294828	413.887	25.2811	0.08	0.67	no	specific	specific
HADGGKVPIKW[+4]	404.556	Mascot	missed		Chymotrypsin			878	888	0				0.14	0.47	no	specific	specific
HADGGKVPIKW[+4]	404.556	Protein Pilot	99	HADGGKVPIKW	Chymotrypsin	3	404.556	878	888	0	0.00129157	404.556	25.2857	0.14	0.47	no	specific	specific
HTANRPEDEC[+125]VGEGL	584.593	Mascot	0.0035	HTANRPEDECVGEGL	Chymotrypsin	3	584.594	495	509	1	0.0058	584.595		0.05	0.06	no	specific	specific
HTANRPEDEC[+125]VGEGL	584.593	Protein Pilot	99	HTANRPEDECVGEGL	Chymotrypsin	3	584.593	495	509	1	0.00319745	584.594	32.6566	0.05	0.06	no	specific	specific
HTANRPEDEC[+125]VGEGLAC[+125]HQL	608.021	Mascot	0.07	HTANRPEDECVGEGLACHQL	Chymotrypsin	4	608.021	495	514	2	0.0057	608.022		0.09	0.17	no	specific	specific
HTANRPEDEC[+125]VGEGLAC[+125]HQL	608.021	Protein Pilot	99	HTANRPEDECVGEGLACHQL	Chymotrypsin	4	608.021	495	514	2	0.00065112	608.021	37.9279	0.09	0.17	no	specific	specific
HTANRPEDEC[+125]VGEGLAC[+125]HQL	810.358	Mascot	0.81	HTANRPEDECVGEGLACHQL	Chymotrypsin	3	810.359	495	514	2	0.0102	810.362		0.09	0.17	no	specific	specific
HTANRPEDEC[+125]VGEGLAC[+125]HQL	810.358	Protein Pilot	99	HTANRPEDECVGEGLACHQL	Chymotrypsin	3	810.358	495	514	2	0.000296518	810.359	37.8109	0.09	0.17	no	specific	specific
IAHNQVRQVPL	425.582	Mascot	0.00048	IAHNQVRQVPL	Chymotrypsin	3	425.583	86	96	0	-0.0067	425.58		0.05	0.04	no	specific	specific
IAHNQVRQVPL	425.582	Protein Pilot	99	IAHNQVRQVPL	Chymotrypsin	3	425.582	86	96	0	-0.000394629	425.582	25.6483	0.05	0.04	no	specific	specific
IAHNQVRQVPL	637.87	Mascot	5.3e-05	IAHNQVRQVPL	Chymotrypsin	2	637.871	86	96	0	0.0047	637.872		0.05	0.04	no	specific	specific
IAHNQVRQVPL	637.87	Protein Pilot	99	IAHNQVRQVPL	Chymotrypsin	2	637.87	86	96	0	-0.00171446	637.869	32.4029	0.05	0.04	no	specific	specific
IHHNTHLC[+125]F	416.198	Mascot	0.36	IHHNTHLCF	Chymotrypsin	3	416.198	468	476	2	-0.0128	416.193		0.08	0.17	no	specific	specific
IHHNTHLC[+125]F	416.198	Protein Pilot	99	IHHNTHLCF	Chymotrypsin	3	416.198	468	476	2	-0.00176339	416.197	29.3961	0.08	0.17	no	specific	specific
IQRNPQLC[+125]Y	630.314	Mascot	0.0078	IQRNPQLCY	Chymotrypsin	2	630.314	155	163	1	-0.0042	630.312		0.06	0.14	no	specific	specific
IQRNPQLC[+125]Y	630.314	Protein Pilot	99	IQRNPQLCY	Chymotrypsin	2	630.314	155	163	1	0.00493672	630.316	34.8539	0.06	0.14	no	specific	specific
K[+42]GTPTAENPEYLGLDVPV	971.494	Mascot	1.8e-05	KGTPTAENPEYLGLDVPV	Chymotrypsin	2	971.494	1238	1255	5	0.0161	971.502		0.06	0.23	no	specific	non-specific
K[+42]GTPTAENPEYLGLDVPV	971.494	Protein Pilot	99	KGTPTAENPEYLGLDVPV	Chymotrypsin	2	971.494	1238	1255	5	-0.00146786	971.493	46.6405	0.06	0.23	no	specific	non-specific
KDIFHKNNQLAL	480.937	Mascot	3.5e-05	KDIFHKNNQLAL	Chymotrypsin	3	480.937	170	181	2	-0.0081	480.934		0.03	0.04	no	specific	specific
KDIFHKNNQLAL	480.937	Protein Pilot	97.05	KDIFHKNNQLAL	Chymotrypsin	3	480.937	170	181	2	0.0025872	480.938	30.923	0.03	0.04	no	specific	specific
KETELRKVKVLGSGAFGTVY	546.311	Mascot	0.004	KETELRKVKVLGSGAFGTVY	Chymotrypsin	4	546.312	716	735	5	-0.0081	546.309		0.13	0.17	no	specific	specific
KETELRKVKVLGSGAFGTVY	546.311	Protein Pilot	93.22	KETELRKVKVLGSGAFGTVY	Chymotrypsin	4	546.311	716	735	5	0.00136049	546.312	35.1844	0.13	0.17	no	specific	specific
KGIWIPDGENVKIPVAI	617.024	Mascot	9.1e-06	KGIWIPDGENVKIPVAI	Chymotrypsin	3	617.025	736	752	1	-0.0041	617.023		0.15	0.34	no	specific	non-specific
KGIWIPDGENVKIPVAI	617.024	Protein Pilot	99	KGIWIPDGENVKIPVAI	Chymotrypsin	3	617.024	736	752	1	0.00357493	617.025	47.4901	0.15	0.34	no	specific	non-specific
KGIWIPDGENVKIPVAIK	495.044	Mascot	6.6e-05	KGIWIPDGENVKIPVAIK	Chymotrypsin	4	495.044	736	753	1	-0.01	495.041		0.05	0.12	no	specific	non-specific
KGIWIPDGENVKIPVAIK	495.044	Protein Pilot	99	KGIWIPDGENVKIPVAIK	Chymotrypsin	4	495.044	736	753	1	0.00301168	495.045	41.8059	0.05	0.12	no	specific	non-specific
KGIWIPDGENVKIPVAIKVL	548.082	Mascot	1.3e-07	KGIWIPDGENVKIPVAIKVL	Chymotrypsin	4	548.082	736	755	1	-0.0067	548.08		0.24	0.4	no	specific	specific
KGIWIPDGENVKIPVAIKVL	548.082	Protein Pilot	99	KGIWIPDGENVKIPVAIKVL	Chymotrypsin	4	548.082	736	755	1	0.0025907	548.082	47.6052	0.24	0.4	no	specific	specific
KGT[+80]PTAENPEYLGLDVPV	660.65	Mascot	8.4e-05	KGTPTAENPEYLGLDVPV	Chymotrypsin	3	660.651	1238	1255	5	-0.01	660.647		0.08	0.18	no	specific	non-specific
KGT[+80]PTAENPEYLGLDVPV	660.65	Protein Pilot	93.12	KGTPTAENPEYLGLDVPV	Chymotrypsin	3	660.65	1238	1255	5	0.000743104	660.65	49.5783	0.08	0.18	no	specific	non-specific
KGT[+80]PTAENPEYLGLDVPV	990.472	Mascot	5.6e-05	KGTPTAENPEYLGLDVPV	Chymotrypsin	2	990.472	1238	1255	5	0.0179	990.481		0.08	0.18	no	specific	non-specific
KGT[+80]PTAENPEYLGLDVPV	990.472	Protein Pilot	98.95	KGTPTAENPEYLGLDVPV	Chymotrypsin	2	990.472	1238	1255	5	-0.0016418	990.471	49.1142	0.08	0.18	no	specific	non-specific
KGTPTAENPEYLGLDVPV	950.489	Mascot	5.7e-07	KGTPTAENPEYLGLDVPV	Chymotrypsin	2	950.489	1238	1255	5	-0.003	950.487		0.05	0.25	no	specific	non-specific
KGTPTAENPEYLGLDVPV	950.489	Protein Pilot	99	KGTPTAENPEYLGLDVPV	Chymotrypsin	2	950.489	1238	1255	5	0.00191255	950.49	44.3278	0.05	0.25	no	specific	non-specific
KLRLPASPETHLDM[+16]LRHLY	577.316	Mascot	0.00025	KLRLPASPETHLDMLRHLY	Chymotrypsin	4	577.317	32	50	6	-0.004	577.315		0.15	0.16	no	non-specific	specific
KLRLPASPETHLDM[+16]LRHLY	577.316	Protein Pilot	99	KLRLPASPETHLDMLRHLY	Chymotrypsin	4	577.316	32	50	6	0.0089695	577.319	37.5702	0.15	0.16	no	non-specific	specific
KSPNHVKITDF	643.349	Mascot	4.8e-05	KSPNHVKITDF	Chymotrypsin	2	643.349	854	864	1	-0.0083	643.344		0.06	0.12	no	non-specific	specific
KSPNHVKITDF	643.349	Protein Pilot	99	KSPNHVKITDF	Chymotrypsin	2	643.349	854	864	1	-0.00244239	643.347	28.0021	0.06	0.12	no	non-specific	specific
LEDVRLVH	490.78	Mascot	1.9	LEDVRLVH	Chymotrypsin	2	490.78	836	843	2	-0.0077	490.776		0.3	0.4	yes	specific	non-specific
LEDVRLVH	490.78	Protein Pilot	99	LEDVRLVH	Chymotrypsin	2	490.78	836	843	2	1.00359	491.282	36.8698	0.3	0.4	yes	specific	non-specific
LEDVRLVHRDL	455.593	Mascot	0.038	LEDVRLVHRDL	Chymotrypsin	3	455.594	836	846	2	-0.0101	455.59		0.05	0.13	yes	specific	specific
LEDVRLVHRDL	455.593	Protein Pilot	99	LEDVRLVHRDL	Chymotrypsin	3	455.593	836	846	2	-0.00295185	455.592	30.2675	0.05	0.13	yes	specific	specific
LEDVRLVHRDLAARNVL	498.039	Mascot	0.039	LEDVRLVHRDLAARNVL	Chymotrypsin	4	498.04	836	852	3	-0.0157	498.035		0.07	0.11	yes	specific	specific
LEDVRLVHRDLAARNVL	498.039	Protein Pilot	99	LEDVRLVHRDLAARNVL	Chymotrypsin	4	498.039	836	852	3	-0.00282169	498.038	34.2826	0.07	0.11	yes	specific	specific
LHTANRPEDEC[+125]VGEGL	622.288	Mascot	0.0038	LHTANRPEDECVGEGL	Chymotrypsin	3	622.289	494	509	2	0.0023	622.289		0.14	0.16	yes	specific	specific
LHTANRPEDEC[+125]VGEGL	622.288	Protein Pilot	99	LHTANRPEDECVGEGL	Chymotrypsin	3	622.288	494	509	2	0.00465489	622.29	33.8661	0.14	0.16	yes	specific	specific
LHTANRPEDEC[+125]VGEGLAC[+125]HQL	636.292	Mascot	0.18	LHTANRPEDECVGEGLACHQL	Chymotrypsin	4	636.292	494	514	3	0.005	636.293		0.48	0.44	yes	specific	specific
LHTANRPEDEC[+125]VGEGLAC[+125]HQL	636.292	Protein Pilot	99	LHTANRPEDECVGEGLACHQL	Chymotrypsin	4	636.292	494	514	3	1.01218	636.545	38.2843	0.48	0.44	yes	specific	specific
LIAHNQVRQVPL	694.412	Mascot	3.9e-05	LIAHNQVRQVPL	Chymotrypsin	2	694.413	85	96	1	0.0014	694.413		0.07	0.07	no	non-specific	specific
LIAHNQVRQVPL	694.412	Protein Pilot	99	LIAHNQVRQVPL	Chymotrypsin	2	694.412	85	96	1	-0.00054913	694.412	32.0785	0.07	0.07	no	non-specific	specific
LQDIQEVQGY	596.796	Mascot	0.00061	LQDIQEVQGY	Chymotrypsin	2	596.796	74	83	1	-0.0025	596.795		0.08	0.16	yes	specific	specific
LQDIQEVQGY	596.796	Protein Pilot	99	LQDIQEVQGY	Chymotrypsin	2	596.796	74	83	1	0.000149125	596.796	37.8176	0.08	0.16	yes	specific	specific
LQETELVEPLTPSGAM[+16]PNQAQM[+16]	806.051	Mascot	0.14	LQETELVEPLTPSGAMPNQAQM	Chymotrypsin	3	806.051	691	712	5	0.0206	806.057		0.09	0.41	yes	specific	non-specific
LQETELVEPLTPSGAM[+16]PNQAQM[+16]	806.051	Protein Pilot	99	LQETELVEPLTPSGAMPNQAQM	Chymotrypsin	3	806.051	691	712	5	0.00572285	806.052	42.7168	0.09	0.41	yes	specific	non-specific
LRGQEC[+125]VEEC[+125]RVL	595.287	Mascot	0.0049	LRGQECVEECRVL	Chymotrypsin	3	595.288	535	547	1	-0.0016	595.287		0.04	0.28	yes	specific	specific
LRGQEC[+125]VEEC[+125]RVL	595.287	Protein Pilot	99	LRGQECVEECRVL	Chymotrypsin	3	595.287	535	547	1	0.00199908	595.288	39.3264	0.04	0.28	yes	specific	specific
LSTDVGSC[+125]TL	560.763	Mascot	0.0082	LSTDVGSCTL	Chymotrypsin	2	560.764	304	313	3	-0.0001	560.763		0.1	0.24	yes	specific	specific
LSTDVGSC[+125]TL	560.763	Protein Pilot	99	LSTDVGSCTL	Chymotrypsin	2	560.763	304	313	3	0.000384738	560.763	43.7801	0.1	0.24	yes	specific	specific
LVPQQGFFC[+125]PDPAPGAGGM[+16]VH	756.019	Mascot	0.00023	LVPQQGFFCPDPAPGAGGMVH	Chymotrypsin	3	756.019	1024	1044	3	0.0077	756.021		0.14	0.42	yes	specific	non-specific
LVPQQGFFC[+125]PDPAPGAGGM[+16]VH	756.019	Protein Pilot	99	LVPQQGFFCPDPAPGAGGMVH	Chymotrypsin	3	756.019	1024	1044	3	0.00157712	756.019	45.4081	0.14	0.42	yes	specific	non-specific
NQVRQVPL	477.28	Mascot	0.0041	NQVRQVPL	Chymotrypsin	2	477.281	89	96	0	-0.0099	477.275		0.05	0.16	no	non-specific	specific
NQVRQVPL	477.28	Protein Pilot	99	NQVRQVPL	Chymotrypsin	2	477.28	89	96	0	-0.00176256	477.279	25.8282	0.05	0.16	no	non-specific	specific
NTDTFESM[+16]PNPEGRY	887.373	Mascot	1.5e-08	NTDTFESMPNPEGRY	Chymotrypsin	2	887.373	275	289	3	0.0055	887.376		0.03	0.22	no	specific	specific
NTDTFESM[+16]PNPEGRY	887.373	Protein Pilot	99	NTDTFESMPNPEGRY	Chymotrypsin	2	887.373	275	289	3	0.0019291	887.374	32.324	0.03	0.22	no	specific	specific
NTDTFESM[+16]PNPEGRYTF	674.623	Mascot	0.00057	NTDTFESMPNPEGRYTF	Chymotrypsin	3	674.624	275	291	5	0.0085	674.626		0.02	0.34	no	specific	specific
NTDTFESM[+16]PNPEGRYTF	674.623	Protein Pilot	99	NTDTFESMPNPEGRYTF	Chymotrypsin	3	674.623	275	291	5	0.00237159	674.624	39.0645	0.02	0.34	no	specific	specific
NTDTFESMPNPEGRY	879.375	Mascot	1.6e-07	NTDTFESMPNPEGRY	Chymotrypsin	2	879.376	275	289	3	0.0027	879.377		0.07	0.6	no	specific	specific
NTDTFESMPNPEGRY	879.375	Protein Pilot	99	NTDTFESMPNPEGRY	Chymotrypsin	2	879.375	275	289	3	-0.00222459	879.374	37.9765	0.07	0.6	no	specific	specific
NTDTFESMPNPEGRYTF	669.291	Mascot	0.03	NTDTFESMPNPEGRYTF	Chymotrypsin	3	669.292	275	291	5	-0.0143	669.287		0.1	0.42	no	specific	specific
NTDTFESMPNPEGRYTF	669.291	Protein Pilot	99	NTDTFESMPNPEGRYTF	Chymotrypsin	3	669.291	275	291	5	-0.00368197	669.29	43.902	0.1	0.42	no	specific	specific
NYLSTDVGSC[+125]TL	699.316	Mascot	0.00013	NYLSTDVGSCTL	Chymotrypsin	2	699.317	302	313	4	-0.0007	699.316		0.04	0.16	no	specific	specific
NYLSTDVGSC[+125]TL	699.316	Protein Pilot	99	NYLSTDVGSCTL	Chymotrypsin	2	699.316	302	313	4	-0.00119365	699.316	48.7139	0.04	0.16	no	specific	specific
PGKN[+1]GVVKDVF	580.819	Mascot	missed		Chymotrypsin			1175	1185	0				0.21	0.28	no	non-specific	specific
PGKN[+1]GVVKDVF	580.819	Protein Pilot	99	PGKNGVVKDVF	Chymotrypsin	2	580.819	1175	1185	0	-0.000883018	580.819	31.6036	0.21	0.28	no	non-specific	specific
QLRSLTEIL	536.822	Mascot	0.36	QLRSLTEIL	Chymotrypsin	2	536.822	141	149	3	-0.0055	536.819		0.03	0.05	no	specific	specific
QLRSLTEIL	536.822	Protein Pilot	99	QLRSLTEIL	Chymotrypsin	2	536.822	141	149	3	-0.00293757	536.82	42.3851	0.03	0.05	no	specific	specific
QLRSLTEILKGGVL	509.647	Mascot	1.1e-05	QLRSLTEILKGGVL	Chymotrypsin	3	509.648	141	154	4	-0.0087	509.644		0.04	0.21	no	specific	specific
QLRSLTEILKGGVL	509.647	Protein Pilot	99	QLRSLTEILKGGVL	Chymotrypsin	3	509.647	141	154	4	0.000415775	509.647	46.2934	0.04	0.21	no	specific	specific
QNLQVIR	435.761	Mascot	0.0046	QNLQVIR	Chymotrypsin	2	435.762	426	432	1	-0.0061	435.758		0.13	0.32	no	specific	non-specific
QNLQVIR	435.761	Protein Pilot	9.729	QNLQVIR	Chymotrypsin	2	435.761	426	432	1	-0.00119668	435.761	25.4891	0.13	0.32	no	specific	non-specific
QRYSEDPTVPLPSETDGY	685.316	Mascot	missed		Chymotrypsin			1110	1127	4				0.09	0.12	no	specific	specific
QRYSEDPTVPLPSETDGY	685.316	Protein Pilot	99	QRYSEDPTVPLPSETDGY	Chymotrypsin	3	685.316	1110	1127	4	0.0195746	685.323	39.4118	0.09	0.12	no	specific	specific
QRYSEDPTVPLPSETDGYVAPL	812.064	Mascot	0.00014	QRYSEDPTVPLPSETDGYVAPL	Chymotrypsin	3	812.064	1110	1131	5	0.0157	812.069		0.11	0.1	no	specific	specific
QRYSEDPTVPLPSETDGYVAPL	812.064	Protein Pilot	99	QRYSEDPTVPLPSETDGYVAPL	Chymotrypsin	3	812.064	1110	1131	5	0.00487771	812.066	45.2983	0.11	0.1	no	specific	specific
QSLPTHDPSPL	596.304	Mascot	0.00025	QSLPTHDPSPL	Chymotrypsin	2	596.304	1099	1109	2	-0.0026	596.303		0.04	0.07	no	specific	specific
QSLPTHDPSPL	596.304	Protein Pilot	99	QSLPTHDPSPL	Chymotrypsin	2	596.304	1099	1109	2	1.46e-05	596.304	30.9055	0.04	0.07	no	specific	specific
QSLPTHDPSPLQRY	546.946	Mascot	1.6e-05	QSLPTHDPSPLQRY	Chymotrypsin	3	546.947	1099	1112	3	-0.0115	546.942		0.04	0.1	no	specific	specific
QSLPTHDPSPLQRY	546.946	Protein Pilot	99	QSLPTHDPSPLQRY	Chymotrypsin	3	546.946	1099	1112	3	0.000312276	546.946	31.3105	0.04	0.1	no	specific	specific
RAVTSANIQEF	618.323	Mascot	0.0067	RAVTSANIQEF	Chymotrypsin	2	618.323	354	364	1	-0.0015	618.322		0.17	0.18	no	non-specific	specific
RAVTSANIQEF	618.323	Protein Pilot	99	RAVTSANIQEF	Chymotrypsin	2	618.323	354	364	1	-0.00447435	618.32	32.7163	0.17	0.18	no	non-specific	specific
RENTSPKANKEILDEAY	495.252	Mascot	6e-05	RENTSPKANKEILDEAY	Chymotrypsin	4	495.253	756	772	2	-0.0105	495.25		0.03	0.08	no	specific	specific
RENTSPKANKEILDEAY	495.252	Protein Pilot	99	RENTSPKANKEILDEAY	Chymotrypsin	4	495.252	756	772	2	0.00184036	495.253	28.383	0.03	0.08	no	specific	specific
RENTSPKANKEILDEAYVM	552.78	Mascot	0.0047	RENTSPKANKEILDEAYVM	Chymotrypsin	4	552.78	756	774	3	-0.0046	552.778		0.08	0.66	no	specific	non-specific
RENTSPKANKEILDEAYVM	552.78	Protein Pilot	95.87	RENTSPKANKEILDEAYVM	Chymotrypsin	4	552.78	756	774	3	-5.79e-05	552.779	34.2197	0.08	0.66	no	specific	non-specific
RENTSPKANKEILDEAYVM[+16]	556.778	Mascot	1.8e-05	RENTSPKANKEILDEAYVM	Chymotrypsin	4	556.779	756	774	3	-0.003	556.778		0.04	0.35	no	specific	non-specific
RENTSPKANKEILDEAYVM[+16]	556.778	Protein Pilot	99	RENTSPKANKEILDEAYVM	Chymotrypsin	4	556.778	756	774	3	0.00130255	556.779	30.217	0.04	0.35	no	specific	non-specific
RENTSPKANKEILDEAYVM[+16]AGVGSPY	714.602	Mascot	1.3e-08	RENTSPKANKEILDEAYVMAGVGSPY	Chymotrypsin	4	714.603	756	781	3	0.0101	714.605		0.1	0.24	no	specific	specific
RENTSPKANKEILDEAYVM[+16]AGVGSPY	714.602	Protein Pilot	99	RENTSPKANKEILDEAYVMAGVGSPY	Chymotrypsin	4	714.602	756	781	3	0.00556999	714.604	37.6884	0.1	0.24	no	specific	specific
RENTSPKANKEILDEAYVM[+16]AGVGSPY	952.468	Mascot	1e-06	RENTSPKANKEILDEAYVMAGVGSPY	Chymotrypsin	3	952.468	756	781	3	0.0201	952.474		0.1	0.24	no	specific	specific
RENTSPKANKEILDEAYVM[+16]AGVGSPY	952.468	Protein Pilot	99	RENTSPKANKEILDEAYVMAGVGSPY	Chymotrypsin	3	952.468	756	781	3	-0.00360049	952.466	37.8605	0.1	0.24	no	specific	specific
RENTSPKANKEILDEAYVMAGVGSPY	710.604	Mascot	0.001	RENTSPKANKEILDEAYVMAGVGSPY	Chymotrypsin	4	710.604	756	781	3	-0.0165	710.6		0.19	0.89	no	specific	specific
RENTSPKANKEILDEAYVMAGVGSPY	710.604	Protein Pilot	55.7	RENTSPKANKEILDEAYVMAGVGSPY	Chymotrypsin	4	710.604	756	781	3	-0.00286553	710.603	42.8667	0.19	0.89	no	specific	specific
RGQEC[+125]VEEC[+125]RVL	557.592	Mascot	0.0086	RGQECVEECRVL	Chymotrypsin	3	557.593	536	547	0	0.0002	557.592		0.11	0.23	no	specific	specific
RGQEC[+125]VEEC[+125]RVL	557.592	Protein Pilot	99	RGQECVEECRVL	Chymotrypsin	3	557.592	536	547	0	0.00191183	557.593	37.3341	0.11	0.23	no	specific	specific
RLPASPETHLDM[+16]L	499.257	Mascot	0.0031	RLPASPETHLDML	Chymotrypsin	3	499.258	34	46	3	-0.007	499.255		0.18	0.24	no	specific	specific
RLPASPETHLDM[+16]L	499.257	Protein Pilot	99	RLPASPETHLDML	Chymotrypsin	3	499.257	34	46	3	0.00279879	499.258	33.4771	0.18	0.24	no	specific	specific
RLPASPETHLDM[+16]LRHLY	517.022	Mascot	2.2e-05	RLPASPETHLDMLRHLY	Chymotrypsin	4	517.022	34	50	5	-0.0116	517.019		0.06	0.16	no	specific	specific
RLPASPETHLDM[+16]LRHLY	517.022	Protein Pilot	99	RLPASPETHLDMLRHLY	Chymotrypsin	4	517.022	34	50	5	0.0014287	517.022	36.3752	0.06	0.16	no	specific	specific
RLPASPETHLDML	493.926	Mascot	0.0049	RLPASPETHLDML	Chymotrypsin	3	493.926	34	46	3	-0.0108	493.922		0.28	0.74	no	specific	specific
RLPASPETHLDML	493.926	Protein Pilot	99	RLPASPETHLDML	Chymotrypsin	3	493.926	34	46	3	0.00134805	493.926	36.961	0.28	0.74	no	specific	specific
RLPASPETHLDMLRHLY	513.023	Mascot	1.5e-05	RLPASPETHLDMLRHLY	Chymotrypsin	4	513.023	34	50	5	-0.0112	513.02		0.18	0.65	no	specific	specific
RLPASPETHLDMLRHLY	513.023	Protein Pilot	99	RLPASPETHLDMLRHLY	Chymotrypsin	4	513.023	34	50	5	-0.000224827	513.023	39.0127	0.18	0.65	no	specific	specific
RLPASPETHLDMLRHLY	683.695	Mascot	0.021	RLPASPETHLDMLRHLY	Chymotrypsin	3	683.695	34	50	5	-0.0078	683.692		0.18	0.65	no	specific	specific
RLPASPETHLDMLRHLY	683.695	Protein Pilot	99	RLPASPETHLDMLRHLY	Chymotrypsin	3	683.695	34	50	5	0.00269888	683.696	38.7441	0.18	0.65	no	specific	specific
RRLLQETELVEPLTPSGAM[+16]PNQAQM[+16]	947.813	Mascot	0.00089	RRLLQETELVEPLTPSGAMPNQAQM	Chymotrypsin	3	947.813	688	712	6	0.0207	947.819		0.09	0.42	no	non-specific	non-specific
RRLLQETELVEPLTPSGAM[+16]PNQAQM[+16]	947.813	Protein Pilot	99	RRLLQETELVEPLTPSGAMPNQAQM	Chymotrypsin	3	947.813	688	712	6	0.000828536	947.813	39.1116	0.09	0.42	no	non-specific	non-specific
RSLLEDDDM[+16]GDLVDAEEY	700.969	Mascot	3.9e-08	RSLLEDDDMGDLVDAEEY	Chymotrypsin	3	700.969	1006	1023	3	-0.011	700.965		0.11	0.22	no	specific	specific
RSLLEDDDM[+16]GDLVDAEEY	700.969	Protein Pilot	99	RSLLEDDDMGDLVDAEEY	Chymotrypsin	3	700.969	1006	1023	3	0.00331003	700.97	44.2227	0.11	0.22	no	specific	specific
RSLLEDDDM[+16]GDLVDAEEY	1050.95	Mascot	6.6e-08	RSLLEDDDMGDLVDAEEY	Chymotrypsin	2	1050.95	1006	1023	3	0.0181	1050.96		0.11	0.22	no	specific	specific
RSLLEDDDM[+16]GDLVDAEEY	1050.95	Protein Pilot	99	RSLLEDDDMGDLVDAEEY	Chymotrypsin	2	1050.95	1006	1023	3	-0.00175288	1050.95	44.1397	0.11	0.22	no	specific	specific
RSLLEDDDMGDLVDAEEY	1042.95	Mascot	1e-08	RSLLEDDDMGDLVDAEEY	Chymotrypsin	2	1042.95	1006	1023	3	0.0005	1042.95		0.33	0.96	no	specific	specific
RSLLEDDDMGDLVDAEEY	1042.95	Protein Pilot	99	RSLLEDDDMGDLVDAEEY	Chymotrypsin	2	1042.95	1006	1023	3	0.00442051	1042.95	49.0951	0.33	0.96	no	specific	specific
RSLTEILKGGVL	429.266	Mascot	1.2e-06	RSLTEILKGGVL	Chymotrypsin	3	429.267	143	154	3	-0.0163	429.261		0.04	0.04	no	specific	specific
RSLTEILKGGVL	429.266	Protein Pilot	99	RSLTEILKGGVL	Chymotrypsin	3	429.266	143	154	3	0.00122918	429.267	42.6592	0.04	0.04	no	specific	specific
SEDPTVPLPSETDGYVAPL	993.981	Mascot	0.017	SEDPTVPLPSETDGYVAPL	Chymotrypsin	2	993.981	1113	1131	4	0.0178	993.99		0.14	0.15	no	specific	specific
SEDPTVPLPSETDGYVAPL	993.981	Protein Pilot	99	SEDPTVPLPSETDGYVAPL	Chymotrypsin	2	993.981	1113	1131	4	0.000279724	993.981	49.0252	0.14	0.15	no	specific	specific
SLRELGSGL	466.264	Mascot	0.028	SLRELGSGL	Chymotrypsin	2	466.265	457	465	2	-0.0089	466.26		0.05	0.2	no	non-specific	specific
SLRELGSGL	466.264	Protein Pilot	99	SLRELGSGL	Chymotrypsin	2	466.264	457	465	2	-0.000632683	466.264	34.0378	0.05	0.2	no	non-specific	specific
SLTEILKGGVL	565.345	Mascot	3.9e-05	SLTEILKGGVL	Chymotrypsin	2	565.346	144	154	3	-0.0047	565.343		0.16	0.16	no	non-specific	specific
SLTEILKGGVL	565.345	Protein Pilot	99	SLTEILKGGVL	Chymotrypsin	2	565.345	144	154	3	-0.00083091	565.345	46.2096	0.16	0.16	no	non-specific	specific
SLTLQGLGISW	587.827	Mascot	7.4e-06	SLTLQGLGISW	Chymotrypsin	2	587.828	442	452	4	-0.0077	587.823		0.14	0.48	no	specific	specific
SLTLQGLGISW	587.827	Protein Pilot	99	SLTLQGLGISW	Chymotrypsin	2	587.827	442	452	4	-9.21e-05	587.827	57.0442	0.14	0.48	no	specific	specific
SPGKN[+1]GVVKDVF	416.559	Mascot	missed		Chymotrypsin			1174	1185	0				0.03	0.06	no	specific	specific
SPGKN[+1]GVVKDVF	416.559	Protein Pilot	99	SPGKNGVVKDVF	Chymotrypsin	3	416.559	1174	1185	0	0.000190474	416.559	30.5981	0.03	0.06	no	specific	specific
SPGKN[+1]GVVKDVF	624.335	Mascot	missed		Chymotrypsin			1174	1185	0				0.03	0.06	no	specific	specific
SPGKN[+1]GVVKDVF	624.335	Protein Pilot	99	SPGKNGVVKDVF	Chymotrypsin	2	624.335	1174	1185	0	-0.00176232	624.334	30.4362	0.03	0.06	no	specific	specific
SPGKN[+1]GVVKDVFAF	489.261	Mascot	missed		Chymotrypsin			1174	1187	1				0.14	0.16	no	specific	specific
SPGKN[+1]GVVKDVFAF	489.261	Protein Pilot	99	SPGKNGVVKDVFAF	Chymotrypsin	3	489.261	1174	1187	1	0.0017325	489.262	41.6298	0.14	0.16	no	specific	specific
SPGKNGVVKDVF	416.231	Mascot	2.9e-05	SPGKNGVVKDVF	Chymotrypsin	3	416.232	1174	1185	0	-0.0081	416.228		0.09	0.15	no	specific	specific
SPGKNGVVKDVF	416.231	Protein Pilot	99	SPGKNGVVKDVF	Chymotrypsin	3	416.231	1174	1185	0	-0.00267251	416.23	28.2	0.09	0.15	no	specific	specific
SPNHVKITDF	579.301	Mascot	0.0068	SPNHVKITDF	Chymotrypsin	2	579.302	855	864	1	0	579.301		0.1	0.11	no	non-specific	specific
SPNHVKITDF	579.301	Protein Pilot	99	SPNHVKITDF	Chymotrypsin	2	579.301	855	864	1	-0.000590232	579.301	27.7158	0.1	0.11	no	non-specific	specific
STDVGSC[+125]TL	504.221	Mascot	0.076	STDVGSCTL	Chymotrypsin	2	504.222	305	313	2	-0.0084	504.217		0.24	0.24	no	specific	specific
STDVGSC[+125]TL	504.221	Protein Pilot	99	STDVGSCTL	Chymotrypsin	2	504.221	305	313	2	1.0008	504.721	39.691	0.24	0.24	no	specific	specific
STQVC[+125]TGTDM	584.236	Mascot	0.11	STQVCTGTDM	Chymotrypsin	2	584.237	22	31	3	-0.0096	584.232		0.23	0.51	no	non-specific	non-specific
STQVC[+125]TGTDM	584.236	Protein Pilot	99	STQVCTGTDM	Chymotrypsin	2	584.236	22	31	3	-0.00193405	584.236	34.3953	0.23	0.51	no	non-specific	non-specific
STQVC[+125]TGTDM[+16]	592.234	Mascot	0.025	STQVCTGTDM	Chymotrypsin	2	592.234	22	31	3	-0.0037	592.232		0.17	0.34	no	non-specific	non-specific
STQVC[+125]TGTDM[+16]	592.234	Protein Pilot	99	STQVCTGTDM	Chymotrypsin	2	592.234	22	31	3	-0.000705991	592.234	27.7152	0.17	0.34	no	non-specific	non-specific
STQVC[+125]TGTDM[+16]KL	712.823	Mascot	7.5e-07	STQVCTGTDMKL	Chymotrypsin	2	712.824	22	33	3	0.0007	712.824		0.05	0.4	no	non-specific	specific
STQVC[+125]TGTDM[+16]KL	712.823	Protein Pilot	99	STQVCTGTDMKL	Chymotrypsin	2	712.823	22	33	3	-0.000584358	712.823	30.966	0.05	0.4	no	non-specific	specific
STQVC[+125]TGTDMKL	704.826	Mascot	2.9e-05	STQVCTGTDMKL	Chymotrypsin	2	704.827	22	33	3	-0.0072	704.822		0.15	0.36	no	non-specific	specific
STQVC[+125]TGTDMKL	704.826	Protein Pilot	99	STQVCTGTDMKL	Chymotrypsin	2	704.826	22	33	3	-0.000331745	704.826	37.0377	0.15	0.36	no	non-specific	specific
SYGVTVWELM[+16]	600.784	Mascot	0.0016	SYGVTVWELM	Chymotrypsin	2	600.784	907	916	4	0.0039	600.786		0.11	0.18	no	specific	non-specific
SYGVTVWELM[+16]	600.784	Protein Pilot	99	SYGVTVWELM	Chymotrypsin	2	600.784	907	916	4	-0.00108855	600.783	49.4232	0.11	0.18	no	specific	non-specific
SYLEDVRLVH	410.887	Mascot	0.0011	SYLEDVRLVH	Chymotrypsin	3	410.888	834	843	3	-0.0042	410.886		0.1	0.16	no	non-specific	non-specific
SYLEDVRLVH	410.887	Protein Pilot	3.607	SYLEDVRLVH	Chymotrypsin	3	410.887	834	843	3	0.00135871	410.888	36.8588	0.1	0.16	no	non-specific	non-specific
SYLEDVRLVHRDLAARNVL	560.563	Mascot	0.0023	SYLEDVRLVHRDLAARNVL	Chymotrypsin	4	560.564	834	852	4	-0.021	560.558		0.14	0.18	no	non-specific	specific
SYLEDVRLVHRDLAARNVL	560.563	Protein Pilot	96.9	SYLEDVRLVHRDLAARNVL	Chymotrypsin	4	560.563	834	852	4	-0.00523536	560.562	41.812	0.14	0.18	no	non-specific	specific
TANRPEDEC[+125]VGEGL	807.857	Mascot	0.35	TANRPEDECVGEGL	Chymotrypsin	2	807.857	496	509	1	-0.0028	807.855		0.2	0.21	no	non-specific	specific
TANRPEDEC[+125]VGEGL	807.857	Protein Pilot	99	TANRPEDECVGEGL	Chymotrypsin	2	807.857	496	509	1	0.00316346	807.859	36.5933	0.2	0.21	no	non-specific	specific
TEILKGGVL	465.287	Mascot	0.01	TEILKGGVL	Chymotrypsin	2	465.287	146	154	2	-0.0085	465.283		0.09	0.17	yes	specific	specific
TEILKGGVL	465.287	Protein Pilot	99	TEILKGGVL	Chymotrypsin	2	465.287	146	154	2	-0.000740674	465.287	35.4734	0.09	0.17	yes	specific	specific
TFGASC[+125]VTAC[+125]PY	735.307	Mascot	0.53	TFGASCVTACPY	Chymotrypsin	2	735.308	290	301	3	0.001	735.308		0.1	0.41	yes	specific	specific
TFGASC[+125]VTAC[+125]PY	735.307	Protein Pilot	99	TFGASCVTACPY	Chymotrypsin	2	735.307	290	301	3	-0.00217674	735.306	50.2211	0.1	0.41	yes	specific	specific
TM[+16]RRLLQETELVEPLTPSGAM[+16]PN	872.444	Mascot	0.0053	TMRRLLQETELVEPLTPSGAMPN	Chymotrypsin	3	872.444	686	708	7	0.0146	872.449		0.03	0.4	yes	specific	non-specific
TM[+16]RRLLQETELVEPLTPSGAM[+16]PN	872.444	Protein Pilot	99	TMRRLLQETELVEPLTPSGAMPN	Chymotrypsin	3	872.444	686	708	7	0.00258191	872.445	39.6338	0.03	0.4	yes	specific	non-specific
TM[+16]RRLLQETELVEPLTPSGAM[+16]PNQAQM[+16]	1030.51	Mascot	5.7e-05	TMRRLLQETELVEPLTPSGAMPNQAQM	Chymotrypsin	3	1030.51	686	712	7	0.03	1030.52		0.12	0.54	yes	specific	non-specific
TM[+16]RRLLQETELVEPLTPSGAM[+16]PNQAQM[+16]	1030.51	Protein Pilot	99	TMRRLLQETELVEPLTPSGAMPNQAQM	Chymotrypsin	3	1030.51	686	712	7	0.0014695	1030.51	39.8093	0.12	0.54	yes	specific	non-specific
TQVC[+125]TGTDM[+16]	548.718	Mascot	0.011	TQVCTGTDM	Chymotrypsin	2	548.718	23	31	3	-0.0002	548.718		0.08	0.43	no	non-specific	non-specific
TQVC[+125]TGTDM[+16]	548.718	Protein Pilot	99	TQVCTGTDM	Chymotrypsin	2	548.718	23	31	3	-0.00261493	548.717	27.2576	0.08	0.43	no	non-specific	non-specific
TQVC[+125]TGTDM[+16]KL	669.307	Mascot	0.00064	TQVCTGTDMKL	Chymotrypsin	2	669.308	23	33	3	0.0029	669.309		0.12	0.39	no	non-specific	specific
TQVC[+125]TGTDM[+16]KL	669.307	Protein Pilot	99	TQVCTGTDMKL	Chymotrypsin	2	669.307	23	33	3	-0.00136424	669.307	30.6609	0.12	0.39	no	non-specific	specific
TSTVQLVTQLM[+16]PY	748.887	Mascot	5.5e-06	TSTVQLVTQLMPY	Chymotrypsin	2	748.887	791	803	5	0.0041	748.889		0.02	0.26	yes	specific	specific
TSTVQLVTQLM[+16]PY	748.887	Protein Pilot	99	TSTVQLVTQLMPY	Chymotrypsin	2	748.887	791	803	5	0.000171857	748.887	47.5869	0.02	0.26	yes	specific	specific
TSTVQLVTQLMPY	740.889	Mascot	0.0027	TSTVQLVTQLMPY	Chymotrypsin	2	740.89	791	803	5	-0.0069	740.886		0.14	0.73	yes	specific	specific
TSTVQLVTQLMPY	740.889	Protein Pilot	99	TSTVQLVTQLMPY	Chymotrypsin	2	740.889	791	803	5	-7.09e-05	740.889	54.5321	0.14	0.73	yes	specific	specific
VHRDLAARNVL	421.914	Mascot	0.00079	VHRDLAARNVL	Chymotrypsin	3	421.915	842	852	1	-0.0151	421.909		0.06	0.16	no	specific	specific
VHRDLAARNVL	421.914	Protein Pilot	99	VHRDLAARNVL	Chymotrypsin	3	421.914	842	852	1	-0.00197519	421.913	24.5075	0.06	0.16	no	specific	specific
VHTVPWDQL	547.785	Mascot	0.0037	VHTVPWDQL	Chymotrypsin	2	547.786	477	485	2	-0.0092	547.78		0.14	0.38	no	specific	specific
VHTVPWDQL	547.785	Protein Pilot	99	VHTVPWDQL	Chymotrypsin	2	547.785	477	485	2	-0.00135836	547.784	40.4253	0.14	0.38	no	specific	specific
VHTVPWDQLF	621.319	Mascot	3.9e-05	VHTVPWDQLF	Chymotrypsin	2	621.32	477	486	3	-0.0072	621.316		0.02	0.31	no	specific	specific
VHTVPWDQLF	621.319	Protein Pilot	99	VHTVPWDQLF	Chymotrypsin	2	621.319	477	486	3	-0.000962056	621.319	49.2332	0.02	0.31	no	specific	specific
VKSPN[+1]HVKITDF	462.586	Mascot	missed		Chymotrypsin			853	864	1				0.07	0.07	no	specific	specific
VKSPN[+1]HVKITDF	462.586	Protein Pilot	99	VKSPNHVKITDF	Chymotrypsin	3	462.586	853	864	1	-0.000912437	462.585	29.8531	0.07	0.07	no	specific	specific
VKSPNHVKITDF	462.258	Mascot	2e-07	VKSPNHVKITDF	Chymotrypsin	3	462.258	853	864	1	-0.0028	462.257		0.04	0.06	no	specific	specific
VKSPNHVKITDF	462.258	Protein Pilot	99	VKSPNHVKITDF	Chymotrypsin	3	462.258	853	864	1	-0.000174221	462.258	27.0789	0.04	0.06	no	specific	specific
VLIAHN[+1]QVRQVPL	496.628	Mascot	missed		Chymotrypsin			84	96	1				0.1	0.11	no	specific	specific
VLIAHN[+1]QVRQVPL	496.628	Protein Pilot	99	VLIAHNQVRQVPL	Chymotrypsin	3	496.628	84	96	1	-0.000352507	496.628	33.8034	0.1	0.11	no	specific	specific
VLIAHNQVRQVPL	496.3	Mascot	2.3e-05	VLIAHNQVRQVPL	Chymotrypsin	3	496.3	84	96	1	-0.0069	496.298		0.04	0.08	no	specific	specific
VLIAHNQVRQVPL	496.3	Protein Pilot	99	VLIAHNQVRQVPL	Chymotrypsin	3	496.3	84	96	1	0.00352746	496.301	32.3856	0.04	0.08	no	specific	specific
VLIAHNQVRQVPLQRL	471.788	Mascot	0.0021	VLIAHNQVRQVPLQRL	Chymotrypsin	4	471.788	84	99	2	0.003	471.788		0.14	0.45	no	specific	specific
VLIAHNQVRQVPLQRL	471.788	Protein Pilot	99	VLIAHNQVRQVPLQRL	Chymotrypsin	4	471.788	84	99	2	0.00667901	471.789	32.6365	0.14	0.45	no	specific	specific
VLVKSPN[+1]HVKITDF	533.303	Mascot	missed		Chymotrypsin			851	864	2				1	0.86	no	non-specific	specific
VLVKSPN[+1]HVKITDF	533.303	Protein Pilot	99	VLVKSPNHVKITDF	Chymotrypsin	3	533.303	851	864	2	0.00148422	533.304	35.0994	1	0.86	no	non-specific	specific
VLVKSPNHVKITDF	532.975	Mascot	5e-07	VLVKSPNHVKITDF	Chymotrypsin	3	532.976	851	864	2	0.0005	532.975		0.04	0.04	no	non-specific	specific
VLVKSPNHVKITDF	532.975	Protein Pilot	99	VLVKSPNHVKITDF	Chymotrypsin	3	532.975	851	864	2	0.00115598	532.976	32.5676	0.04	0.04	no	non-specific	specific
VMAGVGSPY	440.715	Mascot	0.004	VMAGVGSPY	Chymotrypsin	2	440.716	773	781	0	-0.0065	440.712		0.07	0.77	no	specific	specific
VMAGVGSPY	440.715	Protein Pilot	99	VMAGVGSPY	Chymotrypsin	2	440.715	773	781	0	-0.00176013	440.714	34.3016	0.07	0.77	no	specific	specific
VSRLLGIC[+125]L	549.821	Mascot	0.011	VSRLLGICL	Chymotrypsin	2	549.821	782	790	2	-0.0051	549.818		0.03	0.3	no	specific	specific
VSRLLGIC[+125]L	549.821	Protein Pilot	99	VSRLLGICL	Chymotrypsin	2	549.821	782	790	2	-0.00115602	549.82	47.9878	0.03	0.3	no	specific	specific
VVIQNEDLGPASPL	726.391	Mascot	6.6e-07	VVIQNEDLGPASPL	Chymotrypsin	2	726.391	987	1000	1	-0.0106	726.385		0.03	0.11	no	specific	specific
VVIQNEDLGPASPL	726.391	Protein Pilot	99	VVIQNEDLGPASPL	Chymotrypsin	2	726.391	987	1000	1	-0.00460247	726.388	43.567	0.03	0.11	no	specific	specific
VVIQNEDLGPASPLDSTF	951.478	Mascot	3.3e-06	VVIQNEDLGPASPLDSTF	Chymotrypsin	2	951.479	987	1004	3	-0.0016	951.477		0.1	0.2	no	specific	specific
VVIQNEDLGPASPLDSTF	951.478	Protein Pilot	99	VVIQNEDLGPASPLDSTF	Chymotrypsin	2	951.478	987	1004	3	-0.00111775	951.478	49.7427	0.1	0.2	no	specific	specific
VVIQNEDLGPASPLDSTFY	689.009	Mascot	1.7e-05	VVIQNEDLGPASPLDSTFY	Chymotrypsin	3	689.01	987	1005	4	-0.0086	689.006		0.18	0.26	no	specific	specific
VVIQNEDLGPASPLDSTFY	689.009	Protein Pilot	99	VVIQNEDLGPASPLDSTFY	Chymotrypsin	3	689.009	987	1005	4	0.00187419	689.01	51.9215	0.18	0.26	no	specific	specific
YWDQDPPERGAPPSTF	621.616	Mascot	0.25	YWDQDPPERGAPPSTF	Chymotrypsin	3	621.617	1222	1237	3	0.0009	621.617		0.04	0.41	yes	specific	specific
YWDQDPPERGAPPSTF	621.616	Protein Pilot	99	YWDQDPPERGAPPSTF	Chymotrypsin	3	621.616	1222	1237	3	0.00333714	621.617	38.5081	0.04	0.41	yes	specific	specific
AGVGSPYVSR	496.762	Mascot	missed		Trypsin+Asp-N			775	784	0				0.35	0.72	no	non-specific	specific
AGVGSPYVSR	496.762	Protein Pilot	99	AGVGSPYVSR	Trypsin+Asp-N	2	496.762	775	784	0	-0.000904898	496.761	24.6072	0.35	0.72	no	non-specific	specific
AVTSANIQ	402.217	Mascot	0.00032	AVTSANIQ	Trypsin+Asp-N	2	402.217	355	362	0	-0.0078	402.213		0.17	0.61	no	specific	non-specific
AVTSANIQ	402.217	Protein Pilot	97.41	AVTSANIQ	Trypsin+Asp-N	2	402.217	355	362	0	-0.00177446	402.216	20.1339	0.17	0.61	no	specific	non-specific
AVTSANIQEFA	575.791	Mascot	missed		Trypsin+Asp-N			355	365	1				0.21	0.44	no	specific	non-specific
AVTSANIQEFA	575.791	Protein Pilot	99	AVTSANIQEFA	Trypsin+Asp-N	2	575.791	355	365	1	0.000376158	575.791	38.9658	0.21	0.44	no	specific	non-specific
AVTSANIQEFAG	604.301	Mascot	missed		Trypsin+Asp-N			355	366	1				0.05	0.19	no	specific	non-specific
AVTSANIQEFAG	604.301	Protein Pilot	99	AVTSANIQEFAG	Trypsin+Asp-N	2	604.301	355	366	1	-0.000902607	604.301	38.3675	0.05	0.19	no	specific	non-specific
AVTSANIQEFAGC[+125]K	782.377	Mascot	3.4e-07	AVTSANIQEFAGCK	Trypsin+Asp-N	2	782.378	355	368	1	0.0131	782.384		0.31	0.47	yes	specific	specific
AVTSANIQEFAGC[+125]K	782.377	Protein Pilot	99	AVTSANIQEFAGCK	Trypsin+Asp-N	2	782.377	355	368	1	0.000239809	782.377	39.4693	0.31	0.47	yes	specific	specific
DGDPASNTAPLQPE[+22]QL	837.883	Mascot	missed		Trypsin+Asp-N			382	397	3				0.21	0.41	no	non-specific	non-specific
DGDPASNTAPLQPE[+22]QL	837.883	Protein Pilot	99	DGDPASNTAPLQPEQL	Trypsin+Asp-N	2	837.883	382	397	3	0.00172214	837.884	40.5647	0.21	0.41	no	non-specific	non-specific
DGDPASNTAPLQPEQL	826.892	Mascot	missed		Trypsin+Asp-N			382	397	3				0.2	0.42	no	non-specific	non-specific
DGDPASNTAPLQPEQL	826.892	Protein Pilot	99	DGDPASNTAPLQPEQL	Trypsin+Asp-N	2	826.892	382	397	3	-0.00251954	826.89	40.4537	0.2	0.42	no	non-specific	non-specific
DGDPASNTAPLQPEQLQVF	676.329	Mascot	2.2e-07	DGDPASNTAPLQPEQLQVF	Trypsin+Asp-N	3	676.329	382	400	3	0.0053	676.331		0.13	0.34	no	non-specific	non-specific
DGDPASNTAPLQPEQLQVF	676.329	Protein Pilot	99	DGDPASNTAPLQPEQLQVF	Trypsin+Asp-N	3	676.329	382	400	3	0.00033197	676.329	50.7651	0.13	0.34	no	non-specific	non-specific
DPPFC[+125]VAR	515.245	Mascot	0.013	DPPFCVAR	Trypsin+Asp-N	2	515.245	592	599	1	-0.0038	515.243		0.09	0.19	no	specific	specific
DPPFC[+125]VAR	515.245	Protein Pilot	99	DPPFCVAR	Trypsin+Asp-N	2	515.245	592	599	1	-7.38e-05	515.245	37.9778	0.09	0.19	no	specific	specific
DVFAFGGAVENPEY	757.844	Mascot	missed		Trypsin+Asp-N			1183	1196	3				0.37	1.21	no	specific	non-specific
DVFAFGGAVENPEY	757.844	Protein Pilot	99	DVFAFGGAVENPEY	Trypsin+Asp-N	2	757.844	1183	1196	3	0.000914669	757.844	51.0012	0.37	1.21	no	specific	non-specific
E[-18]LMTFGAK	439.726	Mascot	missed		Trypsin+Asp-N			914	921	1				0.09	0.27	no	non-specific	specific
E[-18]LMTFGAK	439.726	Protein Pilot	99	ELMTFGAK	Trypsin+Asp-N	2	439.726	914	921	1	-0.00247842	439.724	31.8207	0.09	0.27	no	non-specific	specific
E[-18]LVSEFSR	474.743	Mascot	missed		Trypsin+Asp-N			971	978	2				0.17	0.27	no	specific	specific
E[-18]LVSEFSR	474.743	Protein Pilot	99	ELVSEFSR	Trypsin+Asp-N	2	474.743	971	978	2	-0.00194325	474.742	31.0574	0.17	0.27	no	specific	specific
EGPLPAAR	405.727	Mascot	missed		Trypsin+Asp-N			1154	1161	1				0.2	0.69	no	specific	specific
EGPLPAAR	405.727	Protein Pilot	99	EGPLPAAR	Trypsin+Asp-N	2	405.727	1154	1161	1	-0.00114272	405.726	20.2175	0.2	0.69	no	specific	specific
EGPLPAARPAGATL	660.867	Mascot	0.0011	EGPLPAARPAGATL	Trypsin+Asp-N	2	660.868	1154	1167	2	0.0003	660.867		0.17	0.41	no	specific	non-specific
EGPLPAARPAGATL	660.867	Protein Pilot	99	EGPLPAARPAGATL	Trypsin+Asp-N	2	660.867	1154	1167	2	-0.000948035	660.867	32.7529	0.17	0.41	no	specific	non-specific
ELGSGLALIHHNTHL	403.72	Mascot	missed		Trypsin+Asp-N			460	474	1				0.19	0.21	no	specific	non-specific
ELGSGLALIHHNTHL	403.72	Protein Pilot	99	ELGSGLALIHHNTHL	Trypsin+Asp-N	4	403.72	460	474	1	0.00398897	403.721	34.9574	0.19	0.21	no	specific	non-specific
ELM[+16]TFGAKPY	586.786	Mascot	0.00011	ELMTFGAKPY	Trypsin+Asp-N	2	586.787	914	923	2	0.0002	586.787		0.06	0.07	no	non-specific	non-specific
ELM[+16]TFGAKPY	586.786	Protein Pilot	99	ELMTFGAKPY	Trypsin+Asp-N	2	586.786	914	923	2	0.00116909	586.787	33.2711	0.06	0.07	no	non-specific	non-specific
ELM[+16]TFGAKPYDGIPAR	594.635	Mascot	5.5e-07	ELMTFGAKPYDGIPAR	Trypsin+Asp-N	3	594.635	914	929	3	0.0043	594.636		0.1	0.19	no	non-specific	specific
ELM[+16]TFGAKPYDGIPAR	594.635	Protein Pilot	99	ELMTFGAKPYDGIPAR	Trypsin+Asp-N	3	594.635	914	929	3	-0.000623391	594.634	34.1398	0.1	0.19	no	non-specific	specific
ELMTFGAKPY	578.789	Mascot	4.9e-05	ELMTFGAKPY	Trypsin+Asp-N	2	578.79	914	923	2	-0.0017	578.788		0.05	0.14	no	non-specific	non-specific
ELMTFGAKPY	578.789	Protein Pilot	99	ELMTFGAKPY	Trypsin+Asp-N	2	578.789	914	923	2	-0.000356706	578.789	38.4851	0.05	0.14	no	non-specific	non-specific
ELMTFGAKPYDGIPAR	589.303	Mascot	1.5e-06	ELMTFGAKPYDGIPAR	Trypsin+Asp-N	3	589.303	914	929	3	-0.0072	589.301		0.34	0.44	no	non-specific	specific
ELMTFGAKPYDGIPAR	589.303	Protein Pilot	96.87	ELMTFGAKPYDGIPAR	Trypsin+Asp-N	3	589.303	914	929	3	-0.00184923	589.302	37.6056	0.34	0.44	no	non-specific	specific
ELVSEFSR	483.748	Mascot	0.00053	ELVSEFSR	Trypsin+Asp-N	2	483.749	971	978	2	-0.0033	483.747		0.18	0.31	no	specific	specific
ELVSEFSR	483.748	Protein Pilot	98.69	ELVSEFSR	Trypsin+Asp-N	2	483.748	971	978	2	0.000621457	483.748	30.9188	0.18	0.31	no	specific	specific
ESMPNPEGR	508.727	Mascot	0.0037	ESMPNPEGR	Trypsin+Asp-N	2	508.727	280	288	2	-0.0055	508.724		0.14	0.44	no	non-specific	specific
ESMPNPEGR	508.727	Protein Pilot	88.94	ESMPNPEGR	Trypsin+Asp-N	2	508.727	280	288	2	-0.00270993	508.726	22.0818	0.14	0.44	no	non-specific	specific
FRELVSEFSR	423.891	Mascot	0.0092	FRELVSEFSR	Trypsin+Asp-N	3	423.892	969	978	3	-0.0073	423.889		0.04	0.31	no	specific	specific
FRELVSEFSR	423.891	Protein Pilot	99	FRELVSEFSR	Trypsin+Asp-N	3	423.891	969	978	3	0.00105267	423.891	33.9764	0.04	0.31	no	specific	specific
FVVIQN[+1]EDLGPASPL	800.417	Mascot	missed		Trypsin+Asp-N			986	1000	2				0.16	0.43	no	specific	non-specific
FVVIQN[+1]EDLGPASPL	800.417	Protein Pilot	99	FVVIQNEDLGPASPL	Trypsin+Asp-N	2	800.417	986	1000	2	-0.00144496	800.416	49.7823	0.16	0.43	no	specific	non-specific
FVVIQNE	424.729	Mascot	0.00028	FVVIQNE	Trypsin+Asp-N	2	424.73	986	992	1	-0.0063	424.726		0.06	0.08	no	specific	non-specific
FVVIQNE	424.729	Protein Pilot	99	FVVIQNE	Trypsin+Asp-N	2	424.729	986	992	1	0.000237354	424.729	34.4451	0.06	0.08	no	specific	non-specific
GAPPSTFK	402.716	Mascot	0.0084	GAPPSTFK	Trypsin+Asp-N	2	402.717	1231	1238	0	-0.0073	402.712		0.15	0.67	no	specific	specific
GAPPSTFK	402.716	Protein Pilot	85.01	GAPPSTFK	Trypsin+Asp-N	2	402.716	1231	1238	0	-0.00221304	402.715	4.9433	0.15	0.67	no	specific	specific
GAPPSTFKGT[+80]PTA	656.303	Mascot	0.0033	GAPPSTFKGTPTA	Trypsin+Asp-N	2	656.303	1231	1243	1	0.0002	656.303		0.09	0.13	no	specific	non-specific
GAPPSTFKGT[+80]PTA	656.303	Protein Pilot	99	GAPPSTFKGTPTA	Trypsin+Asp-N	2	656.303	1231	1243	1	8.9e-06	656.303	27.9258	0.09	0.13	no	specific	non-specific
GIWIPDGENVK	614.322	Mascot	0.0019	GIWIPDGENVK	Trypsin+Asp-N	2	614.323	737	747	2	0.0009	614.322		0.11	0.13	no	specific	specific
GIWIPDGENVK	614.322	Protein Pilot	99	GIWIPDGENVK	Trypsin+Asp-N	2	614.322	737	747	2	0.000389826	614.322	38.5606	0.11	0.13	no	specific	specific
GLQSLPTH	426.732	Mascot	2.4e-05	GLQSLPTH	Trypsin+Asp-N	2	426.733	1097	1104	0	-0.0055	426.73		0.17	0.43	no	specific	non-specific
GLQSLPTH	426.732	Protein Pilot	99	GLQSLPTH	Trypsin+Asp-N	2	426.732	1097	1104	0	-0.00173167	426.731	25.4693	0.17	0.43	no	specific	non-specific
GQEC[+125]VEEC[+125]R	651.758	Mascot	0.00027	GQECVEECR	Trypsin+Asp-N	2	651.759	537	545	3	-0.0023	651.757		0.12	0.31	no	specific	specific
GQEC[+125]VEEC[+125]R	651.758	Protein Pilot	99	GQECVEECR	Trypsin+Asp-N	2	651.758	537	545	3	0.00240993	651.759	30.9263	0.12	0.31	no	specific	specific
GTPTAENPEYLGL	681.333	Mascot	0.00031	GTPTAENPEYLGL	Trypsin+Asp-N	2	681.333	1239	1251	2	-0.0025	681.332		0.12	0.39	no	specific	non-specific
GTPTAENPEYLGL	681.333	Protein Pilot	99	GTPTAENPEYLGL	Trypsin+Asp-N	2	681.333	1239	1251	2	-0.00161936	681.332	43.5586	0.12	0.39	no	specific	non-specific
HLYQGC[+125]QVVQGNL	792.385	Mascot	7.8e-05	HLYQGCQVVQGNL	Trypsin+Asp-N	2	792.386	48	60	0	0.0051	792.388		0.3	0.64	no	specific	non-specific
HLYQGC[+125]QVVQGNL	792.385	Protein Pilot	99	HLYQGCQVVQGNL	Trypsin+Asp-N	2	792.385	48	60	0	-0.00083254	792.385	39.5046	0.3	0.64	no	specific	non-specific
KVK[+15]VLGSGAFGTVYK	523.628	Mascot	missed		Trypsin+Asp-N			722	736	2				0.23	0.49	yes	specific	specific
KVK[+15]VLGSGAFGTVYK	523.628	Protein Pilot	99	KVKVLGSGAFGTVYK	Trypsin+Asp-N	3	523.628	722	736	2	0.00316381	523.629	38.5105	0.23	0.49	yes	specific	specific
LLDIDETEYHA	659.812	Mascot	4.3e-06	LLDIDETEYHA	Trypsin+Asp-N	2	659.812	869	879	4	-0.0035	659.81		0.1	0.31	no	specific	non-specific
LLDIDETEYHA	659.812	Protein Pilot	99	LLDIDETEYHA	Trypsin+Asp-N	2	659.812	869	879	4	-0.00148786	659.811	38.3279	0.1	0.31	no	specific	non-specific
LLQETE[+22]LV	483.76	Mascot	missed		Trypsin+Asp-N			690	697	2				0.28	0.74	yes	specific	non-specific
LLQETE[+22]LV	483.76	Protein Pilot	99	LLQETELV	Trypsin+Asp-N	2	483.76	690	697	2	0.000651786	483.76	40.4242	0.28	0.74	yes	specific	non-specific
LLQETELV	472.769	Mascot	0.00041	LLQETELV	Trypsin+Asp-N	2	472.769	690	697	2	-0.0064	472.765		0.17	0.7	yes	specific	non-specific
LLQETELV	472.769	Protein Pilot	73.02	LLQETELV	Trypsin+Asp-N	2	472.769	690	697	2	0.00113379	472.769	40.4649	0.17	0.7	yes	specific	non-specific
LLQETELVEPLT[+80]PSGAM[+16]PNQAQM[+16]R	922.434	Mascot	2e-07	LLQETELVEPLTPSGAMPNQAQMR	Trypsin+Asp-N	3	922.435	690	713	3	0.0149	922.439		0.18	0.46	yes	specific	specific
LLQETELVEPLT[+80]PSGAM[+16]PNQAQM[+16]R	922.434	Protein Pilot	99	LLQETELVEPLTPSGAMPNQAQMR	Trypsin+Asp-N	3	922.434	690	713	3	0.00144365	922.435	43.9142	0.18	0.46	yes	specific	specific
LLQETELVEPLTP[+16]SGAMPNQA	752.047	Mascot	missed		Trypsin+Asp-N			690	710	3				0.15	0.66	yes	specific	non-specific
LLQETELVEPLTP[+16]SGAMPNQA	752.047	Protein Pilot	99	LLQETELVEPLTPSGAMPNQA	Trypsin+Asp-N	3	752.047	690	710	3	0.00129352	752.048	45.5458	0.15	0.66	yes	specific	non-specific
LLQETELVEPLTPSGAM[+16]PNQA	752.047	Mascot	missed		Trypsin+Asp-N			690	710	3				0.15	0.66	yes	specific	non-specific
LLQETELVEPLTPSGAM[+16]PNQA	752.047	Protein Pilot	99	LLQETELVEPLTPSGAMPNQA	Trypsin+Asp-N	3	752.047	690	710	3	0.00129352	752.048	45.5458	0.15	0.66	yes	specific	non-specific
LLQETELVEPLTPSGAM[+16]PNQAQM[+16]R	895.779	Mascot	2.6e-09	LLQETELVEPLTPSGAMPNQAQMR	Trypsin+Asp-N	3	895.779	690	713	3	0.0167	895.784		0.123	0.515	yes	specific	specific
LLQETELVEPLTPSGAM[+16]PNQAQM[+16]R	895.779	Protein Pilot	99	LLQETELVEPLTPSGAMPNQAQMR	Trypsin+Asp-N	3	895.779	690	713	3	0.00487039	895.781	41.1183	0.123	0.515	yes	specific	specific
LLQETELVEPLTPSGAM[+16]PNQAQM[+16]R	672.086	Mascot	0.00067	LLQETELVEPLTPSGAMPNQAQMR	Trypsin+Asp-N	4	672.087	690	713	3	0.005	672.087		0.176	0.542	yes	specific	specific
LLQETELVEPLTPSGAM[+16]PNQAQM[+16]R	672.086	Protein Pilot	99	LLQETELVEPLTPSGAMPNQAQMR	Trypsin+Asp-N	4	672.086	690	713	3	0.00827255	672.088	41.1476	0.176	0.542	yes	specific	specific
LLQETELVEPLTPSGAM[+16]PNQAQMR	890.447	Mascot	1.6e-09	LLQETELVEPLTPSGAMPNQAQMR	Trypsin+Asp-N	3	890.448	690	713	3	0.0035	890.448		0.13	0.37	yes	specific	specific
LLQETELVEPLTPSGAM[+16]PNQAQMR	890.447	Protein Pilot	99	LLQETELVEPLTPSGAMPNQAQMR	Trypsin+Asp-N	3	890.447	690	713	3	0.000113825	890.447	43.4034	0.13	0.37	yes	specific	specific
LLQETELVEPLTPSGAM[+16]PNQAQMR	668.087	Mascot	3.8e-05	LLQETELVEPLTPSGAMPNQAQMR	Trypsin+Asp-N	4	668.088	690	713	3	-0.003	668.087		0.13	0.37	yes	specific	specific
LLQETELVEPLTPSGAM[+16]PNQAQMR	668.087	Protein Pilot	99	LLQETELVEPLTPSGAMPNQAQMR	Trypsin+Asp-N	4	668.087	690	713	3	0.000801862	668.087	43.1116	0.13	0.37	yes	specific	specific
LLQETELVEPLTPSGAMPNQAQM[+16]R	890.447	Mascot	1.6e-09	LLQETELVEPLTPSGAMPNQAQMR	Trypsin+Asp-N	3	890.448	690	713	3	0.0035	890.448		0.09	0.38	yes	specific	specific
LLQETELVEPLTPSGAMPNQAQM[+16]R	890.447	Protein Pilot	99	LLQETELVEPLTPSGAMPNQAQMR	Trypsin+Asp-N	3	890.447	690	713	3	0.000113825	890.447	43.4034	0.09	0.38	yes	specific	specific
LLQETELVEPLTPSGAMPNQAQM[+16]R	668.087	Mascot	3.8e-05	LLQETELVEPLTPSGAMPNQAQMR	Trypsin+Asp-N	4	668.088	690	713	3	-0.003	668.087		0.09	0.38	yes	specific	specific
LLQETELVEPLTPSGAMPNQAQM[+16]R	668.087	Protein Pilot	99	LLQETELVEPLTPSGAMPNQAQMR	Trypsin+Asp-N	4	668.087	690	713	3	0.000801862	668.087	43.1116	0.09	0.38	yes	specific	specific
LPASPETHL	482.759	Mascot	4.3e-05	LPASPETHL	Trypsin+Asp-N	2	482.759	35	43	1	-0.0037	482.757		0.17	0.34	no	specific	non-specific
LPASPETHL	482.759	Protein Pilot	99	LPASPETHL	Trypsin+Asp-N	2	482.759	35	43	1	0.00111167	482.759	29.0843	0.17	0.34	no	specific	non-specific
LPASPETHLDM[+16]LR	499.257	Mascot	0.00041	LPASPETHLDMLR	Trypsin+Asp-N	3	499.258	35	47	2	-0.002	499.257		0.43	0.52	no	specific	specific
LPASPETHLDM[+16]LR	499.257	Protein Pilot	1.039	LPASPETHLDMLR	Trypsin+Asp-N	3	499.257	35	47	2	0.00280229	499.258	30.0808	0.43	0.52	no	specific	specific
LPQPPIC[+125]TI	553.799	Mascot	0.0047	LPQPPICTI	Trypsin+Asp-N	2	553.8	941	949	0	-0.003	553.798		0.11	0.71	no	specific	non-specific
LPQPPIC[+125]TI	553.799	Protein Pilot	99	LPQPPICTI	Trypsin+Asp-N	2	553.799	941	949	0	-0.000161897	553.799	48.7943	0.11	0.71	no	specific	non-specific
LRLPASPETHL	411.903	Mascot	0.00028	LRLPASPETHL	Trypsin+Asp-N	3	411.904	33	43	2	-0.0095	411.9		0.09	0.11	no	specific	non-specific
LRLPASPETHL	411.903	Protein Pilot	99	LRLPASPETHL	Trypsin+Asp-N	3	411.903	33	43	2	-0.00168234	411.903	32.702	0.09	0.11	no	specific	non-specific
NNQLALTLI	500.295	Mascot	7.8e-05	NNQLALTLI	Trypsin+Asp-N	2	500.296	176	184	0	-0.0038	500.293		0.11	0.59	no	specific	non-specific
NNQLALTLI	500.295	Protein Pilot	99	NNQLALTLI	Trypsin+Asp-N	2	500.295	176	184	0	0.000590971	500.296	48.6463	0.11	0.59	no	specific	non-specific
NPHQALLHTANRPE	533.278	Mascot	9.6e-08	NPHQALLHTANRPE	Trypsin+Asp-N	3	533.279	488	501	2	-0.0079	533.275		0.19	0.65	yes	specific	non-specific
NPHQALLHTANRPE	533.278	Protein Pilot	99	NPHQALLHTANRPE	Trypsin+Asp-N	3	533.278	488	501	2	-0.000291108	533.278	19.741	0.19	0.65	yes	specific	non-specific
NPHQALLHTANRPE	400.21	Mascot	3.5e-07	NPHQALLHTANRPE	Trypsin+Asp-N	4	400.211	488	501	2	-0.0115	400.207		0.19	0.65	yes	specific	non-specific
NPHQALLHTANRPE	400.21	Protein Pilot	99	NPHQALLHTANRPE	Trypsin+Asp-N	4	400.21	488	501	2	0.0014885	400.211	19.7558	0.19	0.65	yes	specific	non-specific
QNLQVIR	435.761	Mascot	missed		Trypsin+Asp-N			426	432	0				0.2	0.57	no	non-specific	specific
QNLQVIR	435.761	Protein Pilot	99	QNLQVIR	Trypsin+Asp-N	2	435.761	426	432	0	-0.00109317	435.761	24.3814	0.2	0.57	no	non-specific	specific
RLLQETELV	550.819	Mascot	0.00068	RLLQETELV	Trypsin+Asp-N	2	550.82	689	697	3	-0.0033	550.817		0.06	0.27	yes	specific	non-specific
RLLQETELV	550.819	Protein Pilot	92.11	RLLQETELV	Trypsin+Asp-N	2	550.819	689	697	3	-0.000607848	550.819	36.365	0.06	0.27	yes	specific	non-specific
RLLQETELVEPLTPSGAM[+16]PNQAQM[+16]R	947.813	Mascot	0.00023	RLLQETELVEPLTPSGAMPNQAQMR	Trypsin+Asp-N	3	947.813	689	713	4	0.0211	947.82		0.1	0.29	yes	specific	specific
RLLQETELVEPLTPSGAM[+16]PNQAQM[+16]R	947.813	Protein Pilot	99	RLLQETELVEPLTPSGAMPNQAQMR	Trypsin+Asp-N	3	947.813	689	713	4	0.000291715	947.813	38.4181	0.1	0.29	yes	specific	specific
SGGGDLTLGLEPSEEEAPR	957.458	Mascot	missed		Trypsin+Asp-N			1054	1072	5				0.11	0.3	no	specific	specific
SGGGDLTLGLEPSEEEAPR	957.458	Protein Pilot	99	SGGGDLTLGLEPSEEEAPR	Trypsin+Asp-N	2	957.458	1054	1072	5	0.00509418	957.461	38.5706	0.11	0.3	no	specific	specific
SLTEILK	402.247	Mascot	0.00024	SLTEILK	Trypsin+Asp-N	2	402.248	144	150	1	-0.0069	402.244		0.19	0.21	no	specific	specific
SLTEILK	402.247	Protein Pilot	99	SLTEILK	Trypsin+Asp-N	2	402.247	144	150	1	-0.000148044	402.247	32.5785	0.19	0.21	no	specific	specific
SPLAPSEGAGS	486.735	Mascot	1.3e-07	SPLAPSEGAGS	Trypsin+Asp-N	2	486.736	1073	1083	1	-0.0046	486.733		0.11	0.48	no	specific	non-specific
SPLAPSEGAGS	486.735	Protein Pilot	99	SPLAPSEGAGS	Trypsin+Asp-N	2	486.735	1073	1083	1	-0.000231313	486.735	24.4022	0.11	0.48	no	specific	non-specific
VC[+125]YGLGM[+16]EHLR	473.557	Mascot	0.0095	VCYGLGMEHLR	Trypsin+Asp-N	3	473.557	341	351	1	-0.0073	473.554		0.14	0.34	no	specific	specific
VC[+125]YGLGM[+16]EHLR	473.557	Protein Pilot	90	VCYGLGMEHLR	Trypsin+Asp-N	3	473.557	341	351	1	0.00117403	473.557	32.7429	0.14	0.34	no	specific	specific
VC[+125]YGLGMEHLR	468.225	Mascot	0.0085	VCYGLGMEHLR	Trypsin+Asp-N	3	468.226	341	351	1	-0.0082	468.222		0.39	0.51	no	specific	specific
VC[+125]YGLGMEHLR	468.225	Protein Pilot	98.57	VCYGLGMEHLR	Trypsin+Asp-N	3	468.225	341	351	1	-0.00189397	468.224	36.7645	0.39	0.51	no	specific	specific
VLGSGAFGTVYK	599.827	Mascot	3.3e-09	VLGSGAFGTVYK	Trypsin+Asp-N	2	599.828	725	736	0	0.0017	599.828		0.1	0.13	no	specific	specific
VLGSGAFGTVYK	599.827	Protein Pilot	99	VLGSGAFGTVYK	Trypsin+Asp-N	2	599.827	725	736	0	-0.00221869	599.826	36.3389	0.1	0.13	no	specific	specific
VLGSGAFGTVYK	400.22	Mascot	0.0032	VLGSGAFGTVYK	Trypsin+Asp-N	3	400.221	725	736	0	-0.0092	400.217		0.1	0.13	no	specific	specific
VLGSGAFGTVYK	400.22	Protein Pilot	93.14	VLGSGAFGTVYK	Trypsin+Asp-N	3	400.22	725	736	0	0.000409294	400.221	35.7076	0.1	0.13	no	specific	specific
WM[+16]ALESILR	567.802	Mascot	0.00036	WMALESILR	Trypsin+Asp-N	2	567.803	888	896	1	-0.0013	567.802		0.12	0.38	yes	specific	specific
WM[+16]ALESILR	567.802	Protein Pilot	99	WMALESILR	Trypsin+Asp-N	2	567.802	888	896	1	-0.000127556	567.802	43.9334	0.12	0.38	yes	specific	specific
WMALESILR	559.805	Mascot	0.0028	WMALESILR	Trypsin+Asp-N	2	559.806	888	896	1	-0.0045	559.803		0.15	0.82	yes	specific	specific
WMALESILR	559.805	Protein Pilot	99	WMALESILR	Trypsin+Asp-N	2	559.805	888	896	1	0.000926048	559.805	48.3404	0.15	0.82	yes	specific	specific
