# Supplementary material for: Label-Free Quantitation and Mapping of the ErbB2 Tumor Receptor by Multiple Protease Digestion with Data-Dependent (MS1) and Data-Independent (MS2) Acquisitions
Source: Int J Proteomics. 2013 Apr 4;2013:791985. doi: 10.1155/2013/791985 (PMC3654371; doi:10.1155/2013/791985)
Supplement: Supplementary file 3 [file 791985.f3.xlsx]

## Sheet: Trypsin
PeptideSequence	ModifiedSequence	ProteinName	ReplicateName	PrecursorMz	PrecursorCharge	ProductMz	ProductCharge	FragmentIon	RetentionTime	Area	Background	PeakRank	MissedCleavages	IsotopeDistRank	IsotopeDotProduct
ANKEILDEAYVMAGVGSPYVSR	ANKEILDEAYVMAGVGSPYVSR	peptides1	120224_0002_HER042_tryp_A_IDA	790.398	3	790.398	3	precursor	45.2	2703	11732	3	4	2	0.7685
ANKEILDEAYVMAGVGSPYVSR	ANKEILDEAYVMAGVGSPYVSR	peptides1	120224_0005_HER042_tryp_B_IDA	790.398	3	790.398	3	precursor	44.89	23497	9247	2	4	2	0.9954
ANKEILDEAYVMAGVGSPYVSR	ANKEILDEAYVMAGVGSPYVSR	peptides1	120224_0008_HER042_tryp_C_IDA	790.398	3	790.398	3	precursor	44.84	109458	13709	2	4	2	0.9887
ANKEILDEAYVMAGVGSPYVSR	ANKEILDEAYVMAGVGSPYVSR	peptides1	120224_0011_HER042_tryp_D_IDA	790.398	3	790.398	3	precursor	44.95	26216	11940	3	4	2	0.9728
ANKEILDEAYVMAGVGSPYVSR	ANKEILDEAYVMAGVGSPYVSR	peptides1	120224_0003_HER042_tryp_A_SW1	790.398	3	790.398	3	precursor	45.09	4695	4793	3	4	2	0.8546
ANKEILDEAYVMAGVGSPYVSR	ANKEILDEAYVMAGVGSPYVSR	peptides1	120224_0004_HER042_tryp_A_SW2	790.398	3	790.398	3	precursor	44.91	0	9194	0	4	2	0.6065
ANKEILDEAYVMAGVGSPYVSR	ANKEILDEAYVMAGVGSPYVSR	peptides1	120224_0006_HER042_tryp_B_SW1	790.398	3	790.398	3	precursor	44.95	18500	7524	3	4	2	0.947
ANKEILDEAYVMAGVGSPYVSR	ANKEILDEAYVMAGVGSPYVSR	peptides1	120224_0007_HER042_tryp_B_SW2	790.398	3	790.398	3	precursor	44.87	20296	3383	1	4	2	0.9407
ANKEILDEAYVMAGVGSPYVSR	ANKEILDEAYVMAGVGSPYVSR	peptides1	120224_0009_HER042_tryp_C_SW1	790.398	3	790.398	3	precursor	44.84	90807	14795	2	4	2	0.9905
ANKEILDEAYVMAGVGSPYVSR	ANKEILDEAYVMAGVGSPYVSR	peptides1	120224_0010_HER042_tryp_C_SW2	790.398	3	790.398	3	precursor	44.87	81471	9109	2	4	2	0.992
ANKEILDEAYVMAGVGSPYVSR	ANKEILDEAYVMAGVGSPYVSR	peptides1	120224_0012_HER042_tryp_D_SW1	790.398	3	790.398	3	precursor	44.91	22743	6853	2	4	2	0.9762
ANKEILDEAYVMAGVGSPYVSR	ANKEILDEAYVMAGVGSPYVSR	peptides1	120224_0013_HER042_tryp_D_SW2	790.398	3	790.398	3	precursor	44.95	20240	5152	2	4	2	0.9799
ANKEILDEAYVMAGVGSPYVSR	ANKEILDEAYVMAGVGSPYVSR	peptides1	120224_0002_HER042_tryp_A_IDA	790.398	3	790.733	3	precursor [M+1]	45.39	23013	3433	2	4	1	0.7685
ANKEILDEAYVMAGVGSPYVSR	ANKEILDEAYVMAGVGSPYVSR	peptides1	120224_0005_HER042_tryp_B_IDA	790.398	3	790.733	3	precursor [M+1]	44.95	30543	3803	1	4	1	0.9954
ANKEILDEAYVMAGVGSPYVSR	ANKEILDEAYVMAGVGSPYVSR	peptides1	120224_0008_HER042_tryp_C_IDA	790.398	3	790.733	3	precursor [M+1]	44.84	132345	4393	1	4	1	0.9887
ANKEILDEAYVMAGVGSPYVSR	ANKEILDEAYVMAGVGSPYVSR	peptides1	120224_0011_HER042_tryp_D_IDA	790.398	3	790.733	3	precursor [M+1]	44.98	35268	4651	1	4	1	0.9728
ANKEILDEAYVMAGVGSPYVSR	ANKEILDEAYVMAGVGSPYVSR	peptides1	120224_0003_HER042_tryp_A_SW1	790.398	3	790.733	3	precursor [M+1]	45.47	11894	904	2	4	1	0.8546
ANKEILDEAYVMAGVGSPYVSR	ANKEILDEAYVMAGVGSPYVSR	peptides1	120224_0004_HER042_tryp_A_SW2	790.398	3	790.733	3	precursor [M+1]	45.32	5881	4538	2	4	1	0.6065
ANKEILDEAYVMAGVGSPYVSR	ANKEILDEAYVMAGVGSPYVSR	peptides1	120224_0006_HER042_tryp_B_SW1	790.398	3	790.733	3	precursor [M+1]	44.95	20623	6403	2	4	1	0.947
ANKEILDEAYVMAGVGSPYVSR	ANKEILDEAYVMAGVGSPYVSR	peptides1	120224_0007_HER042_tryp_B_SW2	790.398	3	790.733	3	precursor [M+1]	44.83	16802	6479	2	4	1	0.9407
ANKEILDEAYVMAGVGSPYVSR	ANKEILDEAYVMAGVGSPYVSR	peptides1	120224_0009_HER042_tryp_C_SW1	790.398	3	790.733	3	precursor [M+1]	44.84	111250	10393	1	4	1	0.9905
ANKEILDEAYVMAGVGSPYVSR	ANKEILDEAYVMAGVGSPYVSR	peptides1	120224_0010_HER042_tryp_C_SW2	790.398	3	790.733	3	precursor [M+1]	44.87	99171	2462	1	4	1	0.992
ANKEILDEAYVMAGVGSPYVSR	ANKEILDEAYVMAGVGSPYVSR	peptides1	120224_0012_HER042_tryp_D_SW1	790.398	3	790.733	3	precursor [M+1]	44.91	25903	5347	1	4	1	0.9762
ANKEILDEAYVMAGVGSPYVSR	ANKEILDEAYVMAGVGSPYVSR	peptides1	120224_0013_HER042_tryp_D_SW2	790.398	3	790.733	3	precursor [M+1]	44.95	25945	922	1	4	1	0.9799
ANKEILDEAYVMAGVGSPYVSR	ANKEILDEAYVMAGVGSPYVSR	peptides1	120224_0002_HER042_tryp_A_IDA	790.398	3	791.067	3	precursor [M+2]	45.39	23557	7308	1	4	3	0.7685
ANKEILDEAYVMAGVGSPYVSR	ANKEILDEAYVMAGVGSPYVSR	peptides1	120224_0005_HER042_tryp_B_IDA	790.398	3	791.067	3	precursor [M+2]	44.92	22707	5852	3	4	3	0.9954
ANKEILDEAYVMAGVGSPYVSR	ANKEILDEAYVMAGVGSPYVSR	peptides1	120224_0008_HER042_tryp_C_IDA	790.398	3	791.067	3	precursor [M+2]	44.87	93254	10214	3	4	3	0.9887
ANKEILDEAYVMAGVGSPYVSR	ANKEILDEAYVMAGVGSPYVSR	peptides1	120224_0011_HER042_tryp_D_IDA	790.398	3	791.067	3	precursor [M+2]	44.95	30027	3484	2	4	3	0.9728
ANKEILDEAYVMAGVGSPYVSR	ANKEILDEAYVMAGVGSPYVSR	peptides1	120224_0003_HER042_tryp_A_SW1	790.398	3	791.067	3	precursor [M+2]	45.47	14864	984	1	4	3	0.8546
ANKEILDEAYVMAGVGSPYVSR	ANKEILDEAYVMAGVGSPYVSR	peptides1	120224_0004_HER042_tryp_A_SW2	790.398	3	791.067	3	precursor [M+2]	45.32	9188	1608	1	4	3	0.6065
ANKEILDEAYVMAGVGSPYVSR	ANKEILDEAYVMAGVGSPYVSR	peptides1	120224_0006_HER042_tryp_B_SW1	790.398	3	791.067	3	precursor [M+2]	44.95	22279	872	1	4	3	0.947
ANKEILDEAYVMAGVGSPYVSR	ANKEILDEAYVMAGVGSPYVSR	peptides1	120224_0007_HER042_tryp_B_SW2	790.398	3	791.067	3	precursor [M+2]	44.87	14414	4088	3	4	3	0.9407
ANKEILDEAYVMAGVGSPYVSR	ANKEILDEAYVMAGVGSPYVSR	peptides1	120224_0009_HER042_tryp_C_SW1	790.398	3	791.067	3	precursor [M+2]	44.84	86621	8381	3	4	3	0.9905
ANKEILDEAYVMAGVGSPYVSR	ANKEILDEAYVMAGVGSPYVSR	peptides1	120224_0010_HER042_tryp_C_SW2	790.398	3	791.067	3	precursor [M+2]	44.91	75596	4914	3	4	3	0.992
ANKEILDEAYVMAGVGSPYVSR	ANKEILDEAYVMAGVGSPYVSR	peptides1	120224_0012_HER042_tryp_D_SW1	790.398	3	791.067	3	precursor [M+2]	44.91	22400	2423	3	4	3	0.9762
ANKEILDEAYVMAGVGSPYVSR	ANKEILDEAYVMAGVGSPYVSR	peptides1	120224_0013_HER042_tryp_D_SW2	790.398	3	791.067	3	precursor [M+2]	44.91	16352	3151	3	4	3	0.9799
ANKEILDEAYVMAGVGSPYVSR	ANKEILDEAYVMAGVGSPYVSR	peptides1	120224_0003_HER042_tryp_A_SW1	790.398	3	1123.56	1	y11	45.36	516	0	4	4	#N/A	0.8546
ANKEILDEAYVMAGVGSPYVSR	ANKEILDEAYVMAGVGSPYVSR	peptides1	120224_0004_HER042_tryp_A_SW2	790.398	3	1123.56	1	y11	45.55	323	0	7	4	#N/A	0.6065
ANKEILDEAYVMAGVGSPYVSR	ANKEILDEAYVMAGVGSPYVSR	peptides1	120224_0006_HER042_tryp_B_SW1	790.398	3	1123.56	1	y11	44.95	1454	0	10	4	#N/A	0.947
ANKEILDEAYVMAGVGSPYVSR	ANKEILDEAYVMAGVGSPYVSR	peptides1	120224_0007_HER042_tryp_B_SW2	790.398	3	1123.56	1	y11	44.79	1262	0	10	4	#N/A	0.9407
ANKEILDEAYVMAGVGSPYVSR	ANKEILDEAYVMAGVGSPYVSR	peptides1	120224_0009_HER042_tryp_C_SW1	790.398	3	1123.56	1	y11	44.87	5901	540	10	4	#N/A	0.9905
ANKEILDEAYVMAGVGSPYVSR	ANKEILDEAYVMAGVGSPYVSR	peptides1	120224_0010_HER042_tryp_C_SW2	790.398	3	1123.56	1	y11	44.91	5458	0	9	4	#N/A	0.992
ANKEILDEAYVMAGVGSPYVSR	ANKEILDEAYVMAGVGSPYVSR	peptides1	120224_0012_HER042_tryp_D_SW1	790.398	3	1123.56	1	y11	44.91	1876	297	9	4	#N/A	0.9762
ANKEILDEAYVMAGVGSPYVSR	ANKEILDEAYVMAGVGSPYVSR	peptides1	120224_0013_HER042_tryp_D_SW2	790.398	3	1123.56	1	y11	44.95	1153	154	10	4	#N/A	0.9799
ANKEILDEAYVMAGVGSPYVSR	ANKEILDEAYVMAGVGSPYVSR	peptides1	120224_0003_HER042_tryp_A_SW1	790.398	3	992.516	1	y10	45.17	0	1075	0	4	#N/A	0.8546
ANKEILDEAYVMAGVGSPYVSR	ANKEILDEAYVMAGVGSPYVSR	peptides1	120224_0004_HER042_tryp_A_SW2	790.398	3	992.516	1	y10	45.06	258	0	9	4	#N/A	0.6065
ANKEILDEAYVMAGVGSPYVSR	ANKEILDEAYVMAGVGSPYVSR	peptides1	120224_0006_HER042_tryp_B_SW1	790.398	3	992.516	1	y10	44.98	1597	336	8	4	#N/A	0.947
ANKEILDEAYVMAGVGSPYVSR	ANKEILDEAYVMAGVGSPYVSR	peptides1	120224_0007_HER042_tryp_B_SW2	790.398	3	992.516	1	y10	44.79	1711	228	7	4	#N/A	0.9407
ANKEILDEAYVMAGVGSPYVSR	ANKEILDEAYVMAGVGSPYVSR	peptides1	120224_0009_HER042_tryp_C_SW1	790.398	3	992.516	1	y10	44.84	8679	1391	7	4	#N/A	0.9905
ANKEILDEAYVMAGVGSPYVSR	ANKEILDEAYVMAGVGSPYVSR	peptides1	120224_0010_HER042_tryp_C_SW2	790.398	3	992.516	1	y10	44.87	7435	304	6	4	#N/A	0.992
ANKEILDEAYVMAGVGSPYVSR	ANKEILDEAYVMAGVGSPYVSR	peptides1	120224_0012_HER042_tryp_D_SW1	790.398	3	992.516	1	y10	44.87	2396	0	7	4	#N/A	0.9762
ANKEILDEAYVMAGVGSPYVSR	ANKEILDEAYVMAGVGSPYVSR	peptides1	120224_0013_HER042_tryp_D_SW2	790.398	3	992.516	1	y10	44.91	1103	742	12	4	#N/A	0.9799
ANKEILDEAYVMAGVGSPYVSR	ANKEILDEAYVMAGVGSPYVSR	peptides1	120224_0003_HER042_tryp_A_SW1	790.398	3	921.479	1	y9	45.13	260	300	8	4	#N/A	0.8546
ANKEILDEAYVMAGVGSPYVSR	ANKEILDEAYVMAGVGSPYVSR	peptides1	120224_0004_HER042_tryp_A_SW2	790.398	3	921.479	1	y9	45.32	26	365	11	4	#N/A	0.6065
ANKEILDEAYVMAGVGSPYVSR	ANKEILDEAYVMAGVGSPYVSR	peptides1	120224_0006_HER042_tryp_B_SW1	790.398	3	921.479	1	y9	44.95	4511	647	5	4	#N/A	0.947
ANKEILDEAYVMAGVGSPYVSR	ANKEILDEAYVMAGVGSPYVSR	peptides1	120224_0007_HER042_tryp_B_SW2	790.398	3	921.479	1	y9	44.83	4208	0	5	4	#N/A	0.9407
ANKEILDEAYVMAGVGSPYVSR	ANKEILDEAYVMAGVGSPYVSR	peptides1	120224_0009_HER042_tryp_C_SW1	790.398	3	921.479	1	y9	44.84	20009	1583	5	4	#N/A	0.9905
ANKEILDEAYVMAGVGSPYVSR	ANKEILDEAYVMAGVGSPYVSR	peptides1	120224_0010_HER042_tryp_C_SW2	790.398	3	921.479	1	y9	44.87	16423	804	5	4	#N/A	0.992
ANKEILDEAYVMAGVGSPYVSR	ANKEILDEAYVMAGVGSPYVSR	peptides1	120224_0012_HER042_tryp_D_SW1	790.398	3	921.479	1	y9	44.91	4678	232	5	4	#N/A	0.9762
ANKEILDEAYVMAGVGSPYVSR	ANKEILDEAYVMAGVGSPYVSR	peptides1	120224_0013_HER042_tryp_D_SW2	790.398	3	921.479	1	y9	44.91	4135	390	5	4	#N/A	0.9799
ANKEILDEAYVMAGVGSPYVSR	ANKEILDEAYVMAGVGSPYVSR	peptides1	120224_0003_HER042_tryp_A_SW1	790.398	3	864.457	1	y8	45.17	509	0	5	4	#N/A	0.8546
ANKEILDEAYVMAGVGSPYVSR	ANKEILDEAYVMAGVGSPYVSR	peptides1	120224_0004_HER042_tryp_A_SW2	790.398	3	864.457	1	y8	45.47	441	0	5	4	#N/A	0.6065
ANKEILDEAYVMAGVGSPYVSR	ANKEILDEAYVMAGVGSPYVSR	peptides1	120224_0006_HER042_tryp_B_SW1	790.398	3	864.457	1	y8	44.95	1183	0	12	4	#N/A	0.947
ANKEILDEAYVMAGVGSPYVSR	ANKEILDEAYVMAGVGSPYVSR	peptides1	120224_0007_HER042_tryp_B_SW2	790.398	3	864.457	1	y8	44.83	1251	237	11	4	#N/A	0.9407
ANKEILDEAYVMAGVGSPYVSR	ANKEILDEAYVMAGVGSPYVSR	peptides1	120224_0009_HER042_tryp_C_SW1	790.398	3	864.457	1	y8	44.8	6068	965	9	4	#N/A	0.9905
ANKEILDEAYVMAGVGSPYVSR	ANKEILDEAYVMAGVGSPYVSR	peptides1	120224_0010_HER042_tryp_C_SW2	790.398	3	864.457	1	y8	44.84	4035	1865	11	4	#N/A	0.992
ANKEILDEAYVMAGVGSPYVSR	ANKEILDEAYVMAGVGSPYVSR	peptides1	120224_0012_HER042_tryp_D_SW1	790.398	3	864.457	1	y8	44.95	1463	232	11	4	#N/A	0.9762
ANKEILDEAYVMAGVGSPYVSR	ANKEILDEAYVMAGVGSPYVSR	peptides1	120224_0013_HER042_tryp_D_SW2	790.398	3	864.457	1	y8	44.87	1482	0	8	4	#N/A	0.9799
ANKEILDEAYVMAGVGSPYVSR	ANKEILDEAYVMAGVGSPYVSR	peptides1	120224_0003_HER042_tryp_A_SW1	790.398	3	765.389	1	y7	45.13	484	559	6	4	#N/A	0.8546
ANKEILDEAYVMAGVGSPYVSR	ANKEILDEAYVMAGVGSPYVSR	peptides1	120224_0004_HER042_tryp_A_SW2	790.398	3	765.389	1	y7	44.91	888	0	3	4	#N/A	0.6065
ANKEILDEAYVMAGVGSPYVSR	ANKEILDEAYVMAGVGSPYVSR	peptides1	120224_0006_HER042_tryp_B_SW1	790.398	3	765.389	1	y7	44.95	6635	647	4	4	#N/A	0.947
ANKEILDEAYVMAGVGSPYVSR	ANKEILDEAYVMAGVGSPYVSR	peptides1	120224_0007_HER042_tryp_B_SW2	790.398	3	765.389	1	y7	44.83	4756	711	4	4	#N/A	0.9407
ANKEILDEAYVMAGVGSPYVSR	ANKEILDEAYVMAGVGSPYVSR	peptides1	120224_0009_HER042_tryp_C_SW1	790.398	3	765.389	1	y7	44.84	34380	809	4	4	#N/A	0.9905
ANKEILDEAYVMAGVGSPYVSR	ANKEILDEAYVMAGVGSPYVSR	peptides1	120224_0010_HER042_tryp_C_SW2	790.398	3	765.389	1	y7	44.87	21838	3734	4	4	#N/A	0.992
ANKEILDEAYVMAGVGSPYVSR	ANKEILDEAYVMAGVGSPYVSR	peptides1	120224_0012_HER042_tryp_D_SW1	790.398	3	765.389	1	y7	44.91	7352	594	4	4	#N/A	0.9762
ANKEILDEAYVMAGVGSPYVSR	ANKEILDEAYVMAGVGSPYVSR	peptides1	120224_0013_HER042_tryp_D_SW2	790.398	3	765.389	1	y7	44.91	6460	390	4	4	#N/A	0.9799
ANKEILDEAYVMAGVGSPYVSR	ANKEILDEAYVMAGVGSPYVSR	peptides1	120224_0003_HER042_tryp_A_SW1	790.398	3	708.368	1	y6	45.36	44	559	11	4	#N/A	0.8546
ANKEILDEAYVMAGVGSPYVSR	ANKEILDEAYVMAGVGSPYVSR	peptides1	120224_0004_HER042_tryp_A_SW2	790.398	3	708.368	1	y6	44.94	166	297	10	4	#N/A	0.6065
ANKEILDEAYVMAGVGSPYVSR	ANKEILDEAYVMAGVGSPYVSR	peptides1	120224_0006_HER042_tryp_B_SW1	790.398	3	708.368	1	y6	44.95	1934	0	7	4	#N/A	0.947
ANKEILDEAYVMAGVGSPYVSR	ANKEILDEAYVMAGVGSPYVSR	peptides1	120224_0007_HER042_tryp_B_SW2	790.398	3	708.368	1	y6	44.87	2264	0	6	4	#N/A	0.9407
ANKEILDEAYVMAGVGSPYVSR	ANKEILDEAYVMAGVGSPYVSR	peptides1	120224_0009_HER042_tryp_C_SW1	790.398	3	708.368	1	y6	44.84	8812	1235	6	4	#N/A	0.9905
ANKEILDEAYVMAGVGSPYVSR	ANKEILDEAYVMAGVGSPYVSR	peptides1	120224_0010_HER042_tryp_C_SW2	790.398	3	708.368	1	y6	44.91	6651	1411	7	4	#N/A	0.992
ANKEILDEAYVMAGVGSPYVSR	ANKEILDEAYVMAGVGSPYVSR	peptides1	120224_0012_HER042_tryp_D_SW1	790.398	3	708.368	1	y6	44.95	2400	465	6	4	#N/A	0.9762
ANKEILDEAYVMAGVGSPYVSR	ANKEILDEAYVMAGVGSPYVSR	peptides1	120224_0013_HER042_tryp_D_SW2	790.398	3	708.368	1	y6	44.91	1939	507	7	4	#N/A	0.9799
ANKEILDEAYVMAGVGSPYVSR	ANKEILDEAYVMAGVGSPYVSR	peptides1	120224_0003_HER042_tryp_A_SW1	790.398	3	621.335	1	y5	45.43	285	258	7	4	#N/A	0.8546
ANKEILDEAYVMAGVGSPYVSR	ANKEILDEAYVMAGVGSPYVSR	peptides1	120224_0004_HER042_tryp_A_SW2	790.398	3	621.335	1	y5	45.06	411	0	6	4	#N/A	0.6065
ANKEILDEAYVMAGVGSPYVSR	ANKEILDEAYVMAGVGSPYVSR	peptides1	120224_0006_HER042_tryp_B_SW1	790.398	3	621.335	1	y5	44.95	1948	0	6	4	#N/A	0.947
ANKEILDEAYVMAGVGSPYVSR	ANKEILDEAYVMAGVGSPYVSR	peptides1	120224_0007_HER042_tryp_B_SW2	790.398	3	621.335	1	y5	44.91	1513	301	8	4	#N/A	0.9407
ANKEILDEAYVMAGVGSPYVSR	ANKEILDEAYVMAGVGSPYVSR	peptides1	120224_0009_HER042_tryp_C_SW1	790.398	3	621.335	1	y5	44.84	7890	1235	8	4	#N/A	0.9905
ANKEILDEAYVMAGVGSPYVSR	ANKEILDEAYVMAGVGSPYVSR	peptides1	120224_0010_HER042_tryp_C_SW2	790.398	3	621.335	1	y5	44.87	5768	1798	8	4	#N/A	0.992
ANKEILDEAYVMAGVGSPYVSR	ANKEILDEAYVMAGVGSPYVSR	peptides1	120224_0012_HER042_tryp_D_SW1	790.398	3	621.335	1	y5	44.87	2300	241	8	4	#N/A	0.9762
ANKEILDEAYVMAGVGSPYVSR	ANKEILDEAYVMAGVGSPYVSR	peptides1	120224_0013_HER042_tryp_D_SW2	790.398	3	621.335	1	y5	44.91	1982	0	6	4	#N/A	0.9799
ANKEILDEAYVMAGVGSPYVSR	ANKEILDEAYVMAGVGSPYVSR	peptides1	120224_0003_HER042_tryp_A_SW1	790.398	3	984.5	1	b9	45.09	183	901	10	4	#N/A	0.8546
ANKEILDEAYVMAGVGSPYVSR	ANKEILDEAYVMAGVGSPYVSR	peptides1	120224_0004_HER042_tryp_A_SW2	790.398	3	984.5	1	b9	45.24	676	0	4	4	#N/A	0.6065
ANKEILDEAYVMAGVGSPYVSR	ANKEILDEAYVMAGVGSPYVSR	peptides1	120224_0006_HER042_tryp_B_SW1	790.398	3	984.5	1	b9	44.98	1311	336	11	4	#N/A	0.947
ANKEILDEAYVMAGVGSPYVSR	ANKEILDEAYVMAGVGSPYVSR	peptides1	120224_0007_HER042_tryp_B_SW2	790.398	3	984.5	1	b9	44.87	1432	237	9	4	#N/A	0.9407
ANKEILDEAYVMAGVGSPYVSR	ANKEILDEAYVMAGVGSPYVSR	peptides1	120224_0009_HER042_tryp_C_SW1	790.398	3	984.5	1	b9	44.84	2045	5222	13	4	#N/A	0.9905
ANKEILDEAYVMAGVGSPYVSR	ANKEILDEAYVMAGVGSPYVSR	peptides1	120224_0010_HER042_tryp_C_SW2	790.398	3	984.5	1	b9	44.87	4910	1932	10	4	#N/A	0.992
ANKEILDEAYVMAGVGSPYVSR	ANKEILDEAYVMAGVGSPYVSR	peptides1	120224_0012_HER042_tryp_D_SW1	790.398	3	984.5	1	b9	44.95	1703	0	10	4	#N/A	0.9762
ANKEILDEAYVMAGVGSPYVSR	ANKEILDEAYVMAGVGSPYVSR	peptides1	120224_0013_HER042_tryp_D_SW2	790.398	3	984.5	1	b9	44.91	1335	0	9	4	#N/A	0.9799
ANKEILDEAYVMAGVGSPYVSR	ANKEILDEAYVMAGVGSPYVSR	peptides1	120224_0003_HER042_tryp_A_SW1	790.398	3	1147.56	1	b10	45.39	251	0	9	4	#N/A	0.8546
ANKEILDEAYVMAGVGSPYVSR	ANKEILDEAYVMAGVGSPYVSR	peptides1	120224_0004_HER042_tryp_A_SW2	790.398	3	1147.56	1	b10	45.17	0	297	0	4	#N/A	0.6065
ANKEILDEAYVMAGVGSPYVSR	ANKEILDEAYVMAGVGSPYVSR	peptides1	120224_0006_HER042_tryp_B_SW1	790.398	3	1147.56	1	b10	44.91	1498	0	9	4	#N/A	0.947
ANKEILDEAYVMAGVGSPYVSR	ANKEILDEAYVMAGVGSPYVSR	peptides1	120224_0007_HER042_tryp_B_SW2	790.398	3	1147.56	1	b10	44.87	1086	0	12	4	#N/A	0.9407
ANKEILDEAYVMAGVGSPYVSR	ANKEILDEAYVMAGVGSPYVSR	peptides1	120224_0009_HER042_tryp_C_SW1	790.398	3	1147.56	1	b10	44.8	5613	0	11	4	#N/A	0.9905
ANKEILDEAYVMAGVGSPYVSR	ANKEILDEAYVMAGVGSPYVSR	peptides1	120224_0010_HER042_tryp_C_SW2	790.398	3	1147.56	1	b10	44.91	3736	706	12	4	#N/A	0.992
ANKEILDEAYVMAGVGSPYVSR	ANKEILDEAYVMAGVGSPYVSR	peptides1	120224_0012_HER042_tryp_D_SW1	790.398	3	1147.56	1	b10	44.84	856	297	13	4	#N/A	0.9762
ANKEILDEAYVMAGVGSPYVSR	ANKEILDEAYVMAGVGSPYVSR	peptides1	120224_0013_HER042_tryp_D_SW2	790.398	3	1147.56	1	b10	44.95	952	158	13	4	#N/A	0.9799
ANKEILDEAYVMAGVGSPYVSR	ANKEILDEAYVMAGVGSPYVSR	peptides1	120224_0003_HER042_tryp_A_SW1	790.398	3	1246.63	1	b11	45.39	0	310	0	4	#N/A	0.8546
ANKEILDEAYVMAGVGSPYVSR	ANKEILDEAYVMAGVGSPYVSR	peptides1	120224_0004_HER042_tryp_A_SW2	790.398	3	1246.63	1	b11	45.32	264	0	8	4	#N/A	0.6065
ANKEILDEAYVMAGVGSPYVSR	ANKEILDEAYVMAGVGSPYVSR	peptides1	120224_0006_HER042_tryp_B_SW1	790.398	3	1246.63	1	b11	44.95	1167	0	13	4	#N/A	0.947
ANKEILDEAYVMAGVGSPYVSR	ANKEILDEAYVMAGVGSPYVSR	peptides1	120224_0007_HER042_tryp_B_SW2	790.398	3	1246.63	1	b11	44.87	999	0	13	4	#N/A	0.9407
ANKEILDEAYVMAGVGSPYVSR	ANKEILDEAYVMAGVGSPYVSR	peptides1	120224_0009_HER042_tryp_C_SW1	790.398	3	1246.63	1	b11	44.84	4600	336	12	4	#N/A	0.9905
ANKEILDEAYVMAGVGSPYVSR	ANKEILDEAYVMAGVGSPYVSR	peptides1	120224_0010_HER042_tryp_C_SW2	790.398	3	1246.63	1	b11	44.87	3339	1009	13	4	#N/A	0.992
ANKEILDEAYVMAGVGSPYVSR	ANKEILDEAYVMAGVGSPYVSR	peptides1	120224_0012_HER042_tryp_D_SW1	790.398	3	1246.63	1	b11	44.95	1226	0	12	4	#N/A	0.9762
ANKEILDEAYVMAGVGSPYVSR	ANKEILDEAYVMAGVGSPYVSR	peptides1	120224_0013_HER042_tryp_D_SW2	790.398	3	1246.63	1	b11	44.95	1152	0	11	4	#N/A	0.9799
ANKEILDEAYVMAGVGSPYVSR	ANKEILDEAYVM[+16]AGVGSPYVSR	peptides1	120224_0002_HER042_tryp_A_IDA	795.73	3	795.73	3	precursor	39.61	55099	2061	2	4	2	0.9946
ANKEILDEAYVMAGVGSPYVSR	ANKEILDEAYVM[+16]AGVGSPYVSR	peptides1	120224_0005_HER042_tryp_B_IDA	795.73	3	795.73	3	precursor	39.67	80814	2837	2	4	2	0.9949
ANKEILDEAYVMAGVGSPYVSR	ANKEILDEAYVM[+16]AGVGSPYVSR	peptides1	120224_0008_HER042_tryp_C_IDA	795.73	3	795.73	3	precursor	39.56	118523	5681	2	4	2	0.9826
ANKEILDEAYVMAGVGSPYVSR	ANKEILDEAYVM[+16]AGVGSPYVSR	peptides1	120224_0011_HER042_tryp_D_IDA	795.73	3	795.73	3	precursor	39.64	78369	2694	2	4	2	0.9825
ANKEILDEAYVMAGVGSPYVSR	ANKEILDEAYVM[+16]AGVGSPYVSR	peptides1	120224_0003_HER042_tryp_A_SW1	795.73	3	795.73	3	precursor	39.87	26572	1630	2	4	2	0.9938
ANKEILDEAYVMAGVGSPYVSR	ANKEILDEAYVM[+16]AGVGSPYVSR	peptides1	120224_0004_HER042_tryp_A_SW2	795.73	3	795.73	3	precursor	39.79	19109	652	2	4	2	0.9813
ANKEILDEAYVMAGVGSPYVSR	ANKEILDEAYVM[+16]AGVGSPYVSR	peptides1	120224_0006_HER042_tryp_B_SW1	795.73	3	795.73	3	precursor	39.64	64578	501	2	4	2	0.989
ANKEILDEAYVMAGVGSPYVSR	ANKEILDEAYVM[+16]AGVGSPYVSR	peptides1	120224_0007_HER042_tryp_B_SW2	795.73	3	795.73	3	precursor	39.6	55019	0	2	4	2	0.9895
ANKEILDEAYVMAGVGSPYVSR	ANKEILDEAYVM[+16]AGVGSPYVSR	peptides1	120224_0009_HER042_tryp_C_SW1	795.73	3	795.73	3	precursor	39.53	104624	3101	2	4	2	0.99
ANKEILDEAYVMAGVGSPYVSR	ANKEILDEAYVM[+16]AGVGSPYVSR	peptides1	120224_0010_HER042_tryp_C_SW2	795.73	3	795.73	3	precursor	39.6	93956	2002	2	4	2	0.9864
ANKEILDEAYVMAGVGSPYVSR	ANKEILDEAYVM[+16]AGVGSPYVSR	peptides1	120224_0012_HER042_tryp_D_SW1	795.73	3	795.73	3	precursor	39.68	66538	2028	2	4	2	0.9905
ANKEILDEAYVMAGVGSPYVSR	ANKEILDEAYVM[+16]AGVGSPYVSR	peptides1	120224_0013_HER042_tryp_D_SW2	795.73	3	795.73	3	precursor	39.68	64354	635	2	4	2	0.9877
ANKEILDEAYVMAGVGSPYVSR	ANKEILDEAYVM[+16]AGVGSPYVSR	peptides1	120224_0002_HER042_tryp_A_IDA	795.73	3	796.064	3	precursor [M+1]	39.61	67970	1847	1	4	1	0.9946
ANKEILDEAYVMAGVGSPYVSR	ANKEILDEAYVM[+16]AGVGSPYVSR	peptides1	120224_0005_HER042_tryp_B_IDA	795.73	3	796.064	3	precursor [M+1]	39.67	100009	1796	1	4	1	0.9949
ANKEILDEAYVMAGVGSPYVSR	ANKEILDEAYVM[+16]AGVGSPYVSR	peptides1	120224_0008_HER042_tryp_C_IDA	795.73	3	796.064	3	precursor [M+1]	39.56	136351	4659	1	4	1	0.9826
ANKEILDEAYVMAGVGSPYVSR	ANKEILDEAYVM[+16]AGVGSPYVSR	peptides1	120224_0011_HER042_tryp_D_IDA	795.73	3	796.064	3	precursor [M+1]	39.68	92913	4162	1	4	1	0.9825
ANKEILDEAYVMAGVGSPYVSR	ANKEILDEAYVM[+16]AGVGSPYVSR	peptides1	120224_0003_HER042_tryp_A_SW1	795.73	3	796.064	3	precursor [M+1]	39.87	35679	1038	1	4	1	0.9938
ANKEILDEAYVMAGVGSPYVSR	ANKEILDEAYVM[+16]AGVGSPYVSR	peptides1	120224_0004_HER042_tryp_A_SW2	795.73	3	796.064	3	precursor [M+1]	39.79	21353	2369	1	4	1	0.9813
ANKEILDEAYVMAGVGSPYVSR	ANKEILDEAYVM[+16]AGVGSPYVSR	peptides1	120224_0006_HER042_tryp_B_SW1	795.73	3	796.064	3	precursor [M+1]	39.64	76525	2381	1	4	1	0.989
ANKEILDEAYVMAGVGSPYVSR	ANKEILDEAYVM[+16]AGVGSPYVSR	peptides1	120224_0007_HER042_tryp_B_SW2	795.73	3	796.064	3	precursor [M+1]	39.6	67311	850	1	4	1	0.9895
ANKEILDEAYVMAGVGSPYVSR	ANKEILDEAYVM[+16]AGVGSPYVSR	peptides1	120224_0009_HER042_tryp_C_SW1	795.73	3	796.064	3	precursor [M+1]	39.53	125773	3317	1	4	1	0.99
ANKEILDEAYVMAGVGSPYVSR	ANKEILDEAYVM[+16]AGVGSPYVSR	peptides1	120224_0010_HER042_tryp_C_SW2	795.73	3	796.064	3	precursor [M+1]	39.6	109548	294	1	4	1	0.9864
ANKEILDEAYVMAGVGSPYVSR	ANKEILDEAYVM[+16]AGVGSPYVSR	peptides1	120224_0012_HER042_tryp_D_SW1	795.73	3	796.064	3	precursor [M+1]	39.68	79975	1702	1	4	1	0.9905
ANKEILDEAYVMAGVGSPYVSR	ANKEILDEAYVM[+16]AGVGSPYVSR	peptides1	120224_0013_HER042_tryp_D_SW2	795.73	3	796.064	3	precursor [M+1]	39.68	75961	2278	1	4	1	0.9877
ANKEILDEAYVMAGVGSPYVSR	ANKEILDEAYVM[+16]AGVGSPYVSR	peptides1	120224_0002_HER042_tryp_A_IDA	795.73	3	796.398	3	precursor [M+2]	39.65	50140	7218	3	4	3	0.9946
ANKEILDEAYVMAGVGSPYVSR	ANKEILDEAYVM[+16]AGVGSPYVSR	peptides1	120224_0005_HER042_tryp_B_IDA	795.73	3	796.398	3	precursor [M+2]	39.63	74626	6792	3	4	3	0.9949
ANKEILDEAYVMAGVGSPYVSR	ANKEILDEAYVM[+16]AGVGSPYVSR	peptides1	120224_0008_HER042_tryp_C_IDA	795.73	3	796.398	3	precursor [M+2]	39.6	97701	7983	3	4	3	0.9826
ANKEILDEAYVMAGVGSPYVSR	ANKEILDEAYVM[+16]AGVGSPYVSR	peptides1	120224_0011_HER042_tryp_D_IDA	795.73	3	796.398	3	precursor [M+2]	39.64	77038	3995	3	4	3	0.9825
ANKEILDEAYVMAGVGSPYVSR	ANKEILDEAYVM[+16]AGVGSPYVSR	peptides1	120224_0003_HER042_tryp_A_SW1	795.73	3	796.398	3	precursor [M+2]	39.87	25179	6634	3	4	3	0.9938
ANKEILDEAYVMAGVGSPYVSR	ANKEILDEAYVM[+16]AGVGSPYVSR	peptides1	120224_0004_HER042_tryp_A_SW2	795.73	3	796.398	3	precursor [M+2]	39.79	16857	5272	3	4	3	0.9813
ANKEILDEAYVMAGVGSPYVSR	ANKEILDEAYVM[+16]AGVGSPYVSR	peptides1	120224_0006_HER042_tryp_B_SW1	795.73	3	796.398	3	precursor [M+2]	39.64	58805	4884	3	4	3	0.989
ANKEILDEAYVMAGVGSPYVSR	ANKEILDEAYVM[+16]AGVGSPYVSR	peptides1	120224_0007_HER042_tryp_B_SW2	795.73	3	796.398	3	precursor [M+2]	39.6	52959	1370	3	4	3	0.9895
ANKEILDEAYVMAGVGSPYVSR	ANKEILDEAYVM[+16]AGVGSPYVSR	peptides1	120224_0009_HER042_tryp_C_SW1	795.73	3	796.398	3	precursor [M+2]	39.49	97341	8610	3	4	3	0.99
ANKEILDEAYVMAGVGSPYVSR	ANKEILDEAYVM[+16]AGVGSPYVSR	peptides1	120224_0010_HER042_tryp_C_SW2	795.73	3	796.398	3	precursor [M+2]	39.6	85785	5557	3	4	3	0.9864
ANKEILDEAYVMAGVGSPYVSR	ANKEILDEAYVM[+16]AGVGSPYVSR	peptides1	120224_0012_HER042_tryp_D_SW1	795.73	3	796.398	3	precursor [M+2]	39.68	61425	5255	3	4	3	0.9905
ANKEILDEAYVMAGVGSPYVSR	ANKEILDEAYVM[+16]AGVGSPYVSR	peptides1	120224_0013_HER042_tryp_D_SW2	795.73	3	796.398	3	precursor [M+2]	39.68	59441	4505	3	4	3	0.9877
ANKEILDEAYVMAGVGSPYVSR	ANKEILDEAYVM[+16]AGVGSPYVSR	peptides1	120224_0003_HER042_tryp_A_SW1	795.73	3	1139.55	1	y11	39.87	2071	0	10	4	#N/A	0.9938
ANKEILDEAYVMAGVGSPYVSR	ANKEILDEAYVM[+16]AGVGSPYVSR	peptides1	120224_0004_HER042_tryp_A_SW2	795.73	3	1139.55	1	y11	39.79	1195	0	8	4	#N/A	0.9813
ANKEILDEAYVMAGVGSPYVSR	ANKEILDEAYVM[+16]AGVGSPYVSR	peptides1	120224_0006_HER042_tryp_B_SW1	795.73	3	1139.55	1	y11	39.6	4245	188	12	4	#N/A	0.989
ANKEILDEAYVMAGVGSPYVSR	ANKEILDEAYVM[+16]AGVGSPYVSR	peptides1	120224_0007_HER042_tryp_B_SW2	795.73	3	1139.55	1	y11	39.68	3057	484	12	4	#N/A	0.9895
ANKEILDEAYVMAGVGSPYVSR	ANKEILDEAYVM[+16]AGVGSPYVSR	peptides1	120224_0009_HER042_tryp_C_SW1	795.73	3	1139.55	1	y11	39.53	6552	908	11	4	#N/A	0.99
ANKEILDEAYVMAGVGSPYVSR	ANKEILDEAYVM[+16]AGVGSPYVSR	peptides1	120224_0010_HER042_tryp_C_SW2	795.73	3	1139.55	1	y11	39.6	5975	395	10	4	#N/A	0.9864
ANKEILDEAYVMAGVGSPYVSR	ANKEILDEAYVM[+16]AGVGSPYVSR	peptides1	120224_0012_HER042_tryp_D_SW1	795.73	3	1139.55	1	y11	39.68	4723	205	9	4	#N/A	0.9905
ANKEILDEAYVMAGVGSPYVSR	ANKEILDEAYVM[+16]AGVGSPYVSR	peptides1	120224_0013_HER042_tryp_D_SW2	795.73	3	1139.55	1	y11	39.68	4084	0	11	4	#N/A	0.9877
ANKEILDEAYVMAGVGSPYVSR	ANKEILDEAYVM[+16]AGVGSPYVSR	peptides1	120224_0003_HER042_tryp_A_SW1	795.73	3	1075.55	1	y11	39.87	646	309	13	4	#N/A	0.9938
ANKEILDEAYVMAGVGSPYVSR	ANKEILDEAYVM[+16]AGVGSPYVSR	peptides1	120224_0004_HER042_tryp_A_SW2	795.73	3	1075.55	1	y11	39.83	495	0	13	4	#N/A	0.9813
ANKEILDEAYVMAGVGSPYVSR	ANKEILDEAYVM[+16]AGVGSPYVSR	peptides1	120224_0006_HER042_tryp_B_SW1	795.73	3	1075.55	1	y11	39.64	1405	0	13	4	#N/A	0.989
ANKEILDEAYVMAGVGSPYVSR	ANKEILDEAYVM[+16]AGVGSPYVSR	peptides1	120224_0007_HER042_tryp_B_SW2	795.73	3	1075.55	1	y11	39.64	1111	0	13	4	#N/A	0.9895
ANKEILDEAYVMAGVGSPYVSR	ANKEILDEAYVM[+16]AGVGSPYVSR	peptides1	120224_0009_HER042_tryp_C_SW1	795.73	3	1075.55	1	y11	39.53	2070	261	13	4	#N/A	0.99
ANKEILDEAYVMAGVGSPYVSR	ANKEILDEAYVM[+16]AGVGSPYVSR	peptides1	120224_0010_HER042_tryp_C_SW2	795.73	3	1075.55	1	y11	39.64	2204	407	13	4	#N/A	0.9864
ANKEILDEAYVMAGVGSPYVSR	ANKEILDEAYVM[+16]AGVGSPYVSR	peptides1	120224_0012_HER042_tryp_D_SW1	795.73	3	1075.55	1	y11	39.72	1185	317	13	4	#N/A	0.9905
ANKEILDEAYVMAGVGSPYVSR	ANKEILDEAYVM[+16]AGVGSPYVSR	peptides1	120224_0013_HER042_tryp_D_SW2	795.73	3	1075.55	1	y11	39.71	2174	0	13	4	#N/A	0.9877
ANKEILDEAYVMAGVGSPYVSR	ANKEILDEAYVM[+16]AGVGSPYVSR	peptides1	120224_0003_HER042_tryp_A_SW1	795.73	3	992.516	1	y10	39.83	3036	471	7	4	#N/A	0.9938
ANKEILDEAYVMAGVGSPYVSR	ANKEILDEAYVM[+16]AGVGSPYVSR	peptides1	120224_0004_HER042_tryp_A_SW2	795.73	3	992.516	1	y10	39.75	1959	0	6	4	#N/A	0.9813
ANKEILDEAYVMAGVGSPYVSR	ANKEILDEAYVM[+16]AGVGSPYVSR	peptides1	120224_0006_HER042_tryp_B_SW1	795.73	3	992.516	1	y10	39.6	7209	0	6	4	#N/A	0.989
ANKEILDEAYVMAGVGSPYVSR	ANKEILDEAYVM[+16]AGVGSPYVSR	peptides1	120224_0007_HER042_tryp_B_SW2	795.73	3	992.516	1	y10	39.64	5121	0	7	4	#N/A	0.9895
ANKEILDEAYVMAGVGSPYVSR	ANKEILDEAYVM[+16]AGVGSPYVSR	peptides1	120224_0009_HER042_tryp_C_SW1	795.73	3	992.516	1	y10	39.49	12182	1146	6	4	#N/A	0.99
ANKEILDEAYVMAGVGSPYVSR	ANKEILDEAYVM[+16]AGVGSPYVSR	peptides1	120224_0010_HER042_tryp_C_SW2	795.73	3	992.516	1	y10	39.6	11416	395	6	4	#N/A	0.9864
ANKEILDEAYVMAGVGSPYVSR	ANKEILDEAYVM[+16]AGVGSPYVSR	peptides1	120224_0012_HER042_tryp_D_SW1	795.73	3	992.516	1	y10	39.68	7613	317	7	4	#N/A	0.9905
ANKEILDEAYVMAGVGSPYVSR	ANKEILDEAYVM[+16]AGVGSPYVSR	peptides1	120224_0013_HER042_tryp_D_SW2	795.73	3	992.516	1	y10	39.68	7757	441	6	4	#N/A	0.9877
ANKEILDEAYVMAGVGSPYVSR	ANKEILDEAYVM[+16]AGVGSPYVSR	peptides1	120224_0003_HER042_tryp_A_SW1	795.73	3	921.479	1	y9	39.79	4835	155	5	4	#N/A	0.9938
ANKEILDEAYVMAGVGSPYVSR	ANKEILDEAYVM[+16]AGVGSPYVSR	peptides1	120224_0004_HER042_tryp_A_SW2	795.73	3	921.479	1	y9	39.79	3139	0	5	4	#N/A	0.9813
ANKEILDEAYVMAGVGSPYVSR	ANKEILDEAYVM[+16]AGVGSPYVSR	peptides1	120224_0006_HER042_tryp_B_SW1	795.73	3	921.479	1	y9	39.64	11499	0	5	4	#N/A	0.989
ANKEILDEAYVMAGVGSPYVSR	ANKEILDEAYVM[+16]AGVGSPYVSR	peptides1	120224_0007_HER042_tryp_B_SW2	795.73	3	921.479	1	y9	39.6	9172	0	5	4	#N/A	0.9895
ANKEILDEAYVMAGVGSPYVSR	ANKEILDEAYVM[+16]AGVGSPYVSR	peptides1	120224_0009_HER042_tryp_C_SW1	795.73	3	921.479	1	y9	39.56	16453	1793	5	4	#N/A	0.99
ANKEILDEAYVMAGVGSPYVSR	ANKEILDEAYVM[+16]AGVGSPYVSR	peptides1	120224_0010_HER042_tryp_C_SW2	795.73	3	921.479	1	y9	39.6	16770	444	5	4	#N/A	0.9864
ANKEILDEAYVMAGVGSPYVSR	ANKEILDEAYVM[+16]AGVGSPYVSR	peptides1	120224_0012_HER042_tryp_D_SW1	795.73	3	921.479	1	y9	39.68	12462	205	5	4	#N/A	0.9905
ANKEILDEAYVMAGVGSPYVSR	ANKEILDEAYVM[+16]AGVGSPYVSR	peptides1	120224_0013_HER042_tryp_D_SW2	795.73	3	921.479	1	y9	39.64	11253	0	5	4	#N/A	0.9877
ANKEILDEAYVMAGVGSPYVSR	ANKEILDEAYVM[+16]AGVGSPYVSR	peptides1	120224_0003_HER042_tryp_A_SW1	795.73	3	864.457	1	y8	39.87	2229	323	9	4	#N/A	0.9938
ANKEILDEAYVMAGVGSPYVSR	ANKEILDEAYVM[+16]AGVGSPYVSR	peptides1	120224_0004_HER042_tryp_A_SW2	795.73	3	864.457	1	y8	39.64	1051	335	10	4	#N/A	0.9813
ANKEILDEAYVMAGVGSPYVSR	ANKEILDEAYVM[+16]AGVGSPYVSR	peptides1	120224_0006_HER042_tryp_B_SW1	795.73	3	864.457	1	y8	39.6	4777	181	9	4	#N/A	0.989
ANKEILDEAYVMAGVGSPYVSR	ANKEILDEAYVM[+16]AGVGSPYVSR	peptides1	120224_0007_HER042_tryp_B_SW2	795.73	3	864.457	1	y8	39.6	3483	0	10	4	#N/A	0.9895
ANKEILDEAYVMAGVGSPYVSR	ANKEILDEAYVM[+16]AGVGSPYVSR	peptides1	120224_0009_HER042_tryp_C_SW1	795.73	3	864.457	1	y8	39.49	6704	647	10	4	#N/A	0.99
ANKEILDEAYVMAGVGSPYVSR	ANKEILDEAYVM[+16]AGVGSPYVSR	peptides1	120224_0010_HER042_tryp_C_SW2	795.73	3	864.457	1	y8	39.6	5510	1025	11	4	#N/A	0.9864
ANKEILDEAYVMAGVGSPYVSR	ANKEILDEAYVM[+16]AGVGSPYVSR	peptides1	120224_0012_HER042_tryp_D_SW1	795.73	3	864.457	1	y8	39.68	3273	1177	12	4	#N/A	0.9905
ANKEILDEAYVMAGVGSPYVSR	ANKEILDEAYVM[+16]AGVGSPYVSR	peptides1	120224_0013_HER042_tryp_D_SW2	795.73	3	864.457	1	y8	39.68	4691	442	9	4	#N/A	0.9877
ANKEILDEAYVMAGVGSPYVSR	ANKEILDEAYVM[+16]AGVGSPYVSR	peptides1	120224_0003_HER042_tryp_A_SW1	795.73	3	765.389	1	y7	39.83	9470	1250	4	4	#N/A	0.9938
ANKEILDEAYVMAGVGSPYVSR	ANKEILDEAYVM[+16]AGVGSPYVSR	peptides1	120224_0004_HER042_tryp_A_SW2	795.73	3	765.389	1	y7	39.79	6313	500	4	4	#N/A	0.9813
ANKEILDEAYVMAGVGSPYVSR	ANKEILDEAYVM[+16]AGVGSPYVSR	peptides1	120224_0006_HER042_tryp_B_SW1	795.73	3	765.389	1	y7	39.64	20998	1059	4	4	#N/A	0.989
ANKEILDEAYVMAGVGSPYVSR	ANKEILDEAYVM[+16]AGVGSPYVSR	peptides1	120224_0007_HER042_tryp_B_SW2	795.73	3	765.389	1	y7	39.6	17675	1980	4	4	#N/A	0.9895
ANKEILDEAYVMAGVGSPYVSR	ANKEILDEAYVM[+16]AGVGSPYVSR	peptides1	120224_0009_HER042_tryp_C_SW1	795.73	3	765.389	1	y7	39.49	35762	3734	4	4	#N/A	0.99
ANKEILDEAYVMAGVGSPYVSR	ANKEILDEAYVM[+16]AGVGSPYVSR	peptides1	120224_0010_HER042_tryp_C_SW2	795.73	3	765.389	1	y7	39.6	33895	1445	4	4	#N/A	0.9864
ANKEILDEAYVMAGVGSPYVSR	ANKEILDEAYVM[+16]AGVGSPYVSR	peptides1	120224_0012_HER042_tryp_D_SW1	795.73	3	765.389	1	y7	39.64	23568	1793	4	4	#N/A	0.9905
ANKEILDEAYVMAGVGSPYVSR	ANKEILDEAYVM[+16]AGVGSPYVSR	peptides1	120224_0013_HER042_tryp_D_SW2	795.73	3	765.389	1	y7	39.68	21246	2042	4	4	#N/A	0.9877
ANKEILDEAYVMAGVGSPYVSR	ANKEILDEAYVM[+16]AGVGSPYVSR	peptides1	120224_0003_HER042_tryp_A_SW1	795.73	3	708.368	1	y6	39.83	2493	471	8	4	#N/A	0.9938
ANKEILDEAYVMAGVGSPYVSR	ANKEILDEAYVM[+16]AGVGSPYVSR	peptides1	120224_0004_HER042_tryp_A_SW2	795.73	3	708.368	1	y6	39.83	1329	665	7	4	#N/A	0.9813
ANKEILDEAYVMAGVGSPYVSR	ANKEILDEAYVM[+16]AGVGSPYVSR	peptides1	120224_0006_HER042_tryp_B_SW1	795.73	3	708.368	1	y6	39.64	5013	188	8	4	#N/A	0.989
ANKEILDEAYVMAGVGSPYVSR	ANKEILDEAYVM[+16]AGVGSPYVSR	peptides1	120224_0007_HER042_tryp_B_SW2	795.73	3	708.368	1	y6	39.6	4147	242	8	4	#N/A	0.9895
ANKEILDEAYVMAGVGSPYVSR	ANKEILDEAYVM[+16]AGVGSPYVSR	peptides1	120224_0009_HER042_tryp_C_SW1	795.73	3	708.368	1	y6	39.53	7162	1691	9	4	#N/A	0.99
ANKEILDEAYVMAGVGSPYVSR	ANKEILDEAYVM[+16]AGVGSPYVSR	peptides1	120224_0010_HER042_tryp_C_SW2	795.73	3	708.368	1	y6	39.6	6661	828	8	4	#N/A	0.9864
ANKEILDEAYVMAGVGSPYVSR	ANKEILDEAYVM[+16]AGVGSPYVSR	peptides1	120224_0012_HER042_tryp_D_SW1	795.73	3	708.368	1	y6	39.72	5144	411	8	4	#N/A	0.9905
ANKEILDEAYVMAGVGSPYVSR	ANKEILDEAYVM[+16]AGVGSPYVSR	peptides1	120224_0013_HER042_tryp_D_SW2	795.73	3	708.368	1	y6	39.64	5284	882	8	4	#N/A	0.9877
ANKEILDEAYVMAGVGSPYVSR	ANKEILDEAYVM[+16]AGVGSPYVSR	peptides1	120224_0003_HER042_tryp_A_SW1	795.73	3	621.335	1	y5	39.83	3484	155	6	4	#N/A	0.9938
ANKEILDEAYVMAGVGSPYVSR	ANKEILDEAYVM[+16]AGVGSPYVSR	peptides1	120224_0004_HER042_tryp_A_SW2	795.73	3	621.335	1	y5	39.75	892	1170	12	4	#N/A	0.9813
ANKEILDEAYVMAGVGSPYVSR	ANKEILDEAYVM[+16]AGVGSPYVSR	peptides1	120224_0006_HER042_tryp_B_SW1	795.73	3	621.335	1	y5	39.64	6310	362	7	4	#N/A	0.989
ANKEILDEAYVMAGVGSPYVSR	ANKEILDEAYVM[+16]AGVGSPYVSR	peptides1	120224_0007_HER042_tryp_B_SW2	795.73	3	621.335	1	y5	39.6	6080	0	6	4	#N/A	0.9895
ANKEILDEAYVMAGVGSPYVSR	ANKEILDEAYVM[+16]AGVGSPYVSR	peptides1	120224_0009_HER042_tryp_C_SW1	795.73	3	621.335	1	y5	39.49	10706	1544	7	4	#N/A	0.99
ANKEILDEAYVMAGVGSPYVSR	ANKEILDEAYVM[+16]AGVGSPYVSR	peptides1	120224_0010_HER042_tryp_C_SW2	795.73	3	621.335	1	y5	39.6	9466	1235	7	4	#N/A	0.9864
ANKEILDEAYVMAGVGSPYVSR	ANKEILDEAYVM[+16]AGVGSPYVSR	peptides1	120224_0012_HER042_tryp_D_SW1	795.73	3	621.335	1	y5	39.64	8011	529	6	4	#N/A	0.9905
ANKEILDEAYVMAGVGSPYVSR	ANKEILDEAYVM[+16]AGVGSPYVSR	peptides1	120224_0013_HER042_tryp_D_SW2	795.73	3	621.335	1	y5	39.68	5843	1132	7	4	#N/A	0.9877
ANKEILDEAYVMAGVGSPYVSR	ANKEILDEAYVM[+16]AGVGSPYVSR	peptides1	120224_0003_HER042_tryp_A_SW1	795.73	3	984.5	1	b9	39.9	1592	632	12	4	#N/A	0.9938
ANKEILDEAYVMAGVGSPYVSR	ANKEILDEAYVM[+16]AGVGSPYVSR	peptides1	120224_0004_HER042_tryp_A_SW2	795.73	3	984.5	1	b9	39.75	963	335	11	4	#N/A	0.9813
ANKEILDEAYVMAGVGSPYVSR	ANKEILDEAYVM[+16]AGVGSPYVSR	peptides1	120224_0006_HER042_tryp_B_SW1	795.73	3	984.5	1	b9	39.68	4480	188	10	4	#N/A	0.989
ANKEILDEAYVMAGVGSPYVSR	ANKEILDEAYVM[+16]AGVGSPYVSR	peptides1	120224_0007_HER042_tryp_B_SW2	795.73	3	984.5	1	b9	39.56	3354	420	11	4	#N/A	0.9895
ANKEILDEAYVMAGVGSPYVSR	ANKEILDEAYVM[+16]AGVGSPYVSR	peptides1	120224_0009_HER042_tryp_C_SW1	795.73	3	984.5	1	b9	39.49	7304	0	8	4	#N/A	0.99
ANKEILDEAYVMAGVGSPYVSR	ANKEILDEAYVM[+16]AGVGSPYVSR	peptides1	120224_0010_HER042_tryp_C_SW2	795.73	3	984.5	1	b9	39.6	6150	0	9	4	#N/A	0.9864
ANKEILDEAYVMAGVGSPYVSR	ANKEILDEAYVM[+16]AGVGSPYVSR	peptides1	120224_0012_HER042_tryp_D_SW1	795.73	3	984.5	1	b9	39.68	3424	529	10	4	#N/A	0.9905
ANKEILDEAYVMAGVGSPYVSR	ANKEILDEAYVM[+16]AGVGSPYVSR	peptides1	120224_0013_HER042_tryp_D_SW2	795.73	3	984.5	1	b9	39.68	2894	676	12	4	#N/A	0.9877
ANKEILDEAYVMAGVGSPYVSR	ANKEILDEAYVM[+16]AGVGSPYVSR	peptides1	120224_0003_HER042_tryp_A_SW1	795.73	3	1147.56	1	b10	39.83	1871	0	11	4	#N/A	0.9938
ANKEILDEAYVMAGVGSPYVSR	ANKEILDEAYVM[+16]AGVGSPYVSR	peptides1	120224_0004_HER042_tryp_A_SW2	795.73	3	1147.56	1	b10	39.83	1092	0	9	4	#N/A	0.9813
ANKEILDEAYVMAGVGSPYVSR	ANKEILDEAYVM[+16]AGVGSPYVSR	peptides1	120224_0006_HER042_tryp_B_SW1	795.73	3	1147.56	1	b10	39.64	4383	0	11	4	#N/A	0.989
ANKEILDEAYVMAGVGSPYVSR	ANKEILDEAYVM[+16]AGVGSPYVSR	peptides1	120224_0007_HER042_tryp_B_SW2	795.73	3	1147.56	1	b10	39.6	3672	0	9	4	#N/A	0.9895
ANKEILDEAYVMAGVGSPYVSR	ANKEILDEAYVM[+16]AGVGSPYVSR	peptides1	120224_0009_HER042_tryp_C_SW1	795.73	3	1147.56	1	b10	39.49	6080	0	12	4	#N/A	0.99
ANKEILDEAYVMAGVGSPYVSR	ANKEILDEAYVM[+16]AGVGSPYVSR	peptides1	120224_0010_HER042_tryp_C_SW2	795.73	3	1147.56	1	b10	39.6	5244	407	12	4	#N/A	0.9864
ANKEILDEAYVMAGVGSPYVSR	ANKEILDEAYVM[+16]AGVGSPYVSR	peptides1	120224_0012_HER042_tryp_D_SW1	795.73	3	1147.56	1	b10	39.68	3336	205	11	4	#N/A	0.9905
ANKEILDEAYVMAGVGSPYVSR	ANKEILDEAYVM[+16]AGVGSPYVSR	peptides1	120224_0013_HER042_tryp_D_SW2	795.73	3	1147.56	1	b10	39.71	4329	235	10	4	#N/A	0.9877
ASPETHLDMLR	ASPETHLDMLR	peptides1	120224_0002_HER042_tryp_A_IDA	635.316	2	635.316	2	precursor	34.82	1877	6265	1	1	1	0.5053
ASPETHLDMLR	ASPETHLDMLR	peptides1	120224_0005_HER042_tryp_B_IDA	635.316	2	635.316	2	precursor	34.86	116987	22722	1	1	1	0.9831
ASPETHLDMLR	ASPETHLDMLR	peptides1	120224_0008_HER042_tryp_C_IDA	635.316	2	635.316	2	precursor	34.72	175970	23940	1	1	1	0.9872
ASPETHLDMLR	ASPETHLDMLR	peptides1	120224_0011_HER042_tryp_D_IDA	635.316	2	635.316	2	precursor	34.94	145521	14045	1	1	1	0.9844
ASPETHLDMLR	ASPETHLDMLR	peptides1	120224_0003_HER042_tryp_A_SW1	635.316	2	635.316	2	precursor	35.13	0	16446	0	1	1	0.3957
ASPETHLDMLR	ASPETHLDMLR	peptides1	120224_0004_HER042_tryp_A_SW2	635.316	2	635.316	2	precursor	34.98	664	6221	3	1	1	0.621
ASPETHLDMLR	ASPETHLDMLR	peptides1	120224_0006_HER042_tryp_B_SW1	635.316	2	635.316	2	precursor	34.9	103020	24882	1	1	1	0.9214
ASPETHLDMLR	ASPETHLDMLR	peptides1	120224_0007_HER042_tryp_B_SW2	635.316	2	635.316	2	precursor	34.83	97104	17000	1	1	1	0.9415
ASPETHLDMLR	ASPETHLDMLR	peptides1	120224_0009_HER042_tryp_C_SW1	635.316	2	635.316	2	precursor	34.71	170223	36903	1	1	1	0.942
ASPETHLDMLR	ASPETHLDMLR	peptides1	120224_0010_HER042_tryp_C_SW2	635.316	2	635.316	2	precursor	34.75	160873	27007	1	1	1	0.9326
ASPETHLDMLR	ASPETHLDMLR	peptides1	120224_0012_HER042_tryp_D_SW1	635.316	2	635.316	2	precursor	34.87	126901	16131	1	1	1	0.9924
ASPETHLDMLR	ASPETHLDMLR	peptides1	120224_0013_HER042_tryp_D_SW2	635.316	2	635.316	2	precursor	34.85	111423	14952	1	1	1	0.9809
ASPETHLDMLR	ASPETHLDMLR	peptides1	120224_0002_HER042_tryp_A_IDA	635.316	2	635.818	2	precursor [M+1]	34.98	0	5198	0	1	2	0.5053
ASPETHLDMLR	ASPETHLDMLR	peptides1	120224_0005_HER042_tryp_B_IDA	635.316	2	635.818	2	precursor [M+1]	34.94	72556	14891	2	1	2	0.9831
ASPETHLDMLR	ASPETHLDMLR	peptides1	120224_0008_HER042_tryp_C_IDA	635.316	2	635.818	2	precursor [M+1]	34.75	107326	19225	2	1	2	0.9872
ASPETHLDMLR	ASPETHLDMLR	peptides1	120224_0011_HER042_tryp_D_IDA	635.316	2	635.818	2	precursor [M+1]	34.91	91381	15361	2	1	2	0.9844
ASPETHLDMLR	ASPETHLDMLR	peptides1	120224_0003_HER042_tryp_A_SW1	635.316	2	635.818	2	precursor [M+1]	34.71	2016	6862	1	1	2	0.3957
ASPETHLDMLR	ASPETHLDMLR	peptides1	120224_0004_HER042_tryp_A_SW2	635.316	2	635.818	2	precursor [M+1]	34.64	576	2700	4	1	2	0.621
ASPETHLDMLR	ASPETHLDMLR	peptides1	120224_0006_HER042_tryp_B_SW1	635.316	2	635.818	2	precursor [M+1]	34.9	64328	15412	2	1	2	0.9214
ASPETHLDMLR	ASPETHLDMLR	peptides1	120224_0007_HER042_tryp_B_SW2	635.316	2	635.818	2	precursor [M+1]	34.83	54175	16358	2	1	2	0.9415
ASPETHLDMLR	ASPETHLDMLR	peptides1	120224_0009_HER042_tryp_C_SW1	635.316	2	635.818	2	precursor [M+1]	34.71	101364	22331	2	1	2	0.942
ASPETHLDMLR	ASPETHLDMLR	peptides1	120224_0010_HER042_tryp_C_SW2	635.316	2	635.818	2	precursor [M+1]	34.79	92196	23508	2	1	2	0.9326
ASPETHLDMLR	ASPETHLDMLR	peptides1	120224_0012_HER042_tryp_D_SW1	635.316	2	635.818	2	precursor [M+1]	34.91	82247	10553	2	1	2	0.9924
ASPETHLDMLR	ASPETHLDMLR	peptides1	120224_0013_HER042_tryp_D_SW2	635.316	2	635.818	2	precursor [M+1]	34.89	69729	11966	2	1	2	0.9809
ASPETHLDMLR	ASPETHLDMLR	peptides1	120224_0002_HER042_tryp_A_IDA	635.316	2	636.318	2	precursor [M+2]	34.73	0	12018	0	1	3	0.5053
ASPETHLDMLR	ASPETHLDMLR	peptides1	120224_0005_HER042_tryp_B_IDA	635.316	2	636.318	2	precursor [M+2]	34.86	38299	11771	3	1	3	0.9831
ASPETHLDMLR	ASPETHLDMLR	peptides1	120224_0008_HER042_tryp_C_IDA	635.316	2	636.318	2	precursor [M+2]	34.72	50989	18770	3	1	3	0.9872
ASPETHLDMLR	ASPETHLDMLR	peptides1	120224_0011_HER042_tryp_D_IDA	635.316	2	636.318	2	precursor [M+2]	34.91	47723	12415	3	1	3	0.9844
ASPETHLDMLR	ASPETHLDMLR	peptides1	120224_0003_HER042_tryp_A_SW1	635.316	2	636.318	2	precursor [M+2]	34.71	0	23299	0	1	3	0.3957
ASPETHLDMLR	ASPETHLDMLR	peptides1	120224_0004_HER042_tryp_A_SW2	635.316	2	636.318	2	precursor [M+2]	34.64	2942	5945	1	1	3	0.621
ASPETHLDMLR	ASPETHLDMLR	peptides1	120224_0006_HER042_tryp_B_SW1	635.316	2	636.318	2	precursor [M+2]	34.9	55907	15803	3	1	3	0.9214
ASPETHLDMLR	ASPETHLDMLR	peptides1	120224_0007_HER042_tryp_B_SW2	635.316	2	636.318	2	precursor [M+2]	34.83	41941	17343	3	1	3	0.9415
ASPETHLDMLR	ASPETHLDMLR	peptides1	120224_0009_HER042_tryp_C_SW1	635.316	2	636.318	2	precursor [M+2]	34.71	76954	33240	3	1	3	0.942
ASPETHLDMLR	ASPETHLDMLR	peptides1	120224_0010_HER042_tryp_C_SW2	635.316	2	636.318	2	precursor [M+2]	34.79	76277	22679	3	1	3	0.9326
ASPETHLDMLR	ASPETHLDMLR	peptides1	120224_0012_HER042_tryp_D_SW1	635.316	2	636.318	2	precursor [M+2]	34.91	39844	13834	3	1	3	0.9924
ASPETHLDMLR	ASPETHLDMLR	peptides1	120224_0013_HER042_tryp_D_SW2	635.316	2	636.318	2	precursor [M+2]	34.82	37671	10516	3	1	3	0.9809
ASPETHLDMLR	ASPETHLDMLR	peptides1	120224_0003_HER042_tryp_A_SW1	635.316	2	1111.56	1	y9	34.83	187	34	7	1	#N/A	0.3957
ASPETHLDMLR	ASPETHLDMLR	peptides1	120224_0004_HER042_tryp_A_SW2	635.316	2	1111.56	1	y9	34.79	60	0	12	1	#N/A	0.621
ASPETHLDMLR	ASPETHLDMLR	peptides1	120224_0006_HER042_tryp_B_SW1	635.316	2	1111.56	1	y9	34.9	2850	0	11	1	#N/A	0.9214
ASPETHLDMLR	ASPETHLDMLR	peptides1	120224_0007_HER042_tryp_B_SW2	635.316	2	1111.56	1	y9	34.86	2159	0	11	1	#N/A	0.9415
ASPETHLDMLR	ASPETHLDMLR	peptides1	120224_0009_HER042_tryp_C_SW1	635.316	2	1111.56	1	y9	34.71	5467	0	10	1	#N/A	0.942
ASPETHLDMLR	ASPETHLDMLR	peptides1	120224_0010_HER042_tryp_C_SW2	635.316	2	1111.56	1	y9	34.75	4584	0	11	1	#N/A	0.9326
ASPETHLDMLR	ASPETHLDMLR	peptides1	120224_0012_HER042_tryp_D_SW1	635.316	2	1111.56	1	y9	34.87	3611	529	11	1	#N/A	0.9924
ASPETHLDMLR	ASPETHLDMLR	peptides1	120224_0013_HER042_tryp_D_SW2	635.316	2	1111.56	1	y9	34.89	3199	0	11	1	#N/A	0.9809
ASPETHLDMLR	ASPETHLDMLR	peptides1	120224_0003_HER042_tryp_A_SW1	635.316	2	1014.5	1	y8	34.71	0	1331	0	1	#N/A	0.3957
ASPETHLDMLR	ASPETHLDMLR	peptides1	120224_0004_HER042_tryp_A_SW2	635.316	2	1014.5	1	y8	34.94	134	0	10	1	#N/A	0.621
ASPETHLDMLR	ASPETHLDMLR	peptides1	120224_0006_HER042_tryp_B_SW1	635.316	2	1014.5	1	y8	34.94	2040	0	12	1	#N/A	0.9214
ASPETHLDMLR	ASPETHLDMLR	peptides1	120224_0007_HER042_tryp_B_SW2	635.316	2	1014.5	1	y8	34.83	2001	41	12	1	#N/A	0.9415
ASPETHLDMLR	ASPETHLDMLR	peptides1	120224_0009_HER042_tryp_C_SW1	635.316	2	1014.5	1	y8	34.75	792	2382	13	1	#N/A	0.942
ASPETHLDMLR	ASPETHLDMLR	peptides1	120224_0010_HER042_tryp_C_SW2	635.316	2	1014.5	1	y8	34.79	2673	0	13	1	#N/A	0.9326
ASPETHLDMLR	ASPETHLDMLR	peptides1	120224_0012_HER042_tryp_D_SW1	635.316	2	1014.5	1	y8	34.87	2284	0	12	1	#N/A	0.9924
ASPETHLDMLR	ASPETHLDMLR	peptides1	120224_0013_HER042_tryp_D_SW2	635.316	2	1014.5	1	y8	34.89	1691	529	13	1	#N/A	0.9809
ASPETHLDMLR	ASPETHLDMLR	peptides1	120224_0003_HER042_tryp_A_SW1	635.316	2	885.461	1	y7	35.24	98	504	8	1	#N/A	0.3957
ASPETHLDMLR	ASPETHLDMLR	peptides1	120224_0004_HER042_tryp_A_SW2	635.316	2	885.461	1	y7	34.75	147	0	9	1	#N/A	0.621
ASPETHLDMLR	ASPETHLDMLR	peptides1	120224_0006_HER042_tryp_B_SW1	635.316	2	885.461	1	y7	34.9	2933	1404	10	1	#N/A	0.9214
ASPETHLDMLR	ASPETHLDMLR	peptides1	120224_0007_HER042_tryp_B_SW2	635.316	2	885.461	1	y7	34.86	4641	0	6	1	#N/A	0.9415
ASPETHLDMLR	ASPETHLDMLR	peptides1	120224_0009_HER042_tryp_C_SW1	635.316	2	885.461	1	y7	34.71	7035	823	8	1	#N/A	0.942
ASPETHLDMLR	ASPETHLDMLR	peptides1	120224_0010_HER042_tryp_C_SW2	635.316	2	885.461	1	y7	34.75	7081	797	6	1	#N/A	0.9326
ASPETHLDMLR	ASPETHLDMLR	peptides1	120224_0012_HER042_tryp_D_SW1	635.316	2	885.461	1	y7	34.87	5141	298	8	1	#N/A	0.9924
ASPETHLDMLR	ASPETHLDMLR	peptides1	120224_0013_HER042_tryp_D_SW2	635.316	2	885.461	1	y7	34.89	4192	529	8	1	#N/A	0.9809
ASPETHLDMLR	ASPETHLDMLR	peptides1	120224_0003_HER042_tryp_A_SW1	635.316	2	784.413	1	y6	34.83	446	68	4	1	#N/A	0.3957
ASPETHLDMLR	ASPETHLDMLR	peptides1	120224_0004_HER042_tryp_A_SW2	635.316	2	784.413	1	y6	34.79	235	0	8	1	#N/A	0.621
ASPETHLDMLR	ASPETHLDMLR	peptides1	120224_0006_HER042_tryp_B_SW1	635.316	2	784.413	1	y6	34.94	3177	835	9	1	#N/A	0.9214
ASPETHLDMLR	ASPETHLDMLR	peptides1	120224_0007_HER042_tryp_B_SW2	635.316	2	784.413	1	y6	34.75	3723	54	7	1	#N/A	0.9415
ASPETHLDMLR	ASPETHLDMLR	peptides1	120224_0009_HER042_tryp_C_SW1	635.316	2	784.413	1	y6	34.75	7830	0	6	1	#N/A	0.942
ASPETHLDMLR	ASPETHLDMLR	peptides1	120224_0010_HER042_tryp_C_SW2	635.316	2	784.413	1	y6	34.72	5785	797	8	1	#N/A	0.9326
ASPETHLDMLR	ASPETHLDMLR	peptides1	120224_0012_HER042_tryp_D_SW1	635.316	2	784.413	1	y6	34.87	5865	107	6	1	#N/A	0.9924
ASPETHLDMLR	ASPETHLDMLR	peptides1	120224_0013_HER042_tryp_D_SW2	635.316	2	784.413	1	y6	34.85	4998	0	6	1	#N/A	0.9809
ASPETHLDMLR	ASPETHLDMLR	peptides1	120224_0003_HER042_tryp_A_SW1	635.316	2	647.355	1	y5	34.94	973	3482	2	1	#N/A	0.3957
ASPETHLDMLR	ASPETHLDMLR	peptides1	120224_0004_HER042_tryp_A_SW2	635.316	2	647.355	1	y5	34.9	1049	684	2	1	#N/A	0.621
ASPETHLDMLR	ASPETHLDMLR	peptides1	120224_0006_HER042_tryp_B_SW1	635.316	2	647.355	1	y5	34.9	24513	7284	5	1	#N/A	0.9214
ASPETHLDMLR	ASPETHLDMLR	peptides1	120224_0007_HER042_tryp_B_SW2	635.316	2	647.355	1	y5	34.86	18199	9120	5	1	#N/A	0.9415
ASPETHLDMLR	ASPETHLDMLR	peptides1	120224_0009_HER042_tryp_C_SW1	635.316	2	647.355	1	y5	34.71	38301	15590	5	1	#N/A	0.942
ASPETHLDMLR	ASPETHLDMLR	peptides1	120224_0010_HER042_tryp_C_SW2	635.316	2	647.355	1	y5	34.75	43526	8666	4	1	#N/A	0.9326
ASPETHLDMLR	ASPETHLDMLR	peptides1	120224_0012_HER042_tryp_D_SW1	635.316	2	647.355	1	y5	34.87	30627	8042	5	1	#N/A	0.9924
ASPETHLDMLR	ASPETHLDMLR	peptides1	120224_0013_HER042_tryp_D_SW2	635.316	2	647.355	1	y5	34.89	26883	7592	5	1	#N/A	0.9809
ASPETHLDMLR	ASPETHLDMLR	peptides1	120224_0003_HER042_tryp_A_SW1	635.316	2	534.27	1	y4	35.16	440	135	5	1	#N/A	0.3957
ASPETHLDMLR	ASPETHLDMLR	peptides1	120224_0004_HER042_tryp_A_SW2	635.316	2	534.27	1	y4	34.79	118	294	11	1	#N/A	0.621
ASPETHLDMLR	ASPETHLDMLR	peptides1	120224_0006_HER042_tryp_B_SW1	635.316	2	534.27	1	y4	34.9	3942	200	7	1	#N/A	0.9214
ASPETHLDMLR	ASPETHLDMLR	peptides1	120224_0007_HER042_tryp_B_SW2	635.316	2	534.27	1	y4	34.86	2423	764	10	1	#N/A	0.9415
ASPETHLDMLR	ASPETHLDMLR	peptides1	120224_0009_HER042_tryp_C_SW1	635.316	2	534.27	1	y4	34.71	4823	1674	11	1	#N/A	0.942
ASPETHLDMLR	ASPETHLDMLR	peptides1	120224_0010_HER042_tryp_C_SW2	635.316	2	534.27	1	y4	34.75	5053	797	10	1	#N/A	0.9326
ASPETHLDMLR	ASPETHLDMLR	peptides1	120224_0012_HER042_tryp_D_SW1	635.316	2	534.27	1	y4	34.87	3995	430	10	1	#N/A	0.9924
ASPETHLDMLR	ASPETHLDMLR	peptides1	120224_0013_HER042_tryp_D_SW2	635.316	2	534.27	1	y4	34.89	3348	121	10	1	#N/A	0.9809
ASPETHLDMLR	ASPETHLDMLR	peptides1	120224_0003_HER042_tryp_A_SW1	635.316	2	419.243	1	y3	34.98	206	0	6	1	#N/A	0.3957
ASPETHLDMLR	ASPETHLDMLR	peptides1	120224_0004_HER042_tryp_A_SW2	635.316	2	419.243	1	y3	34.83	59	0	13	1	#N/A	0.621
ASPETHLDMLR	ASPETHLDMLR	peptides1	120224_0006_HER042_tryp_B_SW1	635.316	2	419.243	1	y3	34.9	3319	0	8	1	#N/A	0.9214
ASPETHLDMLR	ASPETHLDMLR	peptides1	120224_0007_HER042_tryp_B_SW2	635.316	2	419.243	1	y3	34.83	3173	738	8	1	#N/A	0.9415
ASPETHLDMLR	ASPETHLDMLR	peptides1	120224_0009_HER042_tryp_C_SW1	635.316	2	419.243	1	y3	34.71	7596	44	7	1	#N/A	0.942
ASPETHLDMLR	ASPETHLDMLR	peptides1	120224_0010_HER042_tryp_C_SW2	635.316	2	419.243	1	y3	34.75	7006	0	7	1	#N/A	0.9326
ASPETHLDMLR	ASPETHLDMLR	peptides1	120224_0012_HER042_tryp_D_SW1	635.316	2	419.243	1	y3	34.91	5301	107	7	1	#N/A	0.9924
ASPETHLDMLR	ASPETHLDMLR	peptides1	120224_0013_HER042_tryp_D_SW2	635.316	2	419.243	1	y3	34.89	4835	0	7	1	#N/A	0.9809
ASPETHLDMLR	ASPETHLDMLR	peptides1	120224_0003_HER042_tryp_A_SW1	635.316	2	599.798	2	y10	34.83	531	0	3	1	#N/A	0.3957
ASPETHLDMLR	ASPETHLDMLR	peptides1	120224_0004_HER042_tryp_A_SW2	635.316	2	599.798	2	y10	34.94	332	19	6	1	#N/A	0.621
ASPETHLDMLR	ASPETHLDMLR	peptides1	120224_0006_HER042_tryp_B_SW1	635.316	2	599.798	2	y10	34.9	4293	0	6	1	#N/A	0.9214
ASPETHLDMLR	ASPETHLDMLR	peptides1	120224_0007_HER042_tryp_B_SW2	635.316	2	599.798	2	y10	34.86	3075	27	9	1	#N/A	0.9415
ASPETHLDMLR	ASPETHLDMLR	peptides1	120224_0009_HER042_tryp_C_SW1	635.316	2	599.798	2	y10	34.71	6292	0	9	1	#N/A	0.942
ASPETHLDMLR	ASPETHLDMLR	peptides1	120224_0010_HER042_tryp_C_SW2	635.316	2	599.798	2	y10	34.75	5275	102	9	1	#N/A	0.9326
ASPETHLDMLR	ASPETHLDMLR	peptides1	120224_0012_HER042_tryp_D_SW1	635.316	2	599.798	2	y10	34.87	4398	213	9	1	#N/A	0.9924
ASPETHLDMLR	ASPETHLDMLR	peptides1	120224_0013_HER042_tryp_D_SW2	635.316	2	599.798	2	y10	34.85	3683	460	9	1	#N/A	0.9809
ASPETHLDMLR	ASPETHLDMLR	peptides1	120224_0003_HER042_tryp_A_SW1	635.316	2	556.282	2	y9	34.9	18	887	10	1	#N/A	0.3957
ASPETHLDMLR	ASPETHLDMLR	peptides1	120224_0004_HER042_tryp_A_SW2	635.316	2	556.282	2	y9	34.75	494	50	5	1	#N/A	0.621
ASPETHLDMLR	ASPETHLDMLR	peptides1	120224_0006_HER042_tryp_B_SW1	635.316	2	556.282	2	y9	34.9	24846	735	4	1	#N/A	0.9214
ASPETHLDMLR	ASPETHLDMLR	peptides1	120224_0007_HER042_tryp_B_SW2	635.316	2	556.282	2	y9	34.86	18328	2935	4	1	#N/A	0.9415
ASPETHLDMLR	ASPETHLDMLR	peptides1	120224_0009_HER042_tryp_C_SW1	635.316	2	556.282	2	y9	34.75	39011	3212	4	1	#N/A	0.942
ASPETHLDMLR	ASPETHLDMLR	peptides1	120224_0010_HER042_tryp_C_SW2	635.316	2	556.282	2	y9	34.75	36940	3659	5	1	#N/A	0.9326
ASPETHLDMLR	ASPETHLDMLR	peptides1	120224_0012_HER042_tryp_D_SW1	635.316	2	556.282	2	y9	34.87	33572	849	4	1	#N/A	0.9924
ASPETHLDMLR	ASPETHLDMLR	peptides1	120224_0013_HER042_tryp_D_SW2	635.316	2	556.282	2	y9	34.89	30166	1119	4	1	#N/A	0.9809
ASPETHLDMLR	ASPETHLDMLR	peptides1	120224_0003_HER042_tryp_A_SW1	635.316	2	443.234	2	y7	35.24	57	914	9	1	#N/A	0.3957
ASPETHLDMLR	ASPETHLDMLR	peptides1	120224_0004_HER042_tryp_A_SW2	635.316	2	443.234	2	y7	34.71	281	0	7	1	#N/A	0.621
ASPETHLDMLR	ASPETHLDMLR	peptides1	120224_0006_HER042_tryp_B_SW1	635.316	2	443.234	2	y7	34.9	1628	768	13	1	#N/A	0.9214
ASPETHLDMLR	ASPETHLDMLR	peptides1	120224_0007_HER042_tryp_B_SW2	635.316	2	443.234	2	y7	34.83	1417	846	13	1	#N/A	0.9415
ASPETHLDMLR	ASPETHLDMLR	peptides1	120224_0009_HER042_tryp_C_SW1	635.316	2	443.234	2	y7	34.75	1141	2388	12	1	#N/A	0.942
ASPETHLDMLR	ASPETHLDMLR	peptides1	120224_0010_HER042_tryp_C_SW2	635.316	2	443.234	2	y7	34.75	3382	204	12	1	#N/A	0.9326
ASPETHLDMLR	ASPETHLDMLR	peptides1	120224_0012_HER042_tryp_D_SW1	635.316	2	443.234	2	y7	34.83	2202	845	13	1	#N/A	0.9924
ASPETHLDMLR	ASPETHLDMLR	peptides1	120224_0013_HER042_tryp_D_SW2	635.316	2	443.234	2	y7	34.89	2061	70	12	1	#N/A	0.9809
ASPETHLDMLR	ASPETHLDM[+16]LR	peptides1	120224_0002_HER042_tryp_A_IDA	643.314	2	643.314	2	precursor	31.8	236055	43841	1	1	1	0.9833
ASPETHLDMLR	ASPETHLDM[+16]LR	peptides1	120224_0005_HER042_tryp_B_IDA	643.314	2	643.314	2	precursor	31.48	164195	14006	1	1	1	0.9625
ASPETHLDMLR	ASPETHLDM[+16]LR	peptides1	120224_0008_HER042_tryp_C_IDA	643.314	2	643.314	2	precursor	31.28	145117	60634	1	1	1	0.9228
ASPETHLDMLR	ASPETHLDM[+16]LR	peptides1	120224_0011_HER042_tryp_D_IDA	643.314	2	643.314	2	precursor	31.45	130418	20431	1	1	1	0.9508
ASPETHLDMLR	ASPETHLDM[+16]LR	peptides1	120224_0003_HER042_tryp_A_SW1	643.314	2	643.314	2	precursor	31.63	158931	22439	1	1	1	0.9878
ASPETHLDMLR	ASPETHLDM[+16]LR	peptides1	120224_0004_HER042_tryp_A_SW2	643.314	2	643.314	2	precursor	31.59	122802	11475	1	1	1	0.9798
ASPETHLDMLR	ASPETHLDM[+16]LR	peptides1	120224_0006_HER042_tryp_B_SW1	643.314	2	643.314	2	precursor	31.29	126353	16273	1	1	1	0.9599
ASPETHLDMLR	ASPETHLDM[+16]LR	peptides1	120224_0007_HER042_tryp_B_SW2	643.314	2	643.314	2	precursor	31.21	120209	15002	1	1	1	0.9637
ASPETHLDMLR	ASPETHLDM[+16]LR	peptides1	120224_0009_HER042_tryp_C_SW1	643.314	2	643.314	2	precursor	31.14	151087	22104	1	1	1	0.9501
ASPETHLDMLR	ASPETHLDM[+16]LR	peptides1	120224_0010_HER042_tryp_C_SW2	643.314	2	643.314	2	precursor	31.41	144121	18724	1	1	1	0.9512
ASPETHLDMLR	ASPETHLDM[+16]LR	peptides1	120224_0012_HER042_tryp_D_SW1	643.314	2	643.314	2	precursor	31.29	121315	22839	1	1	1	0.9523
ASPETHLDMLR	ASPETHLDM[+16]LR	peptides1	120224_0013_HER042_tryp_D_SW2	643.314	2	643.314	2	precursor	31.33	108069	16323	1	1	1	0.964
ASPETHLDMLR	ASPETHLDM[+16]LR	peptides1	120224_0002_HER042_tryp_A_IDA	643.314	2	643.815	2	precursor [M+1]	31.83	168201	14520	2	1	2	0.9833
ASPETHLDMLR	ASPETHLDM[+16]LR	peptides1	120224_0005_HER042_tryp_B_IDA	643.314	2	643.815	2	precursor [M+1]	31.51	110778	9811	2	1	2	0.9625
ASPETHLDMLR	ASPETHLDM[+16]LR	peptides1	120224_0008_HER042_tryp_C_IDA	643.314	2	643.815	2	precursor [M+1]	31.31	116329	20130	2	1	2	0.9228
ASPETHLDMLR	ASPETHLDM[+16]LR	peptides1	120224_0011_HER042_tryp_D_IDA	643.314	2	643.815	2	precursor [M+1]	31.48	95462	10587	2	1	2	0.9508
ASPETHLDMLR	ASPETHLDM[+16]LR	peptides1	120224_0003_HER042_tryp_A_SW1	643.314	2	643.815	2	precursor [M+1]	31.71	108911	13147	2	1	2	0.9878
ASPETHLDMLR	ASPETHLDM[+16]LR	peptides1	120224_0004_HER042_tryp_A_SW2	643.314	2	643.815	2	precursor [M+1]	31.63	88802	6567	2	1	2	0.9798
ASPETHLDMLR	ASPETHLDM[+16]LR	peptides1	120224_0006_HER042_tryp_B_SW1	643.314	2	643.815	2	precursor [M+1]	31.29	92791	8077	2	1	2	0.9599
ASPETHLDMLR	ASPETHLDM[+16]LR	peptides1	120224_0007_HER042_tryp_B_SW2	643.314	2	643.815	2	precursor [M+1]	31.21	80786	11382	2	1	2	0.9637
ASPETHLDMLR	ASPETHLDM[+16]LR	peptides1	120224_0009_HER042_tryp_C_SW1	643.314	2	643.815	2	precursor [M+1]	31.18	105788	10533	2	1	2	0.9501
ASPETHLDMLR	ASPETHLDM[+16]LR	peptides1	120224_0010_HER042_tryp_C_SW2	643.314	2	643.815	2	precursor [M+1]	31.59	95994	13332	2	1	2	0.9512
ASPETHLDMLR	ASPETHLDM[+16]LR	peptides1	120224_0012_HER042_tryp_D_SW1	643.314	2	643.815	2	precursor [M+1]	31.56	85395	13207	2	1	2	0.9523
ASPETHLDMLR	ASPETHLDM[+16]LR	peptides1	120224_0013_HER042_tryp_D_SW2	643.314	2	643.815	2	precursor [M+1]	31.52	76122	4066	2	1	2	0.964
ASPETHLDMLR	ASPETHLDM[+16]LR	peptides1	120224_0002_HER042_tryp_A_IDA	643.314	2	644.316	2	precursor [M+2]	31.83	82573	36611	3	1	3	0.9833
ASPETHLDMLR	ASPETHLDM[+16]LR	peptides1	120224_0005_HER042_tryp_B_IDA	643.314	2	644.316	2	precursor [M+2]	31.48	68048	15330	3	1	3	0.9625
ASPETHLDMLR	ASPETHLDM[+16]LR	peptides1	120224_0008_HER042_tryp_C_IDA	643.314	2	644.316	2	precursor [M+2]	31.5	84554	25278	3	1	3	0.9228
ASPETHLDMLR	ASPETHLDM[+16]LR	peptides1	120224_0011_HER042_tryp_D_IDA	643.314	2	644.316	2	precursor [M+2]	31.63	60418	14387	3	1	3	0.9508
ASPETHLDMLR	ASPETHLDM[+16]LR	peptides1	120224_0003_HER042_tryp_A_SW1	643.314	2	644.316	2	precursor [M+2]	31.9	43895	29684	3	1	3	0.9878
ASPETHLDMLR	ASPETHLDM[+16]LR	peptides1	120224_0004_HER042_tryp_A_SW2	643.314	2	644.316	2	precursor [M+2]	31.59	44230	18257	3	1	3	0.9798
ASPETHLDMLR	ASPETHLDM[+16]LR	peptides1	120224_0006_HER042_tryp_B_SW1	643.314	2	644.316	2	precursor [M+2]	31.37	54348	14539	3	1	3	0.9599
ASPETHLDMLR	ASPETHLDM[+16]LR	peptides1	120224_0007_HER042_tryp_B_SW2	643.314	2	644.316	2	precursor [M+2]	31.52	49304	15368	3	1	3	0.9637
ASPETHLDMLR	ASPETHLDM[+16]LR	peptides1	120224_0009_HER042_tryp_C_SW1	643.314	2	644.316	2	precursor [M+2]	31.14	69797	16272	3	1	3	0.9501
ASPETHLDMLR	ASPETHLDM[+16]LR	peptides1	120224_0010_HER042_tryp_C_SW2	643.314	2	644.316	2	precursor [M+2]	31.59	64906	17965	3	1	3	0.9512
ASPETHLDMLR	ASPETHLDM[+16]LR	peptides1	120224_0012_HER042_tryp_D_SW1	643.314	2	644.316	2	precursor [M+2]	31.56	55141	22839	3	1	3	0.9523
ASPETHLDMLR	ASPETHLDM[+16]LR	peptides1	120224_0013_HER042_tryp_D_SW2	643.314	2	644.316	2	precursor [M+2]	31.55	44754	14810	3	1	3	0.964
ASPETHLDMLR	ASPETHLDM[+16]LR	peptides1	120224_0003_HER042_tryp_A_SW1	643.314	2	611.315	2	precursor	31.9	4510	2294	6	1	1	0.9878
ASPETHLDMLR	ASPETHLDM[+16]LR	peptides1	120224_0004_HER042_tryp_A_SW2	643.314	2	611.315	2	precursor	31.52	5087	1000	5	1	1	0.9798
ASPETHLDMLR	ASPETHLDM[+16]LR	peptides1	120224_0006_HER042_tryp_B_SW1	643.314	2	611.315	2	precursor	31.29	3889	1114	5	1	1	0.9599
ASPETHLDMLR	ASPETHLDM[+16]LR	peptides1	120224_0007_HER042_tryp_B_SW2	643.314	2	611.315	2	precursor	31.14	2834	1746	12	1	1	0.9637
ASPETHLDMLR	ASPETHLDM[+16]LR	peptides1	120224_0009_HER042_tryp_C_SW1	643.314	2	611.315	2	precursor	31.25	5147	1419	6	1	1	0.9501
ASPETHLDMLR	ASPETHLDM[+16]LR	peptides1	120224_0010_HER042_tryp_C_SW2	643.314	2	611.315	2	precursor	31.37	5202	1002	5	1	1	0.9512
ASPETHLDMLR	ASPETHLDM[+16]LR	peptides1	120224_0012_HER042_tryp_D_SW1	643.314	2	611.315	2	precursor	31.33	2382	4120	12	1	1	0.9523
ASPETHLDMLR	ASPETHLDM[+16]LR	peptides1	120224_0013_HER042_tryp_D_SW2	643.314	2	611.315	2	precursor	31.25	4081	1233	5	1	1	0.964
ASPETHLDMLR	ASPETHLDM[+16]LR	peptides1	120224_0003_HER042_tryp_A_SW1	643.314	2	901.456	1	y7	31.9	3720	0	8	1	#N/A	0.9878
ASPETHLDMLR	ASPETHLDM[+16]LR	peptides1	120224_0004_HER042_tryp_A_SW2	643.314	2	901.456	1	y7	31.82	2267	0	12	1	#N/A	0.9798
ASPETHLDMLR	ASPETHLDM[+16]LR	peptides1	120224_0006_HER042_tryp_B_SW1	643.314	2	901.456	1	y7	31.33	2440	957	11	1	#N/A	0.9599
ASPETHLDMLR	ASPETHLDM[+16]LR	peptides1	120224_0007_HER042_tryp_B_SW2	643.314	2	901.456	1	y7	31.52	2871	0	11	1	#N/A	0.9637
ASPETHLDMLR	ASPETHLDM[+16]LR	peptides1	120224_0009_HER042_tryp_C_SW1	643.314	2	901.456	1	y7	31.25	2126	1419	12	1	#N/A	0.9501
ASPETHLDMLR	ASPETHLDM[+16]LR	peptides1	120224_0010_HER042_tryp_C_SW2	643.314	2	901.456	1	y7	31.41	1653	2053	12	1	#N/A	0.9512
ASPETHLDMLR	ASPETHLDM[+16]LR	peptides1	120224_0012_HER042_tryp_D_SW1	643.314	2	901.456	1	y7	31.33	2440	234	11	1	#N/A	0.9523
ASPETHLDMLR	ASPETHLDM[+16]LR	peptides1	120224_0013_HER042_tryp_D_SW2	643.314	2	901.456	1	y7	31.29	2334	617	10	1	#N/A	0.964
ASPETHLDMLR	ASPETHLDM[+16]LR	peptides1	120224_0003_HER042_tryp_A_SW1	643.314	2	800.408	1	y6	31.71	4072	946	7	1	#N/A	0.9878
ASPETHLDMLR	ASPETHLDM[+16]LR	peptides1	120224_0004_HER042_tryp_A_SW2	643.314	2	800.408	1	y6	31.63	3559	235	8	1	#N/A	0.9798
ASPETHLDMLR	ASPETHLDM[+16]LR	peptides1	120224_0006_HER042_tryp_B_SW1	643.314	2	800.408	1	y6	31.33	3086	590	8	1	#N/A	0.9599
ASPETHLDMLR	ASPETHLDM[+16]LR	peptides1	120224_0007_HER042_tryp_B_SW2	643.314	2	800.408	1	y6	31.4	3326	191	7	1	#N/A	0.9637
ASPETHLDMLR	ASPETHLDM[+16]LR	peptides1	120224_0009_HER042_tryp_C_SW1	643.314	2	800.408	1	y6	31.4	4020	794	8	1	#N/A	0.9501
ASPETHLDMLR	ASPETHLDM[+16]LR	peptides1	120224_0010_HER042_tryp_C_SW2	643.314	2	800.408	1	y6	31.33	3561	169	8	1	#N/A	0.9512
ASPETHLDMLR	ASPETHLDM[+16]LR	peptides1	120224_0012_HER042_tryp_D_SW1	643.314	2	800.408	1	y6	31.25	2477	1206	10	1	#N/A	0.9523
ASPETHLDMLR	ASPETHLDM[+16]LR	peptides1	120224_0013_HER042_tryp_D_SW2	643.314	2	800.408	1	y6	31.37	3140	0	7	1	#N/A	0.964
ASPETHLDMLR	ASPETHLDM[+16]LR	peptides1	120224_0003_HER042_tryp_A_SW1	643.314	2	663.349	1	y5	31.93	2663	765	10	1	#N/A	0.9878
ASPETHLDMLR	ASPETHLDM[+16]LR	peptides1	120224_0004_HER042_tryp_A_SW2	643.314	2	663.349	1	y5	31.59	3104	0	9	1	#N/A	0.9798
ASPETHLDMLR	ASPETHLDM[+16]LR	peptides1	120224_0006_HER042_tryp_B_SW1	643.314	2	663.349	1	y5	31.44	2183	572	12	1	#N/A	0.9599
ASPETHLDMLR	ASPETHLDM[+16]LR	peptides1	120224_0007_HER042_tryp_B_SW2	643.314	2	663.349	1	y5	31.48	3141	0	9	1	#N/A	0.9637
ASPETHLDMLR	ASPETHLDM[+16]LR	peptides1	120224_0009_HER042_tryp_C_SW1	643.314	2	663.349	1	y5	31.33	3624	0	11	1	#N/A	0.9501
ASPETHLDMLR	ASPETHLDM[+16]LR	peptides1	120224_0010_HER042_tryp_C_SW2	643.314	2	663.349	1	y5	31.33	3090	1152	9	1	#N/A	0.9512
ASPETHLDMLR	ASPETHLDM[+16]LR	peptides1	120224_0012_HER042_tryp_D_SW1	643.314	2	663.349	1	y5	31.67	2515	542	9	1	#N/A	0.9523
ASPETHLDMLR	ASPETHLDM[+16]LR	peptides1	120224_0013_HER042_tryp_D_SW2	643.314	2	663.349	1	y5	31.44	2086	617	12	1	#N/A	0.964
ASPETHLDMLR	ASPETHLDM[+16]LR	peptides1	120224_0003_HER042_tryp_A_SW1	643.314	2	599.351	1	y5	31.86	1695	1127	13	1	#N/A	0.9878
ASPETHLDMLR	ASPETHLDM[+16]LR	peptides1	120224_0004_HER042_tryp_A_SW2	643.314	2	599.351	1	y5	31.59	1578	266	13	1	#N/A	0.9798
ASPETHLDMLR	ASPETHLDM[+16]LR	peptides1	120224_0006_HER042_tryp_B_SW1	643.314	2	599.351	1	y5	31.33	950	1336	13	1	#N/A	0.9599
ASPETHLDMLR	ASPETHLDM[+16]LR	peptides1	120224_0007_HER042_tryp_B_SW2	643.314	2	599.351	1	y5	31.52	1774	219	13	1	#N/A	0.9637
ASPETHLDMLR	ASPETHLDM[+16]LR	peptides1	120224_0009_HER042_tryp_C_SW1	643.314	2	599.351	1	y5	31.1	2117	963	13	1	#N/A	0.9501
ASPETHLDMLR	ASPETHLDM[+16]LR	peptides1	120224_0010_HER042_tryp_C_SW2	643.314	2	599.351	1	y5	31.37	792	1407	13	1	#N/A	0.9512
ASPETHLDMLR	ASPETHLDM[+16]LR	peptides1	120224_0012_HER042_tryp_D_SW1	643.314	2	599.351	1	y5	31.33	2813	0	8	1	#N/A	0.9523
ASPETHLDMLR	ASPETHLDM[+16]LR	peptides1	120224_0013_HER042_tryp_D_SW2	643.314	2	599.351	1	y5	31.21	1609	0	13	1	#N/A	0.964
ASPETHLDMLR	ASPETHLDM[+16]LR	peptides1	120224_0003_HER042_tryp_A_SW1	643.314	2	550.265	1	y4	31.9	2025	2112	11	1	#N/A	0.9878
ASPETHLDMLR	ASPETHLDM[+16]LR	peptides1	120224_0004_HER042_tryp_A_SW2	643.314	2	550.265	1	y4	31.56	3901	0	7	1	#N/A	0.9798
ASPETHLDMLR	ASPETHLDM[+16]LR	peptides1	120224_0006_HER042_tryp_B_SW1	643.314	2	550.265	1	y4	31.29	3414	175	6	1	#N/A	0.9599
ASPETHLDMLR	ASPETHLDM[+16]LR	peptides1	120224_0007_HER042_tryp_B_SW2	643.314	2	550.265	1	y4	31.4	3488	191	6	1	#N/A	0.9637
ASPETHLDMLR	ASPETHLDM[+16]LR	peptides1	120224_0009_HER042_tryp_C_SW1	643.314	2	550.265	1	y4	31.14	3946	0	9	1	#N/A	0.9501
ASPETHLDMLR	ASPETHLDM[+16]LR	peptides1	120224_0010_HER042_tryp_C_SW2	643.314	2	550.265	1	y4	31.59	3971	337	6	1	#N/A	0.9512
ASPETHLDMLR	ASPETHLDM[+16]LR	peptides1	120224_0012_HER042_tryp_D_SW1	643.314	2	550.265	1	y4	31.29	3307	702	7	1	#N/A	0.9523
ASPETHLDMLR	ASPETHLDM[+16]LR	peptides1	120224_0013_HER042_tryp_D_SW2	643.314	2	550.265	1	y4	31.33	2937	185	8	1	#N/A	0.964
ASPETHLDMLR	ASPETHLDM[+16]LR	peptides1	120224_0003_HER042_tryp_A_SW1	643.314	2	607.795	2	y10	31.71	1953	1729	12	1	#N/A	0.9878
ASPETHLDMLR	ASPETHLDM[+16]LR	peptides1	120224_0004_HER042_tryp_A_SW2	643.314	2	607.795	2	y10	31.56	2317	1765	11	1	#N/A	0.9798
ASPETHLDMLR	ASPETHLDM[+16]LR	peptides1	120224_0006_HER042_tryp_B_SW1	643.314	2	607.795	2	y10	31.25	2756	939	10	1	#N/A	0.9599
ASPETHLDMLR	ASPETHLDM[+16]LR	peptides1	120224_0007_HER042_tryp_B_SW2	643.314	2	607.795	2	y10	31.14	2884	1088	10	1	#N/A	0.9637
ASPETHLDMLR	ASPETHLDM[+16]LR	peptides1	120224_0009_HER042_tryp_C_SW1	643.314	2	607.795	2	y10	31.18	4224	508	7	1	#N/A	0.9501
ASPETHLDMLR	ASPETHLDM[+16]LR	peptides1	120224_0010_HER042_tryp_C_SW2	643.314	2	607.795	2	y10	31.63	2274	1537	11	1	#N/A	0.9512
ASPETHLDMLR	ASPETHLDM[+16]LR	peptides1	120224_0012_HER042_tryp_D_SW1	643.314	2	607.795	2	y10	31.33	1752	1206	13	1	#N/A	0.9523
ASPETHLDMLR	ASPETHLDM[+16]LR	peptides1	120224_0013_HER042_tryp_D_SW2	643.314	2	607.795	2	y10	31.44	2318	617	11	1	#N/A	0.964
ASPETHLDMLR	ASPETHLDM[+16]LR	peptides1	120224_0003_HER042_tryp_A_SW1	643.314	2	564.279	2	y9	31.86	26256	2656	4	1	#N/A	0.9878
ASPETHLDMLR	ASPETHLDM[+16]LR	peptides1	120224_0004_HER042_tryp_A_SW2	643.314	2	564.279	2	y9	31.59	22429	235	4	1	#N/A	0.9798
ASPETHLDMLR	ASPETHLDM[+16]LR	peptides1	120224_0006_HER042_tryp_B_SW1	643.314	2	564.279	2	y9	31.33	20447	2294	4	1	#N/A	0.9599
ASPETHLDMLR	ASPETHLDM[+16]LR	peptides1	120224_0007_HER042_tryp_B_SW2	643.314	2	564.279	2	y9	31.18	21572	764	4	1	#N/A	0.9637
ASPETHLDMLR	ASPETHLDM[+16]LR	peptides1	120224_0009_HER042_tryp_C_SW1	643.314	2	564.279	2	y9	31.22	26679	1717	4	1	#N/A	0.9501
ASPETHLDMLR	ASPETHLDM[+16]LR	peptides1	120224_0010_HER042_tryp_C_SW2	643.314	2	564.279	2	y9	31.33	25002	1021	4	1	#N/A	0.9512
ASPETHLDMLR	ASPETHLDM[+16]LR	peptides1	120224_0012_HER042_tryp_D_SW1	643.314	2	564.279	2	y9	31.33	23014	1869	4	1	#N/A	0.9523
ASPETHLDMLR	ASPETHLDM[+16]LR	peptides1	120224_0013_HER042_tryp_D_SW2	643.314	2	564.279	2	y9	31.52	19478	1647	4	1	#N/A	0.964
ASPETHLDMLR	ASPETHLDM[+16]LR	peptides1	120224_0003_HER042_tryp_A_SW1	643.314	2	532.28	2	y9	31.86	4947	765	5	1	#N/A	0.9878
ASPETHLDMLR	ASPETHLDM[+16]LR	peptides1	120224_0004_HER042_tryp_A_SW2	643.314	2	532.28	2	y9	31.78	4632	235	6	1	#N/A	0.9798
ASPETHLDMLR	ASPETHLDM[+16]LR	peptides1	120224_0006_HER042_tryp_B_SW1	643.314	2	532.28	2	y9	31.33	3413	1354	7	1	#N/A	0.9599
ASPETHLDMLR	ASPETHLDM[+16]LR	peptides1	120224_0007_HER042_tryp_B_SW2	643.314	2	532.28	2	y9	31.21	3736	1307	5	1	#N/A	0.9637
ASPETHLDMLR	ASPETHLDM[+16]LR	peptides1	120224_0009_HER042_tryp_C_SW1	643.314	2	532.28	2	y9	31.22	5181	794	5	1	#N/A	0.9501
ASPETHLDMLR	ASPETHLDM[+16]LR	peptides1	120224_0010_HER042_tryp_C_SW2	643.314	2	532.28	2	y9	31.63	2876	2221	10	1	#N/A	0.9512
ASPETHLDMLR	ASPETHLDM[+16]LR	peptides1	120224_0012_HER042_tryp_D_SW1	643.314	2	532.28	2	y9	31.25	4737	468	5	1	#N/A	0.9523
ASPETHLDMLR	ASPETHLDM[+16]LR	peptides1	120224_0013_HER042_tryp_D_SW2	643.314	2	532.28	2	y9	31.52	3698	823	6	1	#N/A	0.964
ASPETHLDMLR	ASPETHLDM[+16]LR	peptides1	120224_0003_HER042_tryp_A_SW1	643.314	2	451.232	2	y7	31.86	3640	0	9	1	#N/A	0.9878
ASPETHLDMLR	ASPETHLDM[+16]LR	peptides1	120224_0004_HER042_tryp_A_SW2	643.314	2	451.232	2	y7	31.56	2708	470	10	1	#N/A	0.9798
ASPETHLDMLR	ASPETHLDM[+16]LR	peptides1	120224_0006_HER042_tryp_B_SW1	643.314	2	451.232	2	y7	31.03	2970	572	9	1	#N/A	0.9599
ASPETHLDMLR	ASPETHLDM[+16]LR	peptides1	120224_0007_HER042_tryp_B_SW2	643.314	2	451.232	2	y7	30.95	3235	0	8	1	#N/A	0.9637
ASPETHLDMLR	ASPETHLDM[+16]LR	peptides1	120224_0009_HER042_tryp_C_SW1	643.314	2	451.232	2	y7	30.91	3905	1588	10	1	#N/A	0.9501
ASPETHLDMLR	ASPETHLDM[+16]LR	peptides1	120224_0010_HER042_tryp_C_SW2	643.314	2	451.232	2	y7	31.1	3849	853	7	1	#N/A	0.9512
ASPETHLDMLR	ASPETHLDM[+16]LR	peptides1	120224_0012_HER042_tryp_D_SW1	643.314	2	451.232	2	y7	30.95	4416	0	6	1	#N/A	0.9523
ASPETHLDMLR	ASPETHLDM[+16]LR	peptides1	120224_0013_HER042_tryp_D_SW2	643.314	2	451.232	2	y7	31.03	2870	617	9	1	#N/A	0.964
AVTSANIQEFAG	AVTSANIQEFAG	peptides1	120224_0002_HER042_tryp_A_IDA	604.301	2	604.301	2	precursor	38.45	12344	34263	1	1	1	0.9604
AVTSANIQEFAG	AVTSANIQEFAG	peptides1	120224_0005_HER042_tryp_B_IDA	604.301	2	604.301	2	precursor	38.47	3138	11253	3	1	1	0.7763
AVTSANIQEFAG	AVTSANIQEFAG	peptides1	120224_0008_HER042_tryp_C_IDA	604.301	2	604.301	2	precursor	38.42	5360	14666	3	1	1	0.712
AVTSANIQEFAG	AVTSANIQEFAG	peptides1	120224_0011_HER042_tryp_D_IDA	604.301	2	604.301	2	precursor	38.71	4143	13117	2	1	1	0.7633
AVTSANIQEFAG	AVTSANIQEFAG	peptides1	120224_0003_HER042_tryp_A_SW1	604.301	2	604.301	2	precursor	38.63	7897	11477	1	1	1	0.9505
AVTSANIQEFAG	AVTSANIQEFAG	peptides1	120224_0004_HER042_tryp_A_SW2	604.301	2	604.301	2	precursor	38.6	10105	13016	1	1	1	0.8447
AVTSANIQEFAG	AVTSANIQEFAG	peptides1	120224_0006_HER042_tryp_B_SW1	604.301	2	604.301	2	precursor	38.51	3219	10194	2	1	1	0.6359
AVTSANIQEFAG	AVTSANIQEFAG	peptides1	120224_0007_HER042_tryp_B_SW2	604.301	2	604.301	2	precursor	38.4	4173	5321	2	1	1	0.784
AVTSANIQEFAG	AVTSANIQEFAG	peptides1	120224_0009_HER042_tryp_C_SW1	604.301	2	604.301	2	precursor	38.52	7889	19916	2	1	1	0.6335
AVTSANIQEFAG	AVTSANIQEFAG	peptides1	120224_0010_HER042_tryp_C_SW2	604.301	2	604.301	2	precursor	38.44	6770	14053	2	1	1	0.6559
AVTSANIQEFAG	AVTSANIQEFAG	peptides1	120224_0012_HER042_tryp_D_SW1	604.301	2	604.301	2	precursor	38.56	6302	12037	2	1	1	0.5233
AVTSANIQEFAG	AVTSANIQEFAG	peptides1	120224_0013_HER042_tryp_D_SW2	604.301	2	604.301	2	precursor	38.6	3861	10627	2	1	1	0.7488
AVTSANIQEFAG	AVTSANIQEFAG	peptides1	120224_0002_HER042_tryp_A_IDA	604.301	2	604.803	2	precursor [M+1]	38.37	8089	8894	2	1	2	0.9604
AVTSANIQEFAG	AVTSANIQEFAG	peptides1	120224_0005_HER042_tryp_B_IDA	604.301	2	604.803	2	precursor [M+1]	38.47	3331	3659	2	1	2	0.7763
AVTSANIQEFAG	AVTSANIQEFAG	peptides1	120224_0008_HER042_tryp_C_IDA	604.301	2	604.803	2	precursor [M+1]	38.39	7834	476	2	1	2	0.712
AVTSANIQEFAG	AVTSANIQEFAG	peptides1	120224_0011_HER042_tryp_D_IDA	604.301	2	604.803	2	precursor [M+1]	38.49	3067	4436	3	1	2	0.7633
AVTSANIQEFAG	AVTSANIQEFAG	peptides1	120224_0003_HER042_tryp_A_SW1	604.301	2	604.803	2	precursor [M+1]	38.63	6536	2518	2	1	2	0.9505
AVTSANIQEFAG	AVTSANIQEFAG	peptides1	120224_0004_HER042_tryp_A_SW2	604.301	2	604.803	2	precursor [M+1]	38.64	5606	3646	3	1	2	0.8447
AVTSANIQEFAG	AVTSANIQEFAG	peptides1	120224_0006_HER042_tryp_B_SW1	604.301	2	604.803	2	precursor [M+1]	38.44	846	4636	6	1	2	0.6359
AVTSANIQEFAG	AVTSANIQEFAG	peptides1	120224_0007_HER042_tryp_B_SW2	604.301	2	604.803	2	precursor [M+1]	38.4	2890	2512	3	1	2	0.784
AVTSANIQEFAG	AVTSANIQEFAG	peptides1	120224_0009_HER042_tryp_C_SW1	604.301	2	604.803	2	precursor [M+1]	38.37	1948	8760	4	1	2	0.6335
AVTSANIQEFAG	AVTSANIQEFAG	peptides1	120224_0010_HER042_tryp_C_SW2	604.301	2	604.803	2	precursor [M+1]	38.44	2163	7640	3	1	2	0.6559
AVTSANIQEFAG	AVTSANIQEFAG	peptides1	120224_0012_HER042_tryp_D_SW1	604.301	2	604.803	2	precursor [M+1]	38.48	0	7410	0	1	2	0.5233
AVTSANIQEFAG	AVTSANIQEFAG	peptides1	120224_0013_HER042_tryp_D_SW2	604.301	2	604.803	2	precursor [M+1]	38.48	3103	4132	3	1	2	0.7488
AVTSANIQEFAG	AVTSANIQEFAG	peptides1	120224_0002_HER042_tryp_A_IDA	604.301	2	605.304	2	precursor [M+2]	38.45	4248	21214	3	1	3	0.9604
AVTSANIQEFAG	AVTSANIQEFAG	peptides1	120224_0005_HER042_tryp_B_IDA	604.301	2	605.304	2	precursor [M+2]	38.58	4600	8458	1	1	3	0.7763
AVTSANIQEFAG	AVTSANIQEFAG	peptides1	120224_0008_HER042_tryp_C_IDA	604.301	2	605.304	2	precursor [M+2]	38.53	13200	7925	1	1	3	0.712
AVTSANIQEFAG	AVTSANIQEFAG	peptides1	120224_0011_HER042_tryp_D_IDA	604.301	2	605.304	2	precursor [M+2]	38.57	5926	10068	1	1	3	0.7633
AVTSANIQEFAG	AVTSANIQEFAG	peptides1	120224_0003_HER042_tryp_A_SW1	604.301	2	605.304	2	precursor [M+2]	38.63	1543	9032	3	1	3	0.9505
AVTSANIQEFAG	AVTSANIQEFAG	peptides1	120224_0004_HER042_tryp_A_SW2	604.301	2	605.304	2	precursor [M+2]	38.86	7604	6360	2	1	3	0.8447
AVTSANIQEFAG	AVTSANIQEFAG	peptides1	120224_0006_HER042_tryp_B_SW1	604.301	2	605.304	2	precursor [M+2]	38.48	6900	8942	1	1	3	0.6359
AVTSANIQEFAG	AVTSANIQEFAG	peptides1	120224_0007_HER042_tryp_B_SW2	604.301	2	605.304	2	precursor [M+2]	38.55	5110	4543	1	1	3	0.784
AVTSANIQEFAG	AVTSANIQEFAG	peptides1	120224_0009_HER042_tryp_C_SW1	604.301	2	605.304	2	precursor [M+2]	38.52	16784	16005	1	1	3	0.6335
AVTSANIQEFAG	AVTSANIQEFAG	peptides1	120224_0010_HER042_tryp_C_SW2	604.301	2	605.304	2	precursor [M+2]	38.71	13697	8732	1	1	3	0.6559
AVTSANIQEFAG	AVTSANIQEFAG	peptides1	120224_0012_HER042_tryp_D_SW1	604.301	2	605.304	2	precursor [M+2]	38.52	10121	10592	1	1	3	0.5233
AVTSANIQEFAG	AVTSANIQEFAG	peptides1	120224_0013_HER042_tryp_D_SW2	604.301	2	605.304	2	precursor [M+2]	38.52	6232	8360	1	1	3	0.7488
AVTSANIQEFAG	AVTSANIQEFAG	peptides1	120224_0003_HER042_tryp_A_SW1	604.301	2	551.246	1	y5	38.63	278	471	9	1	#N/A	0.9505
AVTSANIQEFAG	AVTSANIQEFAG	peptides1	120224_0004_HER042_tryp_A_SW2	604.301	2	551.246	1	y5	38.6	337	479	10	1	#N/A	0.8447
AVTSANIQEFAG	AVTSANIQEFAG	peptides1	120224_0006_HER042_tryp_B_SW1	604.301	2	551.246	1	y5	38.51	1220	24	3	1	#N/A	0.6359
AVTSANIQEFAG	AVTSANIQEFAG	peptides1	120224_0007_HER042_tryp_B_SW2	604.301	2	551.246	1	y5	38.4	0	493	0	1	#N/A	0.784
AVTSANIQEFAG	AVTSANIQEFAG	peptides1	120224_0009_HER042_tryp_C_SW1	604.301	2	551.246	1	y5	38.4	0	2282	0	1	#N/A	0.6335
AVTSANIQEFAG	AVTSANIQEFAG	peptides1	120224_0010_HER042_tryp_C_SW2	604.301	2	551.246	1	y5	38.52	887	817	7	1	#N/A	0.6559
AVTSANIQEFAG	AVTSANIQEFAG	peptides1	120224_0012_HER042_tryp_D_SW1	604.301	2	551.246	1	y5	38.52	1108	42	7	1	#N/A	0.5233
AVTSANIQEFAG	AVTSANIQEFAG	peptides1	120224_0013_HER042_tryp_D_SW2	604.301	2	551.246	1	y5	38.56	121	889	13	1	#N/A	0.7488
AVTSANIQEFAG	AVTSANIQEFAG	peptides1	120224_0003_HER042_tryp_A_SW1	604.301	2	294.145	1	y3	38.48	0	471	0	1	#N/A	0.9505
AVTSANIQEFAG	AVTSANIQEFAG	peptides1	120224_0004_HER042_tryp_A_SW2	604.301	2	294.145	1	y3	38.64	390	0	9	1	#N/A	0.8447
AVTSANIQEFAG	AVTSANIQEFAG	peptides1	120224_0006_HER042_tryp_B_SW1	604.301	2	294.145	1	y3	38.55	229	302	10	1	#N/A	0.6359
AVTSANIQEFAG	AVTSANIQEFAG	peptides1	120224_0007_HER042_tryp_B_SW2	604.301	2	294.145	1	y3	38.44	412	0	5	1	#N/A	0.784
AVTSANIQEFAG	AVTSANIQEFAG	peptides1	120224_0009_HER042_tryp_C_SW1	604.301	2	294.145	1	y3	38.4	642	447	10	1	#N/A	0.6335
AVTSANIQEFAG	AVTSANIQEFAG	peptides1	120224_0010_HER042_tryp_C_SW2	604.301	2	294.145	1	y3	38.37	688	382	8	1	#N/A	0.6559
AVTSANIQEFAG	AVTSANIQEFAG	peptides1	120224_0012_HER042_tryp_D_SW1	604.301	2	294.145	1	y3	38.44	609	358	9	1	#N/A	0.5233
AVTSANIQEFAG	AVTSANIQEFAG	peptides1	120224_0013_HER042_tryp_D_SW2	604.301	2	294.145	1	y3	38.56	617	0	6	1	#N/A	0.7488
AVTSANIQEFAG	AVTSANIQEFAG	peptides1	120224_0003_HER042_tryp_A_SW1	604.301	2	430.23	1	b5	38.67	0	654	0	1	#N/A	0.9505
AVTSANIQEFAG	AVTSANIQEFAG	peptides1	120224_0004_HER042_tryp_A_SW2	604.301	2	430.23	1	b5	38.67	153	479	13	1	#N/A	0.8447
AVTSANIQEFAG	AVTSANIQEFAG	peptides1	120224_0006_HER042_tryp_B_SW1	604.301	2	430.23	1	b5	38.59	0	371	0	1	#N/A	0.6359
AVTSANIQEFAG	AVTSANIQEFAG	peptides1	120224_0007_HER042_tryp_B_SW2	604.301	2	430.23	1	b5	38.44	175	0	11	1	#N/A	0.784
AVTSANIQEFAG	AVTSANIQEFAG	peptides1	120224_0009_HER042_tryp_C_SW1	604.301	2	430.23	1	b5	38.4	755	144	9	1	#N/A	0.6335
AVTSANIQEFAG	AVTSANIQEFAG	peptides1	120224_0010_HER042_tryp_C_SW2	604.301	2	430.23	1	b5	38.48	0	1121	0	1	#N/A	0.6559
AVTSANIQEFAG	AVTSANIQEFAG	peptides1	120224_0012_HER042_tryp_D_SW1	604.301	2	430.23	1	b5	38.74	674	0	8	1	#N/A	0.5233
AVTSANIQEFAG	AVTSANIQEFAG	peptides1	120224_0013_HER042_tryp_D_SW2	604.301	2	430.23	1	b5	38.48	378	78	9	1	#N/A	0.7488
AVTSANIQEFAG	AVTSANIQEFAG	peptides1	120224_0003_HER042_tryp_A_SW1	604.301	2	544.273	1	b6	38.67	756	725	5	1	#N/A	0.9505
AVTSANIQEFAG	AVTSANIQEFAG	peptides1	120224_0004_HER042_tryp_A_SW2	604.301	2	544.273	1	b6	38.67	570	962	7	1	#N/A	0.8447
AVTSANIQEFAG	AVTSANIQEFAG	peptides1	120224_0006_HER042_tryp_B_SW1	604.301	2	544.273	1	b6	38.48	52	947	11	1	#N/A	0.6359
AVTSANIQEFAG	AVTSANIQEFAG	peptides1	120224_0007_HER042_tryp_B_SW2	604.301	2	544.273	1	b6	38.44	260	547	9	1	#N/A	0.784
AVTSANIQEFAG	AVTSANIQEFAG	peptides1	120224_0009_HER042_tryp_C_SW1	604.301	2	544.273	1	b6	38.44	0	2794	0	1	#N/A	0.6335
AVTSANIQEFAG	AVTSANIQEFAG	peptides1	120224_0010_HER042_tryp_C_SW2	604.301	2	544.273	1	b6	38.71	613	1225	9	1	#N/A	0.6559
AVTSANIQEFAG	AVTSANIQEFAG	peptides1	120224_0012_HER042_tryp_D_SW1	604.301	2	544.273	1	b6	38.4	1126	889	6	1	#N/A	0.5233
AVTSANIQEFAG	AVTSANIQEFAG	peptides1	120224_0013_HER042_tryp_D_SW2	604.301	2	544.273	1	b6	38.6	516	728	7	1	#N/A	0.7488
AVTSANIQEFAG	AVTSANIQEFAG	peptides1	120224_0003_HER042_tryp_A_SW1	604.301	2	657.357	1	b7	38.59	559	58	7	1	#N/A	0.9505
AVTSANIQEFAG	AVTSANIQEFAG	peptides1	120224_0004_HER042_tryp_A_SW2	604.301	2	657.357	1	b7	38.56	158	570	12	1	#N/A	0.8447
AVTSANIQEFAG	AVTSANIQEFAG	peptides1	120224_0006_HER042_tryp_B_SW1	604.301	2	657.357	1	b7	38.48	555	323	8	1	#N/A	0.6359
AVTSANIQEFAG	AVTSANIQEFAG	peptides1	120224_0007_HER042_tryp_B_SW2	604.301	2	657.357	1	b7	38.44	337	0	6	1	#N/A	0.784
AVTSANIQEFAG	AVTSANIQEFAG	peptides1	120224_0009_HER042_tryp_C_SW1	604.301	2	657.357	1	b7	38.4	899	611	8	1	#N/A	0.6335
AVTSANIQEFAG	AVTSANIQEFAG	peptides1	120224_0010_HER042_tryp_C_SW2	604.301	2	657.357	1	b7	38.37	218	444	11	1	#N/A	0.6559
AVTSANIQEFAG	AVTSANIQEFAG	peptides1	120224_0012_HER042_tryp_D_SW1	604.301	2	657.357	1	b7	38.52	466	48	11	1	#N/A	0.5233
AVTSANIQEFAG	AVTSANIQEFAG	peptides1	120224_0013_HER042_tryp_D_SW2	604.301	2	657.357	1	b7	38.41	342	81	11	1	#N/A	0.7488
AVTSANIQEFAG	AVTSANIQEFAG	peptides1	120224_0003_HER042_tryp_A_SW1	604.301	2	785.415	1	b8	38.55	231	270	10	1	#N/A	0.9505
AVTSANIQEFAG	AVTSANIQEFAG	peptides1	120224_0004_HER042_tryp_A_SW2	604.301	2	785.415	1	b8	38.45	186	752	11	1	#N/A	0.8447
AVTSANIQEFAG	AVTSANIQEFAG	peptides1	120224_0006_HER042_tryp_B_SW1	604.301	2	785.415	1	b8	38.44	0	928	0	1	#N/A	0.6359
AVTSANIQEFAG	AVTSANIQEFAG	peptides1	120224_0007_HER042_tryp_B_SW2	604.301	2	785.415	1	b8	38.44	140	285	12	1	#N/A	0.784
AVTSANIQEFAG	AVTSANIQEFAG	peptides1	120224_0009_HER042_tryp_C_SW1	604.301	2	785.415	1	b8	38.52	1043	528	7	1	#N/A	0.6335
AVTSANIQEFAG	AVTSANIQEFAG	peptides1	120224_0010_HER042_tryp_C_SW2	604.301	2	785.415	1	b8	38.63	509	475	10	1	#N/A	0.6559
AVTSANIQEFAG	AVTSANIQEFAG	peptides1	120224_0012_HER042_tryp_D_SW1	604.301	2	785.415	1	b8	38.59	513	382	10	1	#N/A	0.5233
AVTSANIQEFAG	AVTSANIQEFAG	peptides1	120224_0013_HER042_tryp_D_SW2	604.301	2	785.415	1	b8	38.6	826	81	5	1	#N/A	0.7488
AVTSANIQEFAG	AVTSANIQEFAG	peptides1	120224_0003_HER042_tryp_A_SW1	604.301	2	914.458	1	b9	38.59	1018	253	4	1	#N/A	0.9505
AVTSANIQEFAG	AVTSANIQEFAG	peptides1	120224_0004_HER042_tryp_A_SW2	604.301	2	914.458	1	b9	38.71	1763	0	4	1	#N/A	0.8447
AVTSANIQEFAG	AVTSANIQEFAG	peptides1	120224_0006_HER042_tryp_B_SW1	604.301	2	914.458	1	b9	38.63	1201	386	4	1	#N/A	0.6359
AVTSANIQEFAG	AVTSANIQEFAG	peptides1	120224_0007_HER042_tryp_B_SW2	604.301	2	914.458	1	b9	38.52	1324	0	4	1	#N/A	0.784
AVTSANIQEFAG	AVTSANIQEFAG	peptides1	120224_0009_HER042_tryp_C_SW1	604.301	2	914.458	1	b9	38.48	2787	442	3	1	#N/A	0.6335
AVTSANIQEFAG	AVTSANIQEFAG	peptides1	120224_0010_HER042_tryp_C_SW2	604.301	2	914.458	1	b9	38.63	1765	382	4	1	#N/A	0.6559
AVTSANIQEFAG	AVTSANIQEFAG	peptides1	120224_0012_HER042_tryp_D_SW1	604.301	2	914.458	1	b9	38.59	2364	21	3	1	#N/A	0.5233
AVTSANIQEFAG	AVTSANIQEFAG	peptides1	120224_0013_HER042_tryp_D_SW2	604.301	2	914.458	1	b9	38.63	1101	479	4	1	#N/A	0.7488
AVTSANIQEFAG	AVTSANIQEFAG	peptides1	120224_0003_HER042_tryp_A_SW1	604.301	2	457.733	2	b9	38.74	361	235	8	1	#N/A	0.9505
AVTSANIQEFAG	AVTSANIQEFAG	peptides1	120224_0004_HER042_tryp_A_SW2	604.301	2	457.733	2	b9	38.71	1212	0	5	1	#N/A	0.8447
AVTSANIQEFAG	AVTSANIQEFAG	peptides1	120224_0006_HER042_tryp_B_SW1	604.301	2	457.733	2	b9	38.63	1074	0	5	1	#N/A	0.6359
AVTSANIQEFAG	AVTSANIQEFAG	peptides1	120224_0007_HER042_tryp_B_SW2	604.301	2	457.733	2	b9	38.55	303	529	7	1	#N/A	0.784
AVTSANIQEFAG	AVTSANIQEFAG	peptides1	120224_0009_HER042_tryp_C_SW1	604.301	2	457.733	2	b9	38.52	1337	471	6	1	#N/A	0.6335
AVTSANIQEFAG	AVTSANIQEFAG	peptides1	120224_0010_HER042_tryp_C_SW2	604.301	2	457.733	2	b9	38.63	1503	26	5	1	#N/A	0.6559
AVTSANIQEFAG	AVTSANIQEFAG	peptides1	120224_0012_HER042_tryp_D_SW1	604.301	2	457.733	2	b9	38.63	1153	361	5	1	#N/A	0.5233
AVTSANIQEFAG	AVTSANIQEFAG	peptides1	120224_0013_HER042_tryp_D_SW2	604.301	2	457.733	2	b9	38.6	273	738	12	1	#N/A	0.7488
AVTSANIQEFAG	AVTSANIQEFAG	peptides1	120224_0003_HER042_tryp_A_SW1	604.301	2	531.267	2	b10	38.55	717	52	6	1	#N/A	0.9505
AVTSANIQEFAG	AVTSANIQEFAG	peptides1	120224_0004_HER042_tryp_A_SW2	604.301	2	531.267	2	b10	38.6	668	92	6	1	#N/A	0.8447
AVTSANIQEFAG	AVTSANIQEFAG	peptides1	120224_0006_HER042_tryp_B_SW1	604.301	2	531.267	2	b10	38.51	738	347	7	1	#N/A	0.6359
AVTSANIQEFAG	AVTSANIQEFAG	peptides1	120224_0007_HER042_tryp_B_SW2	604.301	2	531.267	2	b10	38.4	303	493	8	1	#N/A	0.784
AVTSANIQEFAG	AVTSANIQEFAG	peptides1	120224_0009_HER042_tryp_C_SW1	604.301	2	531.267	2	b10	38.37	1682	894	5	1	#N/A	0.6335
AVTSANIQEFAG	AVTSANIQEFAG	peptides1	120224_0010_HER042_tryp_C_SW2	604.301	2	531.267	2	b10	38.44	1302	734	6	1	#N/A	0.6559
AVTSANIQEFAG	AVTSANIQEFAG	peptides1	120224_0012_HER042_tryp_D_SW1	604.301	2	531.267	2	b10	38.37	1365	73	4	1	#N/A	0.5233
AVTSANIQEFAG	AVTSANIQEFAG	peptides1	120224_0013_HER042_tryp_D_SW2	604.301	2	531.267	2	b10	38.56	375	815	10	1	#N/A	0.7488
AVTSANIQEFAG	AVTSANIQEFAG	peptides1	120224_0003_HER042_tryp_A_SW1	604.301	2	566.785	2	b11	38.52	0	648	0	1	#N/A	0.9505
AVTSANIQEFAG	AVTSANIQEFAG	peptides1	120224_0004_HER042_tryp_A_SW2	604.301	2	566.785	2	b11	38.71	410	97	8	1	#N/A	0.8447
AVTSANIQEFAG	AVTSANIQEFAG	peptides1	120224_0006_HER042_tryp_B_SW1	604.301	2	566.785	2	b11	38.51	343	24	9	1	#N/A	0.6359
AVTSANIQEFAG	AVTSANIQEFAG	peptides1	120224_0007_HER042_tryp_B_SW2	604.301	2	566.785	2	b11	38.4	230	36	10	1	#N/A	0.784
AVTSANIQEFAG	AVTSANIQEFAG	peptides1	120224_0009_HER042_tryp_C_SW1	604.301	2	566.785	2	b11	38.18	193	557	11	1	#N/A	0.6335
AVTSANIQEFAG	AVTSANIQEFAG	peptides1	120224_0010_HER042_tryp_C_SW2	604.301	2	566.785	2	b11	38.67	115	356	12	1	#N/A	0.6559
AVTSANIQEFAG	AVTSANIQEFAG	peptides1	120224_0012_HER042_tryp_D_SW1	604.301	2	566.785	2	b11	38.71	47	455	12	1	#N/A	0.5233
AVTSANIQEFAG	AVTSANIQEFAG	peptides1	120224_0013_HER042_tryp_D_SW2	604.301	2	566.785	2	b11	38.37	452	0	8	1	#N/A	0.7488
AVTSANIQEFAGCK	AVTSANIQEFAGC[+125]K	peptides1	120224_0002_HER042_tryp_A_IDA	782.377	2	782.377	2	precursor	39.38	340244	24353	1	1	1	0.993
AVTSANIQEFAGCK	AVTSANIQEFAGC[+125]K	peptides1	120224_0005_HER042_tryp_B_IDA	782.377	2	782.377	2	precursor	39.53	333943	10912	1	1	1	0.9937
AVTSANIQEFAGCK	AVTSANIQEFAGC[+125]K	peptides1	120224_0008_HER042_tryp_C_IDA	782.377	2	782.377	2	precursor	39.42	502737	31982	1	1	1	0.9953
AVTSANIQEFAGCK	AVTSANIQEFAGC[+125]K	peptides1	120224_0011_HER042_tryp_D_IDA	782.377	2	782.377	2	precursor	39.52	421650	13433	1	1	1	0.9949
AVTSANIQEFAGCK	AVTSANIQEFAGC[+125]K	peptides1	120224_0003_HER042_tryp_A_SW1	782.377	2	782.377	2	precursor	39.65	216174	14374	1	1	1	0.9952
AVTSANIQEFAGCK	AVTSANIQEFAGC[+125]K	peptides1	120224_0004_HER042_tryp_A_SW2	782.377	2	782.377	2	precursor	39.62	156585	11726	1	1	1	0.9948
AVTSANIQEFAGCK	AVTSANIQEFAGC[+125]K	peptides1	120224_0006_HER042_tryp_B_SW1	782.377	2	782.377	2	precursor	39.5	276365	10960	1	1	1	0.996
AVTSANIQEFAGCK	AVTSANIQEFAGC[+125]K	peptides1	120224_0007_HER042_tryp_B_SW2	782.377	2	782.377	2	precursor	39.45	240337	8663	1	1	1	0.9978
AVTSANIQEFAGCK	AVTSANIQEFAGC[+125]K	peptides1	120224_0009_HER042_tryp_C_SW1	782.377	2	782.377	2	precursor	39.37	477440	14740	1	1	1	0.9947
AVTSANIQEFAGCK	AVTSANIQEFAGC[+125]K	peptides1	120224_0010_HER042_tryp_C_SW2	782.377	2	782.377	2	precursor	39.45	415446	16787	1	1	1	0.9961
AVTSANIQEFAGCK	AVTSANIQEFAGC[+125]K	peptides1	120224_0012_HER042_tryp_D_SW1	782.377	2	782.377	2	precursor	39.18	367235	12606	1	1	1	0.9951
AVTSANIQEFAGCK	AVTSANIQEFAGC[+125]K	peptides1	120224_0013_HER042_tryp_D_SW2	782.377	2	782.377	2	precursor	39.5	320293	13277	1	1	1	0.9972
AVTSANIQEFAGCK	AVTSANIQEFAGC[+125]K	peptides1	120224_0002_HER042_tryp_A_IDA	782.377	2	782.879	2	precursor [M+1]	39.42	277975	16569	2	1	2	0.993
AVTSANIQEFAGCK	AVTSANIQEFAGC[+125]K	peptides1	120224_0005_HER042_tryp_B_IDA	782.377	2	782.879	2	precursor [M+1]	39.53	267011	11663	2	1	2	0.9937
AVTSANIQEFAGCK	AVTSANIQEFAGC[+125]K	peptides1	120224_0008_HER042_tryp_C_IDA	782.377	2	782.879	2	precursor [M+1]	39.42	407305	23742	2	1	2	0.9953
AVTSANIQEFAGCK	AVTSANIQEFAGC[+125]K	peptides1	120224_0011_HER042_tryp_D_IDA	782.377	2	782.879	2	precursor [M+1]	39.49	339977	7489	2	1	2	0.9949
AVTSANIQEFAGCK	AVTSANIQEFAGC[+125]K	peptides1	120224_0003_HER042_tryp_A_SW1	782.377	2	782.879	2	precursor [M+1]	39.65	176448	4529	2	1	2	0.9952
AVTSANIQEFAGCK	AVTSANIQEFAGC[+125]K	peptides1	120224_0004_HER042_tryp_A_SW2	782.377	2	782.879	2	precursor [M+1]	39.62	127861	9520	2	1	2	0.9948
AVTSANIQEFAGCK	AVTSANIQEFAGC[+125]K	peptides1	120224_0006_HER042_tryp_B_SW1	782.377	2	782.879	2	precursor [M+1]	39.5	223627	5241	2	1	2	0.996
AVTSANIQEFAGCK	AVTSANIQEFAGC[+125]K	peptides1	120224_0007_HER042_tryp_B_SW2	782.377	2	782.879	2	precursor [M+1]	39.45	196948	3268	2	1	2	0.9978
AVTSANIQEFAGCK	AVTSANIQEFAGC[+125]K	peptides1	120224_0009_HER042_tryp_C_SW1	782.377	2	782.879	2	precursor [M+1]	39.37	386228	6706	2	1	2	0.9947
AVTSANIQEFAGCK	AVTSANIQEFAGC[+125]K	peptides1	120224_0010_HER042_tryp_C_SW2	782.377	2	782.879	2	precursor [M+1]	39.45	343096	2850	2	1	2	0.9961
AVTSANIQEFAGCK	AVTSANIQEFAGC[+125]K	peptides1	120224_0012_HER042_tryp_D_SW1	782.377	2	782.879	2	precursor [M+1]	39.48	299712	8197	2	1	2	0.9951
AVTSANIQEFAGCK	AVTSANIQEFAGC[+125]K	peptides1	120224_0013_HER042_tryp_D_SW2	782.377	2	782.879	2	precursor [M+1]	39.5	264660	4923	2	1	2	0.9972
AVTSANIQEFAGCK	AVTSANIQEFAGC[+125]K	peptides1	120224_0002_HER042_tryp_A_IDA	782.377	2	783.379	2	precursor [M+2]	39.38	154042	15888	3	1	3	0.993
AVTSANIQEFAGCK	AVTSANIQEFAGC[+125]K	peptides1	120224_0005_HER042_tryp_B_IDA	782.377	2	783.379	2	precursor [M+2]	39.53	139195	12113	3	1	3	0.9937
AVTSANIQEFAGCK	AVTSANIQEFAGC[+125]K	peptides1	120224_0008_HER042_tryp_C_IDA	782.377	2	783.379	2	precursor [M+2]	39.42	210643	22879	3	1	3	0.9953
AVTSANIQEFAGCK	AVTSANIQEFAGC[+125]K	peptides1	120224_0011_HER042_tryp_D_IDA	782.377	2	783.379	2	precursor [M+2]	39.52	183654	6811	3	1	3	0.9949
AVTSANIQEFAGCK	AVTSANIQEFAGC[+125]K	peptides1	120224_0003_HER042_tryp_A_SW1	782.377	2	783.379	2	precursor [M+2]	39.65	90053	13746	3	1	3	0.9952
AVTSANIQEFAGCK	AVTSANIQEFAGC[+125]K	peptides1	120224_0004_HER042_tryp_A_SW2	782.377	2	783.379	2	precursor [M+2]	39.62	69721	8429	3	1	3	0.9948
AVTSANIQEFAGCK	AVTSANIQEFAGC[+125]K	peptides1	120224_0006_HER042_tryp_B_SW1	782.377	2	783.379	2	precursor [M+2]	39.5	118404	7834	3	1	3	0.996
AVTSANIQEFAGCK	AVTSANIQEFAGC[+125]K	peptides1	120224_0007_HER042_tryp_B_SW2	782.377	2	783.379	2	precursor [M+2]	39.45	103675	6692	3	1	3	0.9978
AVTSANIQEFAGCK	AVTSANIQEFAGC[+125]K	peptides1	120224_0009_HER042_tryp_C_SW1	782.377	2	783.379	2	precursor [M+2]	39.37	209934	5557	3	1	3	0.9947
AVTSANIQEFAGCK	AVTSANIQEFAGC[+125]K	peptides1	120224_0010_HER042_tryp_C_SW2	782.377	2	783.379	2	precursor [M+2]	39.45	174217	15941	3	1	3	0.9961
AVTSANIQEFAGCK	AVTSANIQEFAGC[+125]K	peptides1	120224_0012_HER042_tryp_D_SW1	782.377	2	783.379	2	precursor [M+2]	39.48	163013	4890	3	1	3	0.9951
AVTSANIQEFAGCK	AVTSANIQEFAGC[+125]K	peptides1	120224_0013_HER042_tryp_D_SW2	782.377	2	783.379	2	precursor [M+2]	39.5	135548	9934	3	1	3	0.9972
AVTSANIQEFAGCK	AVTSANIQEFAGC[+125]K	peptides1	120224_0003_HER042_tryp_A_SW1	782.377	2	1393.64	1	y12	39.65	12464	96	6	1	#N/A	0.9952
AVTSANIQEFAGCK	AVTSANIQEFAGC[+125]K	peptides1	120224_0004_HER042_tryp_A_SW2	782.377	2	1393.64	1	y12	39.66	7923	54	7	1	#N/A	0.9948
AVTSANIQEFAGCK	AVTSANIQEFAGC[+125]K	peptides1	120224_0006_HER042_tryp_B_SW1	782.377	2	1393.64	1	y12	39.5	16722	0	7	1	#N/A	0.996
AVTSANIQEFAGCK	AVTSANIQEFAGC[+125]K	peptides1	120224_0007_HER042_tryp_B_SW2	782.377	2	1393.64	1	y12	39.45	13410	0	7	1	#N/A	0.9978
AVTSANIQEFAGCK	AVTSANIQEFAGC[+125]K	peptides1	120224_0009_HER042_tryp_C_SW1	782.377	2	1393.64	1	y12	39.07	27596	290	6	1	#N/A	0.9947
AVTSANIQEFAGCK	AVTSANIQEFAGC[+125]K	peptides1	120224_0010_HER042_tryp_C_SW2	782.377	2	1393.64	1	y12	39.48	24471	0	6	1	#N/A	0.9961
AVTSANIQEFAGCK	AVTSANIQEFAGC[+125]K	peptides1	120224_0012_HER042_tryp_D_SW1	782.377	2	1393.64	1	y12	39.48	22081	0	6	1	#N/A	0.9951
AVTSANIQEFAGCK	AVTSANIQEFAGC[+125]K	peptides1	120224_0013_HER042_tryp_D_SW2	782.377	2	1393.64	1	y12	39.5	19131	0	6	1	#N/A	0.9972
AVTSANIQEFAGCK	AVTSANIQEFAGC[+125]K	peptides1	120224_0003_HER042_tryp_A_SW1	782.377	2	1292.59	1	y11	39.69	12222	160	7	1	#N/A	0.9952
AVTSANIQEFAGCK	AVTSANIQEFAGC[+125]K	peptides1	120224_0004_HER042_tryp_A_SW2	782.377	2	1292.59	1	y11	39.66	7849	27	8	1	#N/A	0.9948
AVTSANIQEFAGCK	AVTSANIQEFAGC[+125]K	peptides1	120224_0006_HER042_tryp_B_SW1	782.377	2	1292.59	1	y11	39.5	14296	618	8	1	#N/A	0.996
AVTSANIQEFAGCK	AVTSANIQEFAGC[+125]K	peptides1	120224_0007_HER042_tryp_B_SW2	782.377	2	1292.59	1	y11	39.45	12930	0	8	1	#N/A	0.9978
AVTSANIQEFAGCK	AVTSANIQEFAGC[+125]K	peptides1	120224_0009_HER042_tryp_C_SW1	782.377	2	1292.59	1	y11	39.37	25562	0	8	1	#N/A	0.9947
AVTSANIQEFAGCK	AVTSANIQEFAGC[+125]K	peptides1	120224_0010_HER042_tryp_C_SW2	782.377	2	1292.59	1	y11	39.45	23021	0	8	1	#N/A	0.9961
AVTSANIQEFAGCK	AVTSANIQEFAGC[+125]K	peptides1	120224_0012_HER042_tryp_D_SW1	782.377	2	1292.59	1	y11	39.18	18695	0	8	1	#N/A	0.9951
AVTSANIQEFAGCK	AVTSANIQEFAGC[+125]K	peptides1	120224_0013_HER042_tryp_D_SW2	782.377	2	1292.59	1	y11	39.54	16921	0	8	1	#N/A	0.9972
AVTSANIQEFAGCK	AVTSANIQEFAGC[+125]K	peptides1	120224_0003_HER042_tryp_A_SW1	782.377	2	1205.56	1	y10	39.65	9752	649	10	1	#N/A	0.9952
AVTSANIQEFAGCK	AVTSANIQEFAGC[+125]K	peptides1	120224_0004_HER042_tryp_A_SW2	782.377	2	1205.56	1	y10	39.62	6578	0	11	1	#N/A	0.9948
AVTSANIQEFAGCK	AVTSANIQEFAGC[+125]K	peptides1	120224_0006_HER042_tryp_B_SW1	782.377	2	1205.56	1	y10	39.5	11608	0	10	1	#N/A	0.996
AVTSANIQEFAGCK	AVTSANIQEFAGC[+125]K	peptides1	120224_0007_HER042_tryp_B_SW2	782.377	2	1205.56	1	y10	39.45	9672	238	11	1	#N/A	0.9978
AVTSANIQEFAGCK	AVTSANIQEFAGC[+125]K	peptides1	120224_0009_HER042_tryp_C_SW1	782.377	2	1205.56	1	y10	39.37	20968	357	10	1	#N/A	0.9947
AVTSANIQEFAGCK	AVTSANIQEFAGC[+125]K	peptides1	120224_0010_HER042_tryp_C_SW2	782.377	2	1205.56	1	y10	39.45	17363	890	11	1	#N/A	0.9961
AVTSANIQEFAGCK	AVTSANIQEFAGC[+125]K	peptides1	120224_0012_HER042_tryp_D_SW1	782.377	2	1205.56	1	y10	39.45	16741	0	10	1	#N/A	0.9951
AVTSANIQEFAGCK	AVTSANIQEFAGC[+125]K	peptides1	120224_0013_HER042_tryp_D_SW2	782.377	2	1205.56	1	y10	39.5	14529	561	9	1	#N/A	0.9972
AVTSANIQEFAGCK	AVTSANIQEFAGC[+125]K	peptides1	120224_0003_HER042_tryp_A_SW1	782.377	2	1134.52	1	y9	39.65	19594	1148	5	1	#N/A	0.9952
AVTSANIQEFAGCK	AVTSANIQEFAGC[+125]K	peptides1	120224_0004_HER042_tryp_A_SW2	782.377	2	1134.52	1	y9	39.62	14131	72	5	1	#N/A	0.9948
AVTSANIQEFAGCK	AVTSANIQEFAGC[+125]K	peptides1	120224_0006_HER042_tryp_B_SW1	782.377	2	1134.52	1	y9	39.5	26804	26	5	1	#N/A	0.996
AVTSANIQEFAGCK	AVTSANIQEFAGC[+125]K	peptides1	120224_0007_HER042_tryp_B_SW2	782.377	2	1134.52	1	y9	39.19	22998	0	5	1	#N/A	0.9978
AVTSANIQEFAGCK	AVTSANIQEFAGC[+125]K	peptides1	120224_0009_HER042_tryp_C_SW1	782.377	2	1134.52	1	y9	39.37	45323	0	5	1	#N/A	0.9947
AVTSANIQEFAGCK	AVTSANIQEFAGC[+125]K	peptides1	120224_0010_HER042_tryp_C_SW2	782.377	2	1134.52	1	y9	39.48	39513	333	5	1	#N/A	0.9961
AVTSANIQEFAGCK	AVTSANIQEFAGC[+125]K	peptides1	120224_0012_HER042_tryp_D_SW1	782.377	2	1134.52	1	y9	39.22	36375	896	5	1	#N/A	0.9951
AVTSANIQEFAGCK	AVTSANIQEFAGC[+125]K	peptides1	120224_0013_HER042_tryp_D_SW2	782.377	2	1134.52	1	y9	39.5	29828	643	5	1	#N/A	0.9972
AVTSANIQEFAGCK	AVTSANIQEFAGC[+125]K	peptides1	120224_0003_HER042_tryp_A_SW1	782.377	2	1020.48	1	y8	39.39	10604	0	9	1	#N/A	0.9952
AVTSANIQEFAGCK	AVTSANIQEFAGC[+125]K	peptides1	120224_0004_HER042_tryp_A_SW2	782.377	2	1020.48	1	y8	39.62	6908	36	10	1	#N/A	0.9948
AVTSANIQEFAGCK	AVTSANIQEFAGC[+125]K	peptides1	120224_0006_HER042_tryp_B_SW1	782.377	2	1020.48	1	y8	39.5	14102	592	9	1	#N/A	0.996
AVTSANIQEFAGCK	AVTSANIQEFAGC[+125]K	peptides1	120224_0007_HER042_tryp_B_SW2	782.377	2	1020.48	1	y8	39.41	11315	0	9	1	#N/A	0.9978
AVTSANIQEFAGCK	AVTSANIQEFAGC[+125]K	peptides1	120224_0009_HER042_tryp_C_SW1	782.377	2	1020.48	1	y8	39.07	21780	0	9	1	#N/A	0.9947
AVTSANIQEFAGCK	AVTSANIQEFAGC[+125]K	peptides1	120224_0010_HER042_tryp_C_SW2	782.377	2	1020.48	1	y8	39.48	18109	333	9	1	#N/A	0.9961
AVTSANIQEFAGCK	AVTSANIQEFAGC[+125]K	peptides1	120224_0012_HER042_tryp_D_SW1	782.377	2	1020.48	1	y8	39.22	16032	556	11	1	#N/A	0.9951
AVTSANIQEFAGCK	AVTSANIQEFAGC[+125]K	peptides1	120224_0013_HER042_tryp_D_SW2	782.377	2	1020.48	1	y8	39.5	13764	588	11	1	#N/A	0.9972
AVTSANIQEFAGCK	AVTSANIQEFAGC[+125]K	peptides1	120224_0003_HER042_tryp_A_SW1	782.377	2	907.398	1	y7	39.65	23274	160	4	1	#N/A	0.9952
AVTSANIQEFAGCK	AVTSANIQEFAGC[+125]K	peptides1	120224_0004_HER042_tryp_A_SW2	782.377	2	907.398	1	y7	39.62	17085	1059	4	1	#N/A	0.9948
AVTSANIQEFAGCK	AVTSANIQEFAGC[+125]K	peptides1	120224_0006_HER042_tryp_B_SW1	782.377	2	907.398	1	y7	39.5	29652	618	4	1	#N/A	0.996
AVTSANIQEFAGCK	AVTSANIQEFAGC[+125]K	peptides1	120224_0007_HER042_tryp_B_SW2	782.377	2	907.398	1	y7	39.45	28417	380	4	1	#N/A	0.9978
AVTSANIQEFAGCK	AVTSANIQEFAGC[+125]K	peptides1	120224_0009_HER042_tryp_C_SW1	782.377	2	907.398	1	y7	39.07	59339	579	4	1	#N/A	0.9947
AVTSANIQEFAGCK	AVTSANIQEFAGC[+125]K	peptides1	120224_0010_HER042_tryp_C_SW2	782.377	2	907.398	1	y7	39.45	47588	1187	4	1	#N/A	0.9961
AVTSANIQEFAGCK	AVTSANIQEFAGC[+125]K	peptides1	120224_0012_HER042_tryp_D_SW1	782.377	2	907.398	1	y7	39.22	45027	0	4	1	#N/A	0.9951
AVTSANIQEFAGCK	AVTSANIQEFAGC[+125]K	peptides1	120224_0013_HER042_tryp_D_SW2	782.377	2	907.398	1	y7	39.54	34282	627	4	1	#N/A	0.9972
AVTSANIQEFAGCK	AVTSANIQEFAGC[+125]K	peptides1	120224_0003_HER042_tryp_A_SW1	782.377	2	779.339	1	y6	39.65	11840	7367	8	1	#N/A	0.9952
AVTSANIQEFAGCK	AVTSANIQEFAGC[+125]K	peptides1	120224_0004_HER042_tryp_A_SW2	782.377	2	779.339	1	y6	39.62	8385	4207	6	1	#N/A	0.9948
AVTSANIQEFAGCK	AVTSANIQEFAGC[+125]K	peptides1	120224_0006_HER042_tryp_B_SW1	782.377	2	779.339	1	y6	39.46	17073	2547	6	1	#N/A	0.996
AVTSANIQEFAGCK	AVTSANIQEFAGC[+125]K	peptides1	120224_0007_HER042_tryp_B_SW2	782.377	2	779.339	1	y6	39.45	14818	3042	6	1	#N/A	0.9978
AVTSANIQEFAGCK	AVTSANIQEFAGC[+125]K	peptides1	120224_0009_HER042_tryp_C_SW1	782.377	2	779.339	1	y6	39.37	27365	6402	7	1	#N/A	0.9947
AVTSANIQEFAGCK	AVTSANIQEFAGC[+125]K	peptides1	120224_0010_HER042_tryp_C_SW2	782.377	2	779.339	1	y6	39.45	23126	7317	7	1	#N/A	0.9961
AVTSANIQEFAGCK	AVTSANIQEFAGC[+125]K	peptides1	120224_0012_HER042_tryp_D_SW1	782.377	2	779.339	1	y6	39.52	21808	4229	7	1	#N/A	0.9951
AVTSANIQEFAGCK	AVTSANIQEFAGC[+125]K	peptides1	120224_0013_HER042_tryp_D_SW2	782.377	2	779.339	1	y6	39.54	18924	4034	7	1	#N/A	0.9972
AVTSANIQEFAGCK	AVTSANIQEFAGC[+125]K	peptides1	120224_0003_HER042_tryp_A_SW1	782.377	2	650.297	1	y5	39.69	8315	64	12	1	#N/A	0.9952
AVTSANIQEFAGCK	AVTSANIQEFAGC[+125]K	peptides1	120224_0004_HER042_tryp_A_SW2	782.377	2	650.297	1	y5	39.62	5406	72	12	1	#N/A	0.9948
AVTSANIQEFAGCK	AVTSANIQEFAGC[+125]K	peptides1	120224_0006_HER042_tryp_B_SW1	782.377	2	650.297	1	y5	39.54	8938	643	12	1	#N/A	0.996
AVTSANIQEFAGCK	AVTSANIQEFAGC[+125]K	peptides1	120224_0007_HER042_tryp_B_SW2	782.377	2	650.297	1	y5	39.45	7336	843	13	1	#N/A	0.9978
AVTSANIQEFAGCK	AVTSANIQEFAGC[+125]K	peptides1	120224_0009_HER042_tryp_C_SW1	782.377	2	650.297	1	y5	39.33	15883	1226	13	1	#N/A	0.9947
AVTSANIQEFAGCK	AVTSANIQEFAGC[+125]K	peptides1	120224_0010_HER042_tryp_C_SW2	782.377	2	650.297	1	y5	39.45	14182	618	13	1	#N/A	0.9961
AVTSANIQEFAGCK	AVTSANIQEFAGC[+125]K	peptides1	120224_0012_HER042_tryp_D_SW1	782.377	2	650.297	1	y5	39.48	13027	331	13	1	#N/A	0.9951
AVTSANIQEFAGCK	AVTSANIQEFAGC[+125]K	peptides1	120224_0013_HER042_tryp_D_SW2	782.377	2	650.297	1	y5	39.54	10603	1121	12	1	#N/A	0.9972
AVTSANIQEFAGCK	AVTSANIQEFAGC[+125]K	peptides1	120224_0003_HER042_tryp_A_SW1	782.377	2	503.228	1	y4	39.65	7036	87	13	1	#N/A	0.9952
AVTSANIQEFAGCK	AVTSANIQEFAGC[+125]K	peptides1	120224_0004_HER042_tryp_A_SW2	782.377	2	503.228	1	y4	39.58	5098	72	13	1	#N/A	0.9948
AVTSANIQEFAGCK	AVTSANIQEFAGC[+125]K	peptides1	120224_0006_HER042_tryp_B_SW1	782.377	2	503.228	1	y4	39.46	8732	26	13	1	#N/A	0.996
AVTSANIQEFAGCK	AVTSANIQEFAGC[+125]K	peptides1	120224_0007_HER042_tryp_B_SW2	782.377	2	503.228	1	y4	39.45	8114	0	12	1	#N/A	0.9978
AVTSANIQEFAGCK	AVTSANIQEFAGC[+125]K	peptides1	120224_0009_HER042_tryp_C_SW1	782.377	2	503.228	1	y4	39.37	16567	347	12	1	#N/A	0.9947
AVTSANIQEFAGCK	AVTSANIQEFAGC[+125]K	peptides1	120224_0010_HER042_tryp_C_SW2	782.377	2	503.228	1	y4	39.45	15094	0	12	1	#N/A	0.9961
AVTSANIQEFAGCK	AVTSANIQEFAGC[+125]K	peptides1	120224_0012_HER042_tryp_D_SW1	782.377	2	503.228	1	y4	39.22	13597	0	12	1	#N/A	0.9951
AVTSANIQEFAGCK	AVTSANIQEFAGC[+125]K	peptides1	120224_0013_HER042_tryp_D_SW2	782.377	2	503.228	1	y4	39.54	10447	643	13	1	#N/A	0.9972
AVTSANIQEFAGCK	AVTSANIQEFAGC[+125]K	peptides1	120224_0003_HER042_tryp_A_SW1	782.377	2	432.191	1	y3	39.35	9350	96	11	1	#N/A	0.9952
AVTSANIQEFAGCK	AVTSANIQEFAGC[+125]K	peptides1	120224_0004_HER042_tryp_A_SW2	782.377	2	432.191	1	y3	39.62	7745	27	9	1	#N/A	0.9948
AVTSANIQEFAGCK	AVTSANIQEFAGC[+125]K	peptides1	120224_0006_HER042_tryp_B_SW1	782.377	2	432.191	1	y3	39.5	11431	0	11	1	#N/A	0.996
AVTSANIQEFAGCK	AVTSANIQEFAGC[+125]K	peptides1	120224_0007_HER042_tryp_B_SW2	782.377	2	432.191	1	y3	39.45	9842	0	10	1	#N/A	0.9978
AVTSANIQEFAGCK	AVTSANIQEFAGC[+125]K	peptides1	120224_0009_HER042_tryp_C_SW1	782.377	2	432.191	1	y3	39.37	20770	290	11	1	#N/A	0.9947
AVTSANIQEFAGCK	AVTSANIQEFAGC[+125]K	peptides1	120224_0010_HER042_tryp_C_SW2	782.377	2	432.191	1	y3	39.48	17543	333	10	1	#N/A	0.9961
AVTSANIQEFAGCK	AVTSANIQEFAGC[+125]K	peptides1	120224_0012_HER042_tryp_D_SW1	782.377	2	432.191	1	y3	39.18	17573	278	9	1	#N/A	0.9951
AVTSANIQEFAGCK	AVTSANIQEFAGC[+125]K	peptides1	120224_0013_HER042_tryp_D_SW2	782.377	2	432.191	1	y3	39.5	14177	588	10	1	#N/A	0.9972
AVTSANIQEFAGCKK	AVTSANIQEFAGC[+125]KK	peptides1	120224_0002_HER042_tryp_A_IDA	564.619	3	564.619	3	precursor	34.46	79490	20758	2	2	1	0.8596
AVTSANIQEFAGCKK	AVTSANIQEFAGC[+125]KK	peptides1	120224_0005_HER042_tryp_B_IDA	564.619	3	564.619	3	precursor	34.8	81255	7897	2	2	1	0.8988
AVTSANIQEFAGCKK	AVTSANIQEFAGC[+125]KK	peptides1	120224_0008_HER042_tryp_C_IDA	564.619	3	564.619	3	precursor	34.69	169583	4624	1	2	1	0.9258
AVTSANIQEFAGCKK	AVTSANIQEFAGC[+125]KK	peptides1	120224_0011_HER042_tryp_D_IDA	564.619	3	564.619	3	precursor	34.8	105667	7010	1	2	1	0.9485
AVTSANIQEFAGCKK	AVTSANIQEFAGC[+125]KK	peptides1	120224_0003_HER042_tryp_A_SW1	564.619	3	564.619	3	precursor	34.96	48897	16441	3	2	1	0.8876
AVTSANIQEFAGCKK	AVTSANIQEFAGC[+125]KK	peptides1	120224_0004_HER042_tryp_A_SW2	564.619	3	564.619	3	precursor	34.92	37414	8895	2	2	1	0.872
AVTSANIQEFAGCKK	AVTSANIQEFAGC[+125]KK	peptides1	120224_0006_HER042_tryp_B_SW1	564.619	3	564.619	3	precursor	34.85	56800	12692	3	2	1	0.8876
AVTSANIQEFAGCKK	AVTSANIQEFAGC[+125]KK	peptides1	120224_0007_HER042_tryp_B_SW2	564.619	3	564.619	3	precursor	34.77	65850	1880	2	2	1	0.9024
AVTSANIQEFAGCKK	AVTSANIQEFAGC[+125]KK	peptides1	120224_0009_HER042_tryp_C_SW1	564.619	3	564.619	3	precursor	34.32	144274	11752	1	2	1	0.9199
AVTSANIQEFAGCKK	AVTSANIQEFAGC[+125]KK	peptides1	120224_0010_HER042_tryp_C_SW2	564.619	3	564.619	3	precursor	34.66	132045	11960	1	2	1	0.9439
AVTSANIQEFAGCKK	AVTSANIQEFAGC[+125]KK	peptides1	120224_0012_HER042_tryp_D_SW1	564.619	3	564.619	3	precursor	34.43	92826	8362	1	2	1	0.9213
AVTSANIQEFAGCKK	AVTSANIQEFAGC[+125]KK	peptides1	120224_0013_HER042_tryp_D_SW2	564.619	3	564.619	3	precursor	34.81	81241	2203	1	2	1	0.9349
AVTSANIQEFAGCKK	AVTSANIQEFAGC[+125]KK	peptides1	120224_0002_HER042_tryp_A_IDA	564.619	3	564.953	3	precursor [M+1]	34.46	74951	17678	3	2	2	0.8596
AVTSANIQEFAGCKK	AVTSANIQEFAGC[+125]KK	peptides1	120224_0005_HER042_tryp_B_IDA	564.619	3	564.953	3	precursor [M+1]	34.8	72677	11158	3	2	2	0.8988
AVTSANIQEFAGCKK	AVTSANIQEFAGC[+125]KK	peptides1	120224_0008_HER042_tryp_C_IDA	564.619	3	564.953	3	precursor [M+1]	34.69	142035	12631	2	2	2	0.9258
AVTSANIQEFAGCKK	AVTSANIQEFAGC[+125]KK	peptides1	120224_0011_HER042_tryp_D_IDA	564.619	3	564.953	3	precursor [M+1]	34.77	90747	11886	2	2	2	0.9485
AVTSANIQEFAGCKK	AVTSANIQEFAGC[+125]KK	peptides1	120224_0003_HER042_tryp_A_SW1	564.619	3	564.953	3	precursor [M+1]	34.92	54178	7119	2	2	2	0.8876
AVTSANIQEFAGCKK	AVTSANIQEFAGC[+125]KK	peptides1	120224_0004_HER042_tryp_A_SW2	564.619	3	564.953	3	precursor [M+1]	34.58	33972	11282	3	2	2	0.872
AVTSANIQEFAGCKK	AVTSANIQEFAGC[+125]KK	peptides1	120224_0006_HER042_tryp_B_SW1	564.619	3	564.953	3	precursor [M+1]	34.81	66005	2115	2	2	2	0.8876
AVTSANIQEFAGCKK	AVTSANIQEFAGC[+125]KK	peptides1	120224_0007_HER042_tryp_B_SW2	564.619	3	564.953	3	precursor [M+1]	34.77	63935	1410	3	2	2	0.9024
AVTSANIQEFAGCKK	AVTSANIQEFAGC[+125]KK	peptides1	120224_0009_HER042_tryp_C_SW1	564.619	3	564.953	3	precursor [M+1]	34.32	133853	4746	2	2	2	0.9199
AVTSANIQEFAGCKK	AVTSANIQEFAGC[+125]KK	peptides1	120224_0010_HER042_tryp_C_SW2	564.619	3	564.953	3	precursor [M+1]	34.66	128636	7566	2	2	2	0.9439
AVTSANIQEFAGCKK	AVTSANIQEFAGC[+125]KK	peptides1	120224_0012_HER042_tryp_D_SW1	564.619	3	564.953	3	precursor [M+1]	34.43	87874	8136	2	2	2	0.9213
AVTSANIQEFAGCKK	AVTSANIQEFAGC[+125]KK	peptides1	120224_0013_HER042_tryp_D_SW2	564.619	3	564.953	3	precursor [M+1]	34.81	80026	1808	2	2	2	0.9349
AVTSANIQEFAGCKK	AVTSANIQEFAGC[+125]KK	peptides1	120224_0002_HER042_tryp_A_IDA	564.619	3	565.287	3	precursor [M+2]	34.42	106920	24901	1	2	3	0.8596
AVTSANIQEFAGCKK	AVTSANIQEFAGC[+125]KK	peptides1	120224_0005_HER042_tryp_B_IDA	564.619	3	565.287	3	precursor [M+2]	34.36	82692	19135	1	2	3	0.8988
AVTSANIQEFAGCKK	AVTSANIQEFAGC[+125]KK	peptides1	120224_0008_HER042_tryp_C_IDA	564.619	3	565.287	3	precursor [M+2]	34.25	138924	32126	3	2	3	0.9258
AVTSANIQEFAGCKK	AVTSANIQEFAGC[+125]KK	peptides1	120224_0011_HER042_tryp_D_IDA	564.619	3	565.287	3	precursor [M+2]	34.39	74992	37827	3	2	3	0.9485
AVTSANIQEFAGCKK	AVTSANIQEFAGC[+125]KK	peptides1	120224_0003_HER042_tryp_A_SW1	564.619	3	565.287	3	precursor [M+2]	34.51	58332	28363	1	2	3	0.8876
AVTSANIQEFAGCKK	AVTSANIQEFAGC[+125]KK	peptides1	120224_0004_HER042_tryp_A_SW2	564.619	3	565.287	3	precursor [M+2]	34.55	45646	14373	1	2	3	0.872
AVTSANIQEFAGCKK	AVTSANIQEFAGC[+125]KK	peptides1	120224_0006_HER042_tryp_B_SW1	564.619	3	565.287	3	precursor [M+2]	34.36	68672	25384	1	2	3	0.8876
AVTSANIQEFAGCKK	AVTSANIQEFAGC[+125]KK	peptides1	120224_0007_HER042_tryp_B_SW2	564.619	3	565.287	3	precursor [M+2]	34.24	67872	14690	1	2	3	0.9024
AVTSANIQEFAGCKK	AVTSANIQEFAGC[+125]KK	peptides1	120224_0009_HER042_tryp_C_SW1	564.619	3	565.287	3	precursor [M+2]	34.25	129793	21131	3	2	3	0.9199
AVTSANIQEFAGCKK	AVTSANIQEFAGC[+125]KK	peptides1	120224_0010_HER042_tryp_C_SW2	564.619	3	565.287	3	precursor [M+2]	34.32	102625	34598	3	2	3	0.9439
AVTSANIQEFAGCKK	AVTSANIQEFAGC[+125]KK	peptides1	120224_0012_HER042_tryp_D_SW1	564.619	3	565.287	3	precursor [M+2]	34.32	83440	23334	3	2	3	0.9213
AVTSANIQEFAGCKK	AVTSANIQEFAGC[+125]KK	peptides1	120224_0013_HER042_tryp_D_SW2	564.619	3	565.287	3	precursor [M+2]	34.47	67499	19097	3	2	3	0.9349
CPSGVKPDLSYMPIWK	C[+125]PSGVKPDLSYMPIWK	peptides1	120224_0002_HER042_tryp_A_IDA	649.323	3	649.323	3	precursor	48.92	1028	12753	2	2	2	0.6315
CPSGVKPDLSYMPIWK	C[+125]PSGVKPDLSYMPIWK	peptides1	120224_0005_HER042_tryp_B_IDA	649.323	3	649.323	3	precursor	48.76	36645	6994	1	2	2	0.9717
CPSGVKPDLSYMPIWK	C[+125]PSGVKPDLSYMPIWK	peptides1	120224_0008_HER042_tryp_C_IDA	649.323	3	649.323	3	precursor	48.72	157184	20012	2	2	2	0.9901
CPSGVKPDLSYMPIWK	C[+125]PSGVKPDLSYMPIWK	peptides1	120224_0011_HER042_tryp_D_IDA	649.323	3	649.323	3	precursor	48.8	36899	14403	2	2	2	0.9804
CPSGVKPDLSYMPIWK	C[+125]PSGVKPDLSYMPIWK	peptides1	120224_0003_HER042_tryp_A_SW1	649.323	3	649.323	3	precursor	48.84	2295	3685	1	2	2	0.7818
CPSGVKPDLSYMPIWK	C[+125]PSGVKPDLSYMPIWK	peptides1	120224_0004_HER042_tryp_A_SW2	649.323	3	649.323	3	precursor	48.69	862	4797	2	2	2	0.8423
CPSGVKPDLSYMPIWK	C[+125]PSGVKPDLSYMPIWK	peptides1	120224_0006_HER042_tryp_B_SW1	649.323	3	649.323	3	precursor	48.75	20171	13548	2	2	2	0.9785
CPSGVKPDLSYMPIWK	C[+125]PSGVKPDLSYMPIWK	peptides1	120224_0007_HER042_tryp_B_SW2	649.323	3	649.323	3	precursor	48.69	20994	6739	2	2	2	0.9894
CPSGVKPDLSYMPIWK	C[+125]PSGVKPDLSYMPIWK	peptides1	120224_0009_HER042_tryp_C_SW1	649.323	3	649.323	3	precursor	48.69	136199	13925	2	2	2	0.9866
CPSGVKPDLSYMPIWK	C[+125]PSGVKPDLSYMPIWK	peptides1	120224_0010_HER042_tryp_C_SW2	649.323	3	649.323	3	precursor	48.73	112279	13814	2	2	2	0.9872
CPSGVKPDLSYMPIWK	C[+125]PSGVKPDLSYMPIWK	peptides1	120224_0012_HER042_tryp_D_SW1	649.323	3	649.323	3	precursor	48.73	39010	6062	1	2	2	0.97
CPSGVKPDLSYMPIWK	C[+125]PSGVKPDLSYMPIWK	peptides1	120224_0013_HER042_tryp_D_SW2	649.323	3	649.323	3	precursor	48.75	28266	7403	1	2	2	0.9712
CPSGVKPDLSYMPIWK	C[+125]PSGVKPDLSYMPIWK	peptides1	120224_0002_HER042_tryp_A_IDA	649.323	3	649.658	3	precursor [M+1]	48.88	2991	683	1	2	1	0.6315
CPSGVKPDLSYMPIWK	C[+125]PSGVKPDLSYMPIWK	peptides1	120224_0005_HER042_tryp_B_IDA	649.323	3	649.658	3	precursor [M+1]	48.76	32896	3753	2	2	1	0.9717
CPSGVKPDLSYMPIWK	C[+125]PSGVKPDLSYMPIWK	peptides1	120224_0008_HER042_tryp_C_IDA	649.323	3	649.658	3	precursor [M+1]	48.69	162511	6230	1	2	1	0.9901
CPSGVKPDLSYMPIWK	C[+125]PSGVKPDLSYMPIWK	peptides1	120224_0011_HER042_tryp_D_IDA	649.323	3	649.658	3	precursor [M+1]	48.79	45671	31	1	2	1	0.9804
CPSGVKPDLSYMPIWK	C[+125]PSGVKPDLSYMPIWK	peptides1	120224_0003_HER042_tryp_A_SW1	649.323	3	649.658	3	precursor [M+1]	48.8	1315	662	2	2	1	0.7818
CPSGVKPDLSYMPIWK	C[+125]PSGVKPDLSYMPIWK	peptides1	120224_0004_HER042_tryp_A_SW2	649.323	3	649.658	3	precursor [M+1]	48.72	519	871	3	2	1	0.8423
CPSGVKPDLSYMPIWK	C[+125]PSGVKPDLSYMPIWK	peptides1	120224_0006_HER042_tryp_B_SW1	649.323	3	649.658	3	precursor [M+1]	48.75	25972	2653	1	2	1	0.9785
CPSGVKPDLSYMPIWK	C[+125]PSGVKPDLSYMPIWK	peptides1	120224_0007_HER042_tryp_B_SW2	649.323	3	649.658	3	precursor [M+1]	48.69	22089	1306	1	2	1	0.9894
CPSGVKPDLSYMPIWK	C[+125]PSGVKPDLSYMPIWK	peptides1	120224_0009_HER042_tryp_C_SW1	649.323	3	649.658	3	precursor [M+1]	48.66	138016	3450	1	2	1	0.9866
CPSGVKPDLSYMPIWK	C[+125]PSGVKPDLSYMPIWK	peptides1	120224_0010_HER042_tryp_C_SW2	649.323	3	649.658	3	precursor [M+1]	48.7	113983	5585	1	2	1	0.9872
CPSGVKPDLSYMPIWK	C[+125]PSGVKPDLSYMPIWK	peptides1	120224_0012_HER042_tryp_D_SW1	649.323	3	649.658	3	precursor [M+1]	48.73	35489	4110	2	2	1	0.97
CPSGVKPDLSYMPIWK	C[+125]PSGVKPDLSYMPIWK	peptides1	120224_0013_HER042_tryp_D_SW2	649.323	3	649.658	3	precursor [M+1]	48.72	27177	4422	2	2	1	0.9712
CPSGVKPDLSYMPIWK	C[+125]PSGVKPDLSYMPIWK	peptides1	120224_0002_HER042_tryp_A_IDA	649.323	3	649.991	3	precursor [M+2]	48.92	0	4969	0	2	3	0.6315
CPSGVKPDLSYMPIWK	C[+125]PSGVKPDLSYMPIWK	peptides1	120224_0005_HER042_tryp_B_IDA	649.323	3	649.991	3	precursor [M+2]	48.73	24555	2077	3	2	3	0.9717
CPSGVKPDLSYMPIWK	C[+125]PSGVKPDLSYMPIWK	peptides1	120224_0008_HER042_tryp_C_IDA	649.323	3	649.991	3	precursor [M+2]	48.72	109545	8001	3	2	3	0.9901
CPSGVKPDLSYMPIWK	C[+125]PSGVKPDLSYMPIWK	peptides1	120224_0011_HER042_tryp_D_IDA	649.323	3	649.991	3	precursor [M+2]	48.75	26752	4409	3	2	3	0.9804
CPSGVKPDLSYMPIWK	C[+125]PSGVKPDLSYMPIWK	peptides1	120224_0003_HER042_tryp_A_SW1	649.323	3	649.991	3	precursor [M+2]	48.61	194	1249	5	2	3	0.7818
CPSGVKPDLSYMPIWK	C[+125]PSGVKPDLSYMPIWK	peptides1	120224_0004_HER042_tryp_A_SW2	649.323	3	649.991	3	precursor [M+2]	48.72	1213	757	1	2	3	0.8423
CPSGVKPDLSYMPIWK	C[+125]PSGVKPDLSYMPIWK	peptides1	120224_0006_HER042_tryp_B_SW1	649.323	3	649.991	3	precursor [M+2]	48.79	16898	4617	3	2	3	0.9785
CPSGVKPDLSYMPIWK	C[+125]PSGVKPDLSYMPIWK	peptides1	120224_0007_HER042_tryp_B_SW2	649.323	3	649.991	3	precursor [M+2]	48.69	14314	3370	3	2	3	0.9894
CPSGVKPDLSYMPIWK	C[+125]PSGVKPDLSYMPIWK	peptides1	120224_0009_HER042_tryp_C_SW1	649.323	3	649.991	3	precursor [M+2]	48.66	92390	5903	3	2	3	0.9866
CPSGVKPDLSYMPIWK	C[+125]PSGVKPDLSYMPIWK	peptides1	120224_0010_HER042_tryp_C_SW2	649.323	3	649.991	3	precursor [M+2]	48.73	76677	5192	3	2	3	0.9872
CPSGVKPDLSYMPIWK	C[+125]PSGVKPDLSYMPIWK	peptides1	120224_0012_HER042_tryp_D_SW1	649.323	3	649.991	3	precursor [M+2]	48.73	23795	4116	3	2	3	0.97
CPSGVKPDLSYMPIWK	C[+125]PSGVKPDLSYMPIWK	peptides1	120224_0013_HER042_tryp_D_SW2	649.323	3	649.991	3	precursor [M+2]	48.75	16716	5199	3	2	3	0.9712
CPSGVKPDLSYMPIWK	C[+125]PSGVKPDLSYMPIWK	peptides1	120224_0003_HER042_tryp_A_SW1	649.323	3	1620.85	1	y14	48.61	0	0	0	2	#N/A	0.7818
CPSGVKPDLSYMPIWK	C[+125]PSGVKPDLSYMPIWK	peptides1	120224_0004_HER042_tryp_A_SW2	649.323	3	1620.85	1	y14	48.57	0	0	0	2	#N/A	0.8423
CPSGVKPDLSYMPIWK	C[+125]PSGVKPDLSYMPIWK	peptides1	120224_0006_HER042_tryp_B_SW1	649.323	3	1620.85	1	y14	48.45	0	0	0	2	#N/A	0.9785
CPSGVKPDLSYMPIWK	C[+125]PSGVKPDLSYMPIWK	peptides1	120224_0007_HER042_tryp_B_SW2	649.323	3	1620.85	1	y14	48.43	0	0	0	2	#N/A	0.9894
CPSGVKPDLSYMPIWK	C[+125]PSGVKPDLSYMPIWK	peptides1	120224_0009_HER042_tryp_C_SW1	649.323	3	1620.85	1	y14	48.43	0	0	0	2	#N/A	0.9866
CPSGVKPDLSYMPIWK	C[+125]PSGVKPDLSYMPIWK	peptides1	120224_0010_HER042_tryp_C_SW2	649.323	3	1620.85	1	y14	48.47	0	0	0	2	#N/A	0.9872
CPSGVKPDLSYMPIWK	C[+125]PSGVKPDLSYMPIWK	peptides1	120224_0012_HER042_tryp_D_SW1	649.323	3	1620.85	1	y14	48.43	0	0	0	2	#N/A	0.97
CPSGVKPDLSYMPIWK	C[+125]PSGVKPDLSYMPIWK	peptides1	120224_0013_HER042_tryp_D_SW2	649.323	3	1620.85	1	y14	48.53	0	0	0	2	#N/A	0.9712
CPSGVKPDLSYMPIWK	C[+125]PSGVKPDLSYMPIWK	peptides1	120224_0003_HER042_tryp_A_SW1	649.323	3	1249.63	1	y10	48.87	30	0	10	2	#N/A	0.7818
CPSGVKPDLSYMPIWK	C[+125]PSGVKPDLSYMPIWK	peptides1	120224_0004_HER042_tryp_A_SW2	649.323	3	1249.63	1	y10	48.99	29	0	9	2	#N/A	0.8423
CPSGVKPDLSYMPIWK	C[+125]PSGVKPDLSYMPIWK	peptides1	120224_0006_HER042_tryp_B_SW1	649.323	3	1249.63	1	y10	48.75	999	0	9	2	#N/A	0.9785
CPSGVKPDLSYMPIWK	C[+125]PSGVKPDLSYMPIWK	peptides1	120224_0007_HER042_tryp_B_SW2	649.323	3	1249.63	1	y10	48.69	1175	0	7	2	#N/A	0.9894
CPSGVKPDLSYMPIWK	C[+125]PSGVKPDLSYMPIWK	peptides1	120224_0009_HER042_tryp_C_SW1	649.323	3	1249.63	1	y10	48.66	6992	0	8	2	#N/A	0.9866
CPSGVKPDLSYMPIWK	C[+125]PSGVKPDLSYMPIWK	peptides1	120224_0010_HER042_tryp_C_SW2	649.323	3	1249.63	1	y10	48.77	5802	133	7	2	#N/A	0.9872
CPSGVKPDLSYMPIWK	C[+125]PSGVKPDLSYMPIWK	peptides1	120224_0012_HER042_tryp_D_SW1	649.323	3	1249.63	1	y10	48.73	1646	0	8	2	#N/A	0.97
CPSGVKPDLSYMPIWK	C[+125]PSGVKPDLSYMPIWK	peptides1	120224_0013_HER042_tryp_D_SW2	649.323	3	1249.63	1	y10	48.75	1309	115	7	2	#N/A	0.9712
CPSGVKPDLSYMPIWK	C[+125]PSGVKPDLSYMPIWK	peptides1	120224_0003_HER042_tryp_A_SW1	649.323	3	1037.55	1	y8	48.72	59	0	9	2	#N/A	0.7818
CPSGVKPDLSYMPIWK	C[+125]PSGVKPDLSYMPIWK	peptides1	120224_0004_HER042_tryp_A_SW2	649.323	3	1037.55	1	y8	49.03	29	0	10	2	#N/A	0.8423
CPSGVKPDLSYMPIWK	C[+125]PSGVKPDLSYMPIWK	peptides1	120224_0006_HER042_tryp_B_SW1	649.323	3	1037.55	1	y8	48.45	366	0	11	2	#N/A	0.9785
CPSGVKPDLSYMPIWK	C[+125]PSGVKPDLSYMPIWK	peptides1	120224_0007_HER042_tryp_B_SW2	649.323	3	1037.55	1	y8	48.73	353	0	10	2	#N/A	0.9894
CPSGVKPDLSYMPIWK	C[+125]PSGVKPDLSYMPIWK	peptides1	120224_0009_HER042_tryp_C_SW1	649.323	3	1037.55	1	y8	48.73	401	1536	10	2	#N/A	0.9866
CPSGVKPDLSYMPIWK	C[+125]PSGVKPDLSYMPIWK	peptides1	120224_0010_HER042_tryp_C_SW2	649.323	3	1037.55	1	y8	48.73	837	559	10	2	#N/A	0.9872
CPSGVKPDLSYMPIWK	C[+125]PSGVKPDLSYMPIWK	peptides1	120224_0012_HER042_tryp_D_SW1	649.323	3	1037.55	1	y8	48.62	893	0	10	2	#N/A	0.97
CPSGVKPDLSYMPIWK	C[+125]PSGVKPDLSYMPIWK	peptides1	120224_0013_HER042_tryp_D_SW2	649.323	3	1037.55	1	y8	48.87	512	0	10	2	#N/A	0.9712
CPSGVKPDLSYMPIWK	C[+125]PSGVKPDLSYMPIWK	peptides1	120224_0003_HER042_tryp_A_SW1	649.323	3	924.465	1	y7	48.76	159	17	6	2	#N/A	0.7818
CPSGVKPDLSYMPIWK	C[+125]PSGVKPDLSYMPIWK	peptides1	120224_0004_HER042_tryp_A_SW2	649.323	3	924.465	1	y7	48.69	105	0	8	2	#N/A	0.8423
CPSGVKPDLSYMPIWK	C[+125]PSGVKPDLSYMPIWK	peptides1	120224_0006_HER042_tryp_B_SW1	649.323	3	924.465	1	y7	48.79	1498	0	7	2	#N/A	0.9785
CPSGVKPDLSYMPIWK	C[+125]PSGVKPDLSYMPIWK	peptides1	120224_0007_HER042_tryp_B_SW2	649.323	3	924.465	1	y7	48.69	911	0	8	2	#N/A	0.9894
CPSGVKPDLSYMPIWK	C[+125]PSGVKPDLSYMPIWK	peptides1	120224_0009_HER042_tryp_C_SW1	649.323	3	924.465	1	y7	48.62	7829	0	6	2	#N/A	0.9866
CPSGVKPDLSYMPIWK	C[+125]PSGVKPDLSYMPIWK	peptides1	120224_0010_HER042_tryp_C_SW2	649.323	3	924.465	1	y7	48.7	5619	1092	8	2	#N/A	0.9872
CPSGVKPDLSYMPIWK	C[+125]PSGVKPDLSYMPIWK	peptides1	120224_0012_HER042_tryp_D_SW1	649.323	3	924.465	1	y7	48.73	2048	171	7	2	#N/A	0.97
CPSGVKPDLSYMPIWK	C[+125]PSGVKPDLSYMPIWK	peptides1	120224_0013_HER042_tryp_D_SW2	649.323	3	924.465	1	y7	48.72	1384	435	6	2	#N/A	0.9712
CPSGVKPDLSYMPIWK	C[+125]PSGVKPDLSYMPIWK	peptides1	120224_0003_HER042_tryp_A_SW1	649.323	3	837.433	1	y6	48.69	0	274	0	2	#N/A	0.7818
CPSGVKPDLSYMPIWK	C[+125]PSGVKPDLSYMPIWK	peptides1	120224_0004_HER042_tryp_A_SW2	649.323	3	837.433	1	y6	48.88	206	0	5	2	#N/A	0.8423
CPSGVKPDLSYMPIWK	C[+125]PSGVKPDLSYMPIWK	peptides1	120224_0006_HER042_tryp_B_SW1	649.323	3	837.433	1	y6	48.98	1676	114	6	2	#N/A	0.9785
CPSGVKPDLSYMPIWK	C[+125]PSGVKPDLSYMPIWK	peptides1	120224_0007_HER042_tryp_B_SW2	649.323	3	837.433	1	y6	48.73	1434	138	6	2	#N/A	0.9894
CPSGVKPDLSYMPIWK	C[+125]PSGVKPDLSYMPIWK	peptides1	120224_0009_HER042_tryp_C_SW1	649.323	3	837.433	1	y6	48.66	7692	1536	7	2	#N/A	0.9866
CPSGVKPDLSYMPIWK	C[+125]PSGVKPDLSYMPIWK	peptides1	120224_0010_HER042_tryp_C_SW2	649.323	3	837.433	1	y6	48.7	7179	133	6	2	#N/A	0.9872
CPSGVKPDLSYMPIWK	C[+125]PSGVKPDLSYMPIWK	peptides1	120224_0012_HER042_tryp_D_SW1	649.323	3	837.433	1	y6	48.62	2125	512	6	2	#N/A	0.97
CPSGVKPDLSYMPIWK	C[+125]PSGVKPDLSYMPIWK	peptides1	120224_0013_HER042_tryp_D_SW2	649.323	3	837.433	1	y6	48.68	887	935	9	2	#N/A	0.9712
CPSGVKPDLSYMPIWK	C[+125]PSGVKPDLSYMPIWK	peptides1	120224_0003_HER042_tryp_A_SW1	649.323	3	674.369	1	y5	48.95	0	274	0	2	#N/A	0.7818
CPSGVKPDLSYMPIWK	C[+125]PSGVKPDLSYMPIWK	peptides1	120224_0004_HER042_tryp_A_SW2	649.323	3	674.369	1	y5	48.84	164	0	7	2	#N/A	0.8423
CPSGVKPDLSYMPIWK	C[+125]PSGVKPDLSYMPIWK	peptides1	120224_0006_HER042_tryp_B_SW1	649.323	3	674.369	1	y5	48.72	1824	0	5	2	#N/A	0.9785
CPSGVKPDLSYMPIWK	C[+125]PSGVKPDLSYMPIWK	peptides1	120224_0007_HER042_tryp_B_SW2	649.323	3	674.369	1	y5	48.73	1715	0	5	2	#N/A	0.9894
CPSGVKPDLSYMPIWK	C[+125]PSGVKPDLSYMPIWK	peptides1	120224_0009_HER042_tryp_C_SW1	649.323	3	674.369	1	y5	48.69	10334	0	5	2	#N/A	0.9866
CPSGVKPDLSYMPIWK	C[+125]PSGVKPDLSYMPIWK	peptides1	120224_0010_HER042_tryp_C_SW2	649.323	3	674.369	1	y5	48.73	8685	133	5	2	#N/A	0.9872
CPSGVKPDLSYMPIWK	C[+125]PSGVKPDLSYMPIWK	peptides1	120224_0012_HER042_tryp_D_SW1	649.323	3	674.369	1	y5	48.73	2627	547	5	2	#N/A	0.97
CPSGVKPDLSYMPIWK	C[+125]PSGVKPDLSYMPIWK	peptides1	120224_0013_HER042_tryp_D_SW2	649.323	3	674.369	1	y5	48.72	2101	65	5	2	#N/A	0.9712
CPSGVKPDLSYMPIWK	C[+125]PSGVKPDLSYMPIWK	peptides1	120224_0003_HER042_tryp_A_SW1	649.323	3	543.329	1	y4	48.61	102	0	7	2	#N/A	0.7818
CPSGVKPDLSYMPIWK	C[+125]PSGVKPDLSYMPIWK	peptides1	120224_0004_HER042_tryp_A_SW2	649.323	3	543.329	1	y4	48.8	0	383	0	2	#N/A	0.8423
CPSGVKPDLSYMPIWK	C[+125]PSGVKPDLSYMPIWK	peptides1	120224_0006_HER042_tryp_B_SW1	649.323	3	543.329	1	y4	48.72	4967	114	4	2	#N/A	0.9785
CPSGVKPDLSYMPIWK	C[+125]PSGVKPDLSYMPIWK	peptides1	120224_0007_HER042_tryp_B_SW2	649.323	3	543.329	1	y4	48.73	3224	0	4	2	#N/A	0.9894
CPSGVKPDLSYMPIWK	C[+125]PSGVKPDLSYMPIWK	peptides1	120224_0009_HER042_tryp_C_SW1	649.323	3	543.329	1	y4	48.66	20018	329	4	2	#N/A	0.9866
CPSGVKPDLSYMPIWK	C[+125]PSGVKPDLSYMPIWK	peptides1	120224_0010_HER042_tryp_C_SW2	649.323	3	543.329	1	y4	48.73	16582	1676	4	2	#N/A	0.9872
CPSGVKPDLSYMPIWK	C[+125]PSGVKPDLSYMPIWK	peptides1	120224_0012_HER042_tryp_D_SW1	649.323	3	543.329	1	y4	48.7	5624	0	4	2	#N/A	0.97
CPSGVKPDLSYMPIWK	C[+125]PSGVKPDLSYMPIWK	peptides1	120224_0013_HER042_tryp_D_SW2	649.323	3	543.329	1	y4	48.68	3867	935	4	2	#N/A	0.9712
CPSGVKPDLSYMPIWK	C[+125]PSGVKPDLSYMPIWK	peptides1	120224_0003_HER042_tryp_A_SW1	649.323	3	689.365	2	y11	48.72	263	0	3	2	#N/A	0.7818
CPSGVKPDLSYMPIWK	C[+125]PSGVKPDLSYMPIWK	peptides1	120224_0004_HER042_tryp_A_SW2	649.323	3	689.365	2	y11	48.99	293	0	4	2	#N/A	0.8423
CPSGVKPDLSYMPIWK	C[+125]PSGVKPDLSYMPIWK	peptides1	120224_0006_HER042_tryp_B_SW1	649.323	3	689.365	2	y11	49.09	1011	0	8	2	#N/A	0.9785
CPSGVKPDLSYMPIWK	C[+125]PSGVKPDLSYMPIWK	peptides1	120224_0007_HER042_tryp_B_SW2	649.323	3	689.365	2	y11	48.69	764	0	9	2	#N/A	0.9894
CPSGVKPDLSYMPIWK	C[+125]PSGVKPDLSYMPIWK	peptides1	120224_0009_HER042_tryp_C_SW1	649.323	3	689.365	2	y11	48.66	4359	0	9	2	#N/A	0.9866
CPSGVKPDLSYMPIWK	C[+125]PSGVKPDLSYMPIWK	peptides1	120224_0010_HER042_tryp_C_SW2	649.323	3	689.365	2	y11	48.7	3897	143	9	2	#N/A	0.9872
CPSGVKPDLSYMPIWK	C[+125]PSGVKPDLSYMPIWK	peptides1	120224_0012_HER042_tryp_D_SW1	649.323	3	689.365	2	y11	48.88	1120	159	9	2	#N/A	0.97
CPSGVKPDLSYMPIWK	C[+125]PSGVKPDLSYMPIWK	peptides1	120224_0013_HER042_tryp_D_SW2	649.323	3	689.365	2	y11	48.72	1173	0	8	2	#N/A	0.9712
CPSGVKPDLSYMPIWK	C[+125]PSGVKPDLSYMPIWK	peptides1	120224_0003_HER042_tryp_A_SW1	649.323	3	540.953	3	y14	48.69	219	0	4	2	#N/A	0.7818
CPSGVKPDLSYMPIWK	C[+125]PSGVKPDLSYMPIWK	peptides1	120224_0004_HER042_tryp_A_SW2	649.323	3	540.953	3	y14	48.8	194	87	6	2	#N/A	0.8423
CPSGVKPDLSYMPIWK	C[+125]PSGVKPDLSYMPIWK	peptides1	120224_0006_HER042_tryp_B_SW1	649.323	3	540.953	3	y14	48.68	370	0	10	2	#N/A	0.9785
CPSGVKPDLSYMPIWK	C[+125]PSGVKPDLSYMPIWK	peptides1	120224_0007_HER042_tryp_B_SW2	649.323	3	540.953	3	y14	48.62	0	841	0	2	#N/A	0.9894
CPSGVKPDLSYMPIWK	C[+125]PSGVKPDLSYMPIWK	peptides1	120224_0009_HER042_tryp_C_SW1	649.323	3	540.953	3	y14	48.81	285	164	11	2	#N/A	0.9866
CPSGVKPDLSYMPIWK	C[+125]PSGVKPDLSYMPIWK	peptides1	120224_0010_HER042_tryp_C_SW2	649.323	3	540.953	3	y14	48.77	382	0	11	2	#N/A	0.9872
CPSGVKPDLSYMPIWK	C[+125]PSGVKPDLSYMPIWK	peptides1	120224_0012_HER042_tryp_D_SW1	649.323	3	540.953	3	y14	48.58	238	171	11	2	#N/A	0.97
CPSGVKPDLSYMPIWK	C[+125]PSGVKPDLSYMPIWK	peptides1	120224_0013_HER042_tryp_D_SW2	649.323	3	540.953	3	y14	48.68	196	57	11	2	#N/A	0.9712
CPSGVKPDLSYMPIWK	C[+125]PSGVKPDLSYMPIWK	peptides1	120224_0003_HER042_tryp_A_SW1	649.323	3	424.869	3	b11	48.87	59	0	8	2	#N/A	0.7818
CPSGVKPDLSYMPIWK	C[+125]PSGVKPDLSYMPIWK	peptides1	120224_0004_HER042_tryp_A_SW2	649.323	3	424.869	3	b11	48.61	21	24	11	2	#N/A	0.8423
CPSGVKPDLSYMPIWK	C[+125]PSGVKPDLSYMPIWK	peptides1	120224_0006_HER042_tryp_B_SW1	649.323	3	424.869	3	b11	49.02	88	0	12	2	#N/A	0.9785
CPSGVKPDLSYMPIWK	C[+125]PSGVKPDLSYMPIWK	peptides1	120224_0007_HER042_tryp_B_SW2	649.323	3	424.869	3	b11	48.62	88	0	11	2	#N/A	0.9894
CPSGVKPDLSYMPIWK	C[+125]PSGVKPDLSYMPIWK	peptides1	120224_0009_HER042_tryp_C_SW1	649.323	3	424.869	3	b11	48.62	81	0	12	2	#N/A	0.9866
CPSGVKPDLSYMPIWK	C[+125]PSGVKPDLSYMPIWK	peptides1	120224_0010_HER042_tryp_C_SW2	649.323	3	424.869	3	b11	49.07	151	0	12	2	#N/A	0.9872
CPSGVKPDLSYMPIWK	C[+125]PSGVKPDLSYMPIWK	peptides1	120224_0012_HER042_tryp_D_SW1	649.323	3	424.869	3	b11	48.43	129	0	12	2	#N/A	0.97
CPSGVKPDLSYMPIWK	C[+125]PSGVKPDLSYMPIWK	peptides1	120224_0013_HER042_tryp_D_SW2	649.323	3	424.869	3	b11	49.05	105	0	12	2	#N/A	0.9712
CPSGVKPDLSYMPIWK	C[+125]PSGVKPDLSYM[+16]PIWK	peptides1	120224_0002_HER042_tryp_A_IDA	654.655	3	654.655	3	precursor	44.77	30055	6098	1	2	2	0.9777
CPSGVKPDLSYMPIWK	C[+125]PSGVKPDLSYM[+16]PIWK	peptides1	120224_0005_HER042_tryp_B_IDA	654.655	3	654.655	3	precursor	44.69	150735	8838	3	2	2	0.9435
CPSGVKPDLSYMPIWK	C[+125]PSGVKPDLSYM[+16]PIWK	peptides1	120224_0008_HER042_tryp_C_IDA	654.655	3	654.655	3	precursor	44.6	271954	5275	3	2	2	0.937
CPSGVKPDLSYMPIWK	C[+125]PSGVKPDLSYM[+16]PIWK	peptides1	120224_0011_HER042_tryp_D_IDA	654.655	3	654.655	3	precursor	44.71	176757	7050	3	2	2	0.9491
CPSGVKPDLSYMPIWK	C[+125]PSGVKPDLSYM[+16]PIWK	peptides1	120224_0003_HER042_tryp_A_SW1	654.655	3	654.655	3	precursor	44.85	12603	4488	3	2	2	0.933
CPSGVKPDLSYMPIWK	C[+125]PSGVKPDLSYM[+16]PIWK	peptides1	120224_0004_HER042_tryp_A_SW2	654.655	3	654.655	3	precursor	44.81	9997	3655	3	2	2	0.9151
CPSGVKPDLSYMPIWK	C[+125]PSGVKPDLSYM[+16]PIWK	peptides1	120224_0006_HER042_tryp_B_SW1	654.655	3	654.655	3	precursor	44.66	119025	4441	3	2	2	0.9406
CPSGVKPDLSYMPIWK	C[+125]PSGVKPDLSYM[+16]PIWK	peptides1	120224_0007_HER042_tryp_B_SW2	654.655	3	654.655	3	precursor	44.58	101141	5994	3	2	2	0.9446
CPSGVKPDLSYMPIWK	C[+125]PSGVKPDLSYM[+16]PIWK	peptides1	120224_0009_HER042_tryp_C_SW1	654.655	3	654.655	3	precursor	44.58	218952	22198	3	2	2	0.9283
CPSGVKPDLSYMPIWK	C[+125]PSGVKPDLSYM[+16]PIWK	peptides1	120224_0010_HER042_tryp_C_SW2	654.655	3	654.655	3	precursor	44.66	186751	13781	3	2	2	0.9328
CPSGVKPDLSYMPIWK	C[+125]PSGVKPDLSYM[+16]PIWK	peptides1	120224_0012_HER042_tryp_D_SW1	654.655	3	654.655	3	precursor	44.62	152774	7170	3	2	2	0.9509
CPSGVKPDLSYMPIWK	C[+125]PSGVKPDLSYM[+16]PIWK	peptides1	120224_0013_HER042_tryp_D_SW2	654.655	3	654.655	3	precursor	44.66	136362	10345	3	2	2	0.945
CPSGVKPDLSYMPIWK	C[+125]PSGVKPDLSYM[+16]PIWK	peptides1	120224_0002_HER042_tryp_A_IDA	654.655	3	654.989	3	precursor [M+1]	44.77	28371	12749	2	2	1	0.9777
CPSGVKPDLSYMPIWK	C[+125]PSGVKPDLSYM[+16]PIWK	peptides1	120224_0005_HER042_tryp_B_IDA	654.655	3	654.989	3	precursor [M+1]	44.69	164420	5676	1	2	1	0.9435
CPSGVKPDLSYMPIWK	C[+125]PSGVKPDLSYM[+16]PIWK	peptides1	120224_0008_HER042_tryp_C_IDA	654.655	3	654.989	3	precursor [M+1]	44.56	278406	16085	2	2	1	0.937
CPSGVKPDLSYMPIWK	C[+125]PSGVKPDLSYM[+16]PIWK	peptides1	120224_0011_HER042_tryp_D_IDA	654.655	3	654.989	3	precursor [M+1]	44.71	183892	11046	1	2	1	0.9491
CPSGVKPDLSYMPIWK	C[+125]PSGVKPDLSYM[+16]PIWK	peptides1	120224_0003_HER042_tryp_A_SW1	654.655	3	654.989	3	precursor [M+1]	44.88	17561	3487	1	2	1	0.933
CPSGVKPDLSYMPIWK	C[+125]PSGVKPDLSYM[+16]PIWK	peptides1	120224_0004_HER042_tryp_A_SW2	654.655	3	654.989	3	precursor [M+1]	44.81	10954	5176	2	2	1	0.9151
CPSGVKPDLSYMPIWK	C[+125]PSGVKPDLSYM[+16]PIWK	peptides1	120224_0006_HER042_tryp_B_SW1	654.655	3	654.989	3	precursor [M+1]	44.66	133143	4637	2	2	1	0.9406
CPSGVKPDLSYMPIWK	C[+125]PSGVKPDLSYM[+16]PIWK	peptides1	120224_0007_HER042_tryp_B_SW2	654.655	3	654.989	3	precursor [M+1]	44.62	110497	6448	1	2	1	0.9446
CPSGVKPDLSYMPIWK	C[+125]PSGVKPDLSYM[+16]PIWK	peptides1	120224_0009_HER042_tryp_C_SW1	654.655	3	654.989	3	precursor [M+1]	44.58	232720	22486	2	2	1	0.9283
CPSGVKPDLSYMPIWK	C[+125]PSGVKPDLSYM[+16]PIWK	peptides1	120224_0010_HER042_tryp_C_SW2	654.655	3	654.989	3	precursor [M+1]	44.66	202672	15054	2	2	1	0.9328
CPSGVKPDLSYMPIWK	C[+125]PSGVKPDLSYM[+16]PIWK	peptides1	120224_0012_HER042_tryp_D_SW1	654.655	3	654.989	3	precursor [M+1]	44.62	160213	10937	1	2	1	0.9509
CPSGVKPDLSYMPIWK	C[+125]PSGVKPDLSYM[+16]PIWK	peptides1	120224_0013_HER042_tryp_D_SW2	654.655	3	654.989	3	precursor [M+1]	44.66	144222	12326	2	2	1	0.945
CPSGVKPDLSYMPIWK	C[+125]PSGVKPDLSYM[+16]PIWK	peptides1	120224_0002_HER042_tryp_A_IDA	654.655	3	655.323	3	precursor [M+2]	44.77	21585	26094	3	2	3	0.9777
CPSGVKPDLSYMPIWK	C[+125]PSGVKPDLSYM[+16]PIWK	peptides1	120224_0005_HER042_tryp_B_IDA	654.655	3	655.323	3	precursor [M+2]	45	164206	17742	2	2	3	0.9435
CPSGVKPDLSYMPIWK	C[+125]PSGVKPDLSYM[+16]PIWK	peptides1	120224_0008_HER042_tryp_C_IDA	654.655	3	655.323	3	precursor [M+2]	44.87	297801	18472	1	2	3	0.937
CPSGVKPDLSYMPIWK	C[+125]PSGVKPDLSYM[+16]PIWK	peptides1	120224_0011_HER042_tryp_D_IDA	654.655	3	655.323	3	precursor [M+2]	44.71	180381	19956	2	2	3	0.9491
CPSGVKPDLSYMPIWK	C[+125]PSGVKPDLSYM[+16]PIWK	peptides1	120224_0003_HER042_tryp_A_SW1	654.655	3	655.323	3	precursor [M+2]	44.85	16047	10679	2	2	3	0.933
CPSGVKPDLSYMPIWK	C[+125]PSGVKPDLSYM[+16]PIWK	peptides1	120224_0004_HER042_tryp_A_SW2	654.655	3	655.323	3	precursor [M+2]	44.77	13149	9320	1	2	3	0.9151
CPSGVKPDLSYMPIWK	C[+125]PSGVKPDLSYM[+16]PIWK	peptides1	120224_0006_HER042_tryp_B_SW1	654.655	3	655.323	3	precursor [M+2]	44.96	133940	14430	1	2	3	0.9406
CPSGVKPDLSYMPIWK	C[+125]PSGVKPDLSYM[+16]PIWK	peptides1	120224_0007_HER042_tryp_B_SW2	654.655	3	655.323	3	precursor [M+2]	44.88	109520	11548	2	2	3	0.9446
CPSGVKPDLSYMPIWK	C[+125]PSGVKPDLSYM[+16]PIWK	peptides1	120224_0009_HER042_tryp_C_SW1	654.655	3	655.323	3	precursor [M+2]	44.89	259938	34596	1	2	3	0.9283
CPSGVKPDLSYMPIWK	C[+125]PSGVKPDLSYM[+16]PIWK	peptides1	120224_0010_HER042_tryp_C_SW2	654.655	3	655.323	3	precursor [M+2]	44.66	217750	22597	1	2	3	0.9328
CPSGVKPDLSYMPIWK	C[+125]PSGVKPDLSYM[+16]PIWK	peptides1	120224_0012_HER042_tryp_D_SW1	654.655	3	655.323	3	precursor [M+2]	44.62	154805	15747	2	2	3	0.9509
CPSGVKPDLSYMPIWK	C[+125]PSGVKPDLSYM[+16]PIWK	peptides1	120224_0013_HER042_tryp_D_SW2	654.655	3	655.323	3	precursor [M+2]	44.96	144534	19594	1	2	3	0.945
CPSGVKPDLSYMPIWK	C[+125]PSGVKPDLSYM[+16]PIWK	peptides1	120224_0003_HER042_tryp_A_SW1	654.655	3	1636.84	1	y14	44.7	0	0	0	2	#N/A	0.933
CPSGVKPDLSYMPIWK	C[+125]PSGVKPDLSYM[+16]PIWK	peptides1	120224_0004_HER042_tryp_A_SW2	654.655	3	1636.84	1	y14	44.62	0	0	0	2	#N/A	0.9151
CPSGVKPDLSYMPIWK	C[+125]PSGVKPDLSYM[+16]PIWK	peptides1	120224_0006_HER042_tryp_B_SW1	654.655	3	1636.84	1	y14	44.39	0	0	0	2	#N/A	0.9406
CPSGVKPDLSYMPIWK	C[+125]PSGVKPDLSYM[+16]PIWK	peptides1	120224_0007_HER042_tryp_B_SW2	654.655	3	1636.84	1	y14	44.36	0	0	0	2	#N/A	0.9446
CPSGVKPDLSYMPIWK	C[+125]PSGVKPDLSYM[+16]PIWK	peptides1	120224_0009_HER042_tryp_C_SW1	654.655	3	1636.84	1	y14	44.4	0	0	0	2	#N/A	0.9283
CPSGVKPDLSYMPIWK	C[+125]PSGVKPDLSYM[+16]PIWK	peptides1	120224_0010_HER042_tryp_C_SW2	654.655	3	1636.84	1	y14	44.43	0	0	0	2	#N/A	0.9328
CPSGVKPDLSYMPIWK	C[+125]PSGVKPDLSYM[+16]PIWK	peptides1	120224_0012_HER042_tryp_D_SW1	654.655	3	1636.84	1	y14	44.43	0	0	0	2	#N/A	0.9509
CPSGVKPDLSYMPIWK	C[+125]PSGVKPDLSYM[+16]PIWK	peptides1	120224_0013_HER042_tryp_D_SW2	654.655	3	1636.84	1	y14	44.35	0	0	0	2	#N/A	0.945
CPSGVKPDLSYMPIWK	C[+125]PSGVKPDLSYM[+16]PIWK	peptides1	120224_0003_HER042_tryp_A_SW1	654.655	3	1393.72	1	y11	45.03	75	0	11	2	#N/A	0.933
CPSGVKPDLSYMPIWK	C[+125]PSGVKPDLSYM[+16]PIWK	peptides1	120224_0004_HER042_tryp_A_SW2	654.655	3	1393.72	1	y11	44.62	0	0	0	2	#N/A	0.9151
CPSGVKPDLSYMPIWK	C[+125]PSGVKPDLSYM[+16]PIWK	peptides1	120224_0006_HER042_tryp_B_SW1	654.655	3	1393.72	1	y11	44.43	58	0	11	2	#N/A	0.9406
CPSGVKPDLSYMPIWK	C[+125]PSGVKPDLSYM[+16]PIWK	peptides1	120224_0007_HER042_tryp_B_SW2	654.655	3	1393.72	1	y11	44.47	88	0	11	2	#N/A	0.9446
CPSGVKPDLSYMPIWK	C[+125]PSGVKPDLSYM[+16]PIWK	peptides1	120224_0009_HER042_tryp_C_SW1	654.655	3	1393.72	1	y11	44.55	134	0	11	2	#N/A	0.9283
CPSGVKPDLSYMPIWK	C[+125]PSGVKPDLSYM[+16]PIWK	peptides1	120224_0010_HER042_tryp_C_SW2	654.655	3	1393.72	1	y11	44.7	118	0	11	2	#N/A	0.9328
CPSGVKPDLSYMPIWK	C[+125]PSGVKPDLSYM[+16]PIWK	peptides1	120224_0012_HER042_tryp_D_SW1	654.655	3	1393.72	1	y11	44.62	235	0	11	2	#N/A	0.9509
CPSGVKPDLSYMPIWK	C[+125]PSGVKPDLSYM[+16]PIWK	peptides1	120224_0013_HER042_tryp_D_SW2	654.655	3	1393.72	1	y11	44.58	118	0	12	2	#N/A	0.945
CPSGVKPDLSYMPIWK	C[+125]PSGVKPDLSYM[+16]PIWK	peptides1	120224_0003_HER042_tryp_A_SW1	654.655	3	1265.62	1	y10	44.92	833	34	8	2	#N/A	0.933
CPSGVKPDLSYMPIWK	C[+125]PSGVKPDLSYM[+16]PIWK	peptides1	120224_0004_HER042_tryp_A_SW2	654.655	3	1265.62	1	y10	44.81	411	0	7	2	#N/A	0.9151
CPSGVKPDLSYMPIWK	C[+125]PSGVKPDLSYM[+16]PIWK	peptides1	120224_0006_HER042_tryp_B_SW1	654.655	3	1265.62	1	y10	45	5853	613	8	2	#N/A	0.9406
CPSGVKPDLSYMPIWK	C[+125]PSGVKPDLSYM[+16]PIWK	peptides1	120224_0007_HER042_tryp_B_SW2	654.655	3	1265.62	1	y10	44.92	5333	0	8	2	#N/A	0.9446
CPSGVKPDLSYMPIWK	C[+125]PSGVKPDLSYM[+16]PIWK	peptides1	120224_0009_HER042_tryp_C_SW1	654.655	3	1265.62	1	y10	44.62	12335	1604	8	2	#N/A	0.9283
CPSGVKPDLSYMPIWK	C[+125]PSGVKPDLSYM[+16]PIWK	peptides1	120224_0010_HER042_tryp_C_SW2	654.655	3	1265.62	1	y10	44.62	12872	0	6	2	#N/A	0.9328
CPSGVKPDLSYMPIWK	C[+125]PSGVKPDLSYM[+16]PIWK	peptides1	120224_0012_HER042_tryp_D_SW1	654.655	3	1265.62	1	y10	44.58	8625	0	8	2	#N/A	0.9509
CPSGVKPDLSYMPIWK	C[+125]PSGVKPDLSYM[+16]PIWK	peptides1	120224_0013_HER042_tryp_D_SW2	654.655	3	1265.62	1	y10	44.92	8005	0	8	2	#N/A	0.945
CPSGVKPDLSYMPIWK	C[+125]PSGVKPDLSYM[+16]PIWK	peptides1	120224_0003_HER042_tryp_A_SW1	654.655	3	1201.63	1	y10	44.88	264	0	10	2	#N/A	0.933
CPSGVKPDLSYMPIWK	C[+125]PSGVKPDLSYM[+16]PIWK	peptides1	120224_0004_HER042_tryp_A_SW2	654.655	3	1201.63	1	y10	44.81	176	0	10	2	#N/A	0.9151
CPSGVKPDLSYMPIWK	C[+125]PSGVKPDLSYM[+16]PIWK	peptides1	120224_0006_HER042_tryp_B_SW1	654.655	3	1201.63	1	y10	44.66	2047	25	9	2	#N/A	0.9406
CPSGVKPDLSYMPIWK	C[+125]PSGVKPDLSYM[+16]PIWK	peptides1	120224_0007_HER042_tryp_B_SW2	654.655	3	1201.63	1	y10	44.85	1824	0	9	2	#N/A	0.9446
CPSGVKPDLSYMPIWK	C[+125]PSGVKPDLSYM[+16]PIWK	peptides1	120224_0009_HER042_tryp_C_SW1	654.655	3	1201.63	1	y10	44.58	4408	0	9	2	#N/A	0.9283
CPSGVKPDLSYMPIWK	C[+125]PSGVKPDLSYM[+16]PIWK	peptides1	120224_0010_HER042_tryp_C_SW2	654.655	3	1201.63	1	y10	44.62	3924	0	9	2	#N/A	0.9328
CPSGVKPDLSYMPIWK	C[+125]PSGVKPDLSYM[+16]PIWK	peptides1	120224_0012_HER042_tryp_D_SW1	654.655	3	1201.63	1	y10	44.92	2997	0	9	2	#N/A	0.9509
CPSGVKPDLSYMPIWK	C[+125]PSGVKPDLSYM[+16]PIWK	peptides1	120224_0013_HER042_tryp_D_SW2	654.655	3	1201.63	1	y10	44.58	2026	31	9	2	#N/A	0.945
CPSGVKPDLSYMPIWK	C[+125]PSGVKPDLSYM[+16]PIWK	peptides1	120224_0003_HER042_tryp_A_SW1	654.655	3	940.46	1	y7	44.88	1333	34	6	2	#N/A	0.933
CPSGVKPDLSYMPIWK	C[+125]PSGVKPDLSYM[+16]PIWK	peptides1	120224_0004_HER042_tryp_A_SW2	654.655	3	940.46	1	y7	44.81	625	37	6	2	#N/A	0.9151
CPSGVKPDLSYMPIWK	C[+125]PSGVKPDLSYM[+16]PIWK	peptides1	120224_0006_HER042_tryp_B_SW1	654.655	3	940.46	1	y7	44.69	9188	69	5	2	#N/A	0.9406
CPSGVKPDLSYMPIWK	C[+125]PSGVKPDLSYM[+16]PIWK	peptides1	120224_0007_HER042_tryp_B_SW2	654.655	3	940.46	1	y7	44.58	6998	25	5	2	#N/A	0.9446
CPSGVKPDLSYMPIWK	C[+125]PSGVKPDLSYM[+16]PIWK	peptides1	120224_0009_HER042_tryp_C_SW1	654.655	3	940.46	1	y7	44.62	14573	2235	7	2	#N/A	0.9283
CPSGVKPDLSYMPIWK	C[+125]PSGVKPDLSYM[+16]PIWK	peptides1	120224_0010_HER042_tryp_C_SW2	654.655	3	940.46	1	y7	44.62	13254	39	5	2	#N/A	0.9328
CPSGVKPDLSYMPIWK	C[+125]PSGVKPDLSYM[+16]PIWK	peptides1	120224_0012_HER042_tryp_D_SW1	654.655	3	940.46	1	y7	44.62	10097	588	6	2	#N/A	0.9509
CPSGVKPDLSYMPIWK	C[+125]PSGVKPDLSYM[+16]PIWK	peptides1	120224_0013_HER042_tryp_D_SW2	654.655	3	940.46	1	y7	44.66	10414	46	6	2	#N/A	0.945
CPSGVKPDLSYMPIWK	C[+125]PSGVKPDLSYM[+16]PIWK	peptides1	120224_0003_HER042_tryp_A_SW1	654.655	3	853.428	1	y6	44.85	1557	719	5	2	#N/A	0.933
CPSGVKPDLSYMPIWK	C[+125]PSGVKPDLSYM[+16]PIWK	peptides1	120224_0004_HER042_tryp_A_SW2	654.655	3	853.428	1	y6	44.85	1839	53	4	2	#N/A	0.9151
CPSGVKPDLSYMPIWK	C[+125]PSGVKPDLSYM[+16]PIWK	peptides1	120224_0006_HER042_tryp_B_SW1	654.655	3	853.428	1	y6	44.96	8850	1259	6	2	#N/A	0.9406
CPSGVKPDLSYMPIWK	C[+125]PSGVKPDLSYM[+16]PIWK	peptides1	120224_0007_HER042_tryp_B_SW2	654.655	3	853.428	1	y6	44.58	6652	1691	6	2	#N/A	0.9446
CPSGVKPDLSYMPIWK	C[+125]PSGVKPDLSYM[+16]PIWK	peptides1	120224_0009_HER042_tryp_C_SW1	654.655	3	853.428	1	y6	44.58	15478	2794	6	2	#N/A	0.9283
CPSGVKPDLSYMPIWK	C[+125]PSGVKPDLSYM[+16]PIWK	peptides1	120224_0010_HER042_tryp_C_SW2	654.655	3	853.428	1	y6	44.66	12406	2431	7	2	#N/A	0.9328
CPSGVKPDLSYMPIWK	C[+125]PSGVKPDLSYM[+16]PIWK	peptides1	120224_0012_HER042_tryp_D_SW1	654.655	3	853.428	1	y6	44.62	10320	2431	5	2	#N/A	0.9509
CPSGVKPDLSYMPIWK	C[+125]PSGVKPDLSYM[+16]PIWK	peptides1	120224_0013_HER042_tryp_D_SW2	654.655	3	853.428	1	y6	44.62	10132	1998	7	2	#N/A	0.945
CPSGVKPDLSYMPIWK	C[+125]PSGVKPDLSYM[+16]PIWK	peptides1	120224_0003_HER042_tryp_A_SW1	654.655	3	690.364	1	y5	45.15	897	572	7	2	#N/A	0.933
CPSGVKPDLSYMPIWK	C[+125]PSGVKPDLSYM[+16]PIWK	peptides1	120224_0004_HER042_tryp_A_SW2	654.655	3	690.364	1	y5	44.73	279	706	8	2	#N/A	0.9151
CPSGVKPDLSYMPIWK	C[+125]PSGVKPDLSYM[+16]PIWK	peptides1	120224_0006_HER042_tryp_B_SW1	654.655	3	690.364	1	y5	44.66	7488	1466	7	2	#N/A	0.9406
CPSGVKPDLSYMPIWK	C[+125]PSGVKPDLSYM[+16]PIWK	peptides1	120224_0007_HER042_tryp_B_SW2	654.655	3	690.364	1	y5	44.58	6078	1151	7	2	#N/A	0.9446
CPSGVKPDLSYMPIWK	C[+125]PSGVKPDLSYM[+16]PIWK	peptides1	120224_0009_HER042_tryp_C_SW1	654.655	3	690.364	1	y5	44.62	15989	1065	5	2	#N/A	0.9283
CPSGVKPDLSYMPIWK	C[+125]PSGVKPDLSYM[+16]PIWK	peptides1	120224_0010_HER042_tryp_C_SW2	654.655	3	690.364	1	y5	44.62	12088	2324	8	2	#N/A	0.9328
CPSGVKPDLSYMPIWK	C[+125]PSGVKPDLSYM[+16]PIWK	peptides1	120224_0012_HER042_tryp_D_SW1	654.655	3	690.364	1	y5	44.66	9346	1793	7	2	#N/A	0.9509
CPSGVKPDLSYMPIWK	C[+125]PSGVKPDLSYM[+16]PIWK	peptides1	120224_0013_HER042_tryp_D_SW2	654.655	3	690.364	1	y5	44.96	10764	93	5	2	#N/A	0.945
CPSGVKPDLSYMPIWK	C[+125]PSGVKPDLSYM[+16]PIWK	peptides1	120224_0003_HER042_tryp_A_SW1	654.655	3	543.329	1	y4	44.85	2010	46	4	2	#N/A	0.933
CPSGVKPDLSYMPIWK	C[+125]PSGVKPDLSYM[+16]PIWK	peptides1	120224_0004_HER042_tryp_A_SW2	654.655	3	543.329	1	y4	44.81	1556	0	5	2	#N/A	0.9151
CPSGVKPDLSYMPIWK	C[+125]PSGVKPDLSYM[+16]PIWK	peptides1	120224_0006_HER042_tryp_B_SW1	654.655	3	543.329	1	y4	45	19357	1965	4	2	#N/A	0.9406
CPSGVKPDLSYMPIWK	C[+125]PSGVKPDLSYM[+16]PIWK	peptides1	120224_0007_HER042_tryp_B_SW2	654.655	3	543.329	1	y4	44.88	17202	665	4	2	#N/A	0.9446
CPSGVKPDLSYMPIWK	C[+125]PSGVKPDLSYM[+16]PIWK	peptides1	120224_0009_HER042_tryp_C_SW1	654.655	3	543.329	1	y4	44.89	38879	4470	4	2	#N/A	0.9283
CPSGVKPDLSYMPIWK	C[+125]PSGVKPDLSYM[+16]PIWK	peptides1	120224_0010_HER042_tryp_C_SW2	654.655	3	543.329	1	y4	44.96	32690	2997	4	2	#N/A	0.9328
CPSGVKPDLSYMPIWK	C[+125]PSGVKPDLSYM[+16]PIWK	peptides1	120224_0012_HER042_tryp_D_SW1	654.655	3	543.329	1	y4	44.62	25053	1233	4	2	#N/A	0.9509
CPSGVKPDLSYMPIWK	C[+125]PSGVKPDLSYM[+16]PIWK	peptides1	120224_0013_HER042_tryp_D_SW2	654.655	3	543.329	1	y4	44.92	19772	5255	4	2	#N/A	0.945
CPSGVKPDLSYMPIWK	C[+125]PSGVKPDLSYM[+16]PIWK	peptides1	120224_0003_HER042_tryp_A_SW1	654.655	3	495.942	3	y13	44.92	308	0	9	2	#N/A	0.933
CPSGVKPDLSYMPIWK	C[+125]PSGVKPDLSYM[+16]PIWK	peptides1	120224_0004_HER042_tryp_A_SW2	654.655	3	495.942	3	y13	45.19	242	37	9	2	#N/A	0.9151
CPSGVKPDLSYMPIWK	C[+125]PSGVKPDLSYM[+16]PIWK	peptides1	120224_0006_HER042_tryp_B_SW1	654.655	3	495.942	3	y13	44.88	442	0	10	2	#N/A	0.9406
CPSGVKPDLSYMPIWK	C[+125]PSGVKPDLSYM[+16]PIWK	peptides1	120224_0007_HER042_tryp_B_SW2	654.655	3	495.942	3	y13	44.36	263	0	10	2	#N/A	0.9446
CPSGVKPDLSYMPIWK	C[+125]PSGVKPDLSYM[+16]PIWK	peptides1	120224_0009_HER042_tryp_C_SW1	654.655	3	495.942	3	y13	44.4	0	559	0	2	#N/A	0.9283
CPSGVKPDLSYMPIWK	C[+125]PSGVKPDLSYM[+16]PIWK	peptides1	120224_0010_HER042_tryp_C_SW2	654.655	3	495.942	3	y13	44.7	249	0	10	2	#N/A	0.9328
CPSGVKPDLSYMPIWK	C[+125]PSGVKPDLSYM[+16]PIWK	peptides1	120224_0012_HER042_tryp_D_SW1	654.655	3	495.942	3	y13	44.96	235	0	10	2	#N/A	0.9509
CPSGVKPDLSYMPIWK	C[+125]PSGVKPDLSYM[+16]PIWK	peptides1	120224_0013_HER042_tryp_D_SW2	654.655	3	495.942	3	y13	45.15	221	0	10	2	#N/A	0.945
CPSGVKPDLSYMPIWK	C[+125]PSGVKPDLSYM[+16]PIWK	peptides1	120224_0003_HER042_tryp_A_SW1	654.655	3	424.869	3	b11	44.92	29	0	12	2	#N/A	0.933
CPSGVKPDLSYMPIWK	C[+125]PSGVKPDLSYM[+16]PIWK	peptides1	120224_0004_HER042_tryp_A_SW2	654.655	3	424.869	3	b11	44.62	0	0	0	2	#N/A	0.9151
CPSGVKPDLSYMPIWK	C[+125]PSGVKPDLSYM[+16]PIWK	peptides1	120224_0006_HER042_tryp_B_SW1	654.655	3	424.869	3	b11	44.39	0	0	0	2	#N/A	0.9406
CPSGVKPDLSYMPIWK	C[+125]PSGVKPDLSYM[+16]PIWK	peptides1	120224_0007_HER042_tryp_B_SW2	654.655	3	424.869	3	b11	44.36	43	0	12	2	#N/A	0.9446
CPSGVKPDLSYMPIWK	C[+125]PSGVKPDLSYM[+16]PIWK	peptides1	120224_0009_HER042_tryp_C_SW1	654.655	3	424.869	3	b11	44.47	147	0	10	2	#N/A	0.9283
CPSGVKPDLSYMPIWK	C[+125]PSGVKPDLSYM[+16]PIWK	peptides1	120224_0010_HER042_tryp_C_SW2	654.655	3	424.869	3	b11	44.58	29	0	12	2	#N/A	0.9328
CPSGVKPDLSYMPIWK	C[+125]PSGVKPDLSYM[+16]PIWK	peptides1	120224_0012_HER042_tryp_D_SW1	654.655	3	424.869	3	b11	45	29	0	12	2	#N/A	0.9509
CPSGVKPDLSYMPIWK	C[+125]PSGVKPDLSYM[+16]PIWK	peptides1	120224_0013_HER042_tryp_D_SW2	654.655	3	424.869	3	b11	44.47	147	0	11	2	#N/A	0.945
CPSGVKPDLSYMPIWK	C[+125]PSGVKPDLSYM[+16]PIW[+32]K	peptides1	120224_0002_HER042_tryp_A_IDA	665.318	3	665.318	3	precursor	42.97	112366	168235	2	2	2	0.9881
CPSGVKPDLSYMPIWK	C[+125]PSGVKPDLSYM[+16]PIW[+32]K	peptides1	120224_0005_HER042_tryp_B_IDA	665.318	3	665.318	3	precursor	43.49	95780	56638	1	2	2	0.9017
CPSGVKPDLSYMPIWK	C[+125]PSGVKPDLSYM[+16]PIW[+32]K	peptides1	120224_0008_HER042_tryp_C_IDA	665.318	3	665.318	3	precursor	43.7	120357	104123	2	2	2	0.9837
CPSGVKPDLSYMPIWK	C[+125]PSGVKPDLSYM[+16]PIW[+32]K	peptides1	120224_0011_HER042_tryp_D_IDA	665.318	3	665.318	3	precursor	43.35	59689	60808	2	2	2	0.9906
CPSGVKPDLSYMPIWK	C[+125]PSGVKPDLSYM[+16]PIW[+32]K	peptides1	120224_0003_HER042_tryp_A_SW1	665.318	3	665.318	3	precursor	43.19	72657	58246	1	2	2	0.9524
CPSGVKPDLSYMPIWK	C[+125]PSGVKPDLSYM[+16]PIW[+32]K	peptides1	120224_0004_HER042_tryp_A_SW2	665.318	3	665.318	3	precursor	43.04	57527	37462	1	2	2	0.9241
CPSGVKPDLSYMPIWK	C[+125]PSGVKPDLSYM[+16]PIW[+32]K	peptides1	120224_0006_HER042_tryp_B_SW1	665.318	3	665.318	3	precursor	43.79	18434	68208	3	2	2	0.8752
CPSGVKPDLSYMPIWK	C[+125]PSGVKPDLSYM[+16]PIW[+32]K	peptides1	120224_0007_HER042_tryp_B_SW2	665.318	3	665.318	3	precursor	43.26	13018	34787	2	2	2	0.8962
CPSGVKPDLSYMPIWK	C[+125]PSGVKPDLSYM[+16]PIW[+32]K	peptides1	120224_0009_HER042_tryp_C_SW1	665.318	3	665.318	3	precursor	43.19	65222	76619	2	2	2	0.9626
CPSGVKPDLSYMPIWK	C[+125]PSGVKPDLSYM[+16]PIW[+32]K	peptides1	120224_0010_HER042_tryp_C_SW2	665.318	3	665.318	3	precursor	43.19	58769	49382	2	2	2	0.9881
CPSGVKPDLSYMPIWK	C[+125]PSGVKPDLSYM[+16]PIW[+32]K	peptides1	120224_0012_HER042_tryp_D_SW1	665.318	3	665.318	3	precursor	42.93	59573	45288	2	2	2	0.985
CPSGVKPDLSYMPIWK	C[+125]PSGVKPDLSYM[+16]PIW[+32]K	peptides1	120224_0013_HER042_tryp_D_SW2	665.318	3	665.318	3	precursor	42.92	49407	45710	2	2	2	0.9772
CPSGVKPDLSYMPIWK	C[+125]PSGVKPDLSYM[+16]PIW[+32]K	peptides1	120224_0002_HER042_tryp_A_IDA	665.318	3	665.652	3	precursor [M+1]	43.01	115932	76191	1	2	1	0.9881
CPSGVKPDLSYMPIWK	C[+125]PSGVKPDLSYM[+16]PIW[+32]K	peptides1	120224_0005_HER042_tryp_B_IDA	665.318	3	665.652	3	precursor [M+1]	43.45	62399	42061	2	2	1	0.9017
CPSGVKPDLSYMPIWK	C[+125]PSGVKPDLSYM[+16]PIW[+32]K	peptides1	120224_0008_HER042_tryp_C_IDA	665.318	3	665.652	3	precursor [M+1]	43.36	121213	34902	1	2	1	0.9837
CPSGVKPDLSYMPIWK	C[+125]PSGVKPDLSYM[+16]PIW[+32]K	peptides1	120224_0011_HER042_tryp_D_IDA	665.318	3	665.652	3	precursor [M+1]	43.45	70580	23264	1	2	1	0.9906
CPSGVKPDLSYMPIWK	C[+125]PSGVKPDLSYM[+16]PIW[+32]K	peptides1	120224_0003_HER042_tryp_A_SW1	665.318	3	665.652	3	precursor [M+1]	43.19	70902	24382	2	2	1	0.9524
CPSGVKPDLSYMPIWK	C[+125]PSGVKPDLSYM[+16]PIW[+32]K	peptides1	120224_0004_HER042_tryp_A_SW2	665.318	3	665.652	3	precursor [M+1]	43.04	36587	29518	2	2	1	0.9241
CPSGVKPDLSYMPIWK	C[+125]PSGVKPDLSYM[+16]PIW[+32]K	peptides1	120224_0006_HER042_tryp_B_SW1	665.318	3	665.652	3	precursor [M+1]	43.38	46068	14935	1	2	1	0.8752
CPSGVKPDLSYMPIWK	C[+125]PSGVKPDLSYM[+16]PIW[+32]K	peptides1	120224_0007_HER042_tryp_B_SW2	665.318	3	665.652	3	precursor [M+1]	43.3	8646	26798	4	2	1	0.8962
CPSGVKPDLSYMPIWK	C[+125]PSGVKPDLSYM[+16]PIW[+32]K	peptides1	120224_0009_HER042_tryp_C_SW1	665.318	3	665.652	3	precursor [M+1]	43.23	84634	20198	1	2	1	0.9626
CPSGVKPDLSYMPIWK	C[+125]PSGVKPDLSYM[+16]PIW[+32]K	peptides1	120224_0010_HER042_tryp_C_SW2	665.318	3	665.652	3	precursor [M+1]	43.34	63051	16663	1	2	1	0.9881
CPSGVKPDLSYMPIWK	C[+125]PSGVKPDLSYM[+16]PIW[+32]K	peptides1	120224_0012_HER042_tryp_D_SW1	665.318	3	665.652	3	precursor [M+1]	43.38	60896	17287	1	2	1	0.985
CPSGVKPDLSYMPIWK	C[+125]PSGVKPDLSYM[+16]PIW[+32]K	peptides1	120224_0013_HER042_tryp_D_SW2	665.318	3	665.652	3	precursor [M+1]	43.38	53078	19385	1	2	1	0.9772
CPSGVKPDLSYMPIWK	C[+125]PSGVKPDLSYM[+16]PIW[+32]K	peptides1	120224_0002_HER042_tryp_A_IDA	665.318	3	665.986	3	precursor [M+2]	43.04	85580	58751	3	2	3	0.9881
CPSGVKPDLSYMPIWK	C[+125]PSGVKPDLSYM[+16]PIW[+32]K	peptides1	120224_0005_HER042_tryp_B_IDA	665.318	3	665.986	3	precursor [M+2]	43.45	34337	46546	3	2	3	0.9017
CPSGVKPDLSYMPIWK	C[+125]PSGVKPDLSYM[+16]PIW[+32]K	peptides1	120224_0008_HER042_tryp_C_IDA	665.318	3	665.986	3	precursor [M+2]	43.36	92427	25643	3	2	3	0.9837
CPSGVKPDLSYMPIWK	C[+125]PSGVKPDLSYM[+16]PIW[+32]K	peptides1	120224_0011_HER042_tryp_D_IDA	665.318	3	665.986	3	precursor [M+2]	43.44	45744	24683	3	2	3	0.9906
CPSGVKPDLSYMPIWK	C[+125]PSGVKPDLSYM[+16]PIW[+32]K	peptides1	120224_0003_HER042_tryp_A_SW1	665.318	3	665.986	3	precursor [M+2]	43.23	36744	28119	3	2	3	0.9524
CPSGVKPDLSYMPIWK	C[+125]PSGVKPDLSYM[+16]PIW[+32]K	peptides1	120224_0004_HER042_tryp_A_SW2	665.318	3	665.986	3	precursor [M+2]	43.04	31408	17415	3	2	3	0.9241
CPSGVKPDLSYMPIWK	C[+125]PSGVKPDLSYM[+16]PIW[+32]K	peptides1	120224_0006_HER042_tryp_B_SW1	665.318	3	665.986	3	precursor [M+2]	43.41	36901	11063	2	2	3	0.8752
CPSGVKPDLSYMPIWK	C[+125]PSGVKPDLSYM[+16]PIW[+32]K	peptides1	120224_0007_HER042_tryp_B_SW2	665.318	3	665.986	3	precursor [M+2]	43.3	13225	16055	1	2	3	0.8962
CPSGVKPDLSYMPIWK	C[+125]PSGVKPDLSYM[+16]PIW[+32]K	peptides1	120224_0009_HER042_tryp_C_SW1	665.318	3	665.986	3	precursor [M+2]	43.27	42734	41445	3	2	3	0.9626
CPSGVKPDLSYMPIWK	C[+125]PSGVKPDLSYM[+16]PIW[+32]K	peptides1	120224_0010_HER042_tryp_C_SW2	665.318	3	665.986	3	precursor [M+2]	43.38	40005	20634	3	2	3	0.9881
CPSGVKPDLSYMPIWK	C[+125]PSGVKPDLSYM[+16]PIW[+32]K	peptides1	120224_0012_HER042_tryp_D_SW1	665.318	3	665.986	3	precursor [M+2]	43.42	46210	14527	3	2	3	0.985
CPSGVKPDLSYMPIWK	C[+125]PSGVKPDLSYM[+16]PIW[+32]K	peptides1	120224_0013_HER042_tryp_D_SW2	665.318	3	665.986	3	precursor [M+2]	43.34	42713	12784	3	2	3	0.9772
CPSGVKPDLSYMPIWK	C[+125]PSGVKPDLSYM[+16]PIW[+32]K	peptides1	120224_0003_HER042_tryp_A_SW1	665.318	3	1297.61	1	y10	43.23	852	0	10	2	#N/A	0.9524
CPSGVKPDLSYMPIWK	C[+125]PSGVKPDLSYM[+16]PIW[+32]K	peptides1	120224_0004_HER042_tryp_A_SW2	665.318	3	1297.61	1	y10	43.11	470	0	10	2	#N/A	0.9241
CPSGVKPDLSYMPIWK	C[+125]PSGVKPDLSYM[+16]PIW[+32]K	peptides1	120224_0006_HER042_tryp_B_SW1	665.318	3	1297.61	1	y10	43.34	412	0	10	2	#N/A	0.8752
CPSGVKPDLSYMPIWK	C[+125]PSGVKPDLSYM[+16]PIW[+32]K	peptides1	120224_0007_HER042_tryp_B_SW2	665.318	3	1297.61	1	y10	43.23	206	0	10	2	#N/A	0.8962
CPSGVKPDLSYMPIWK	C[+125]PSGVKPDLSYM[+16]PIW[+32]K	peptides1	120224_0009_HER042_tryp_C_SW1	665.318	3	1297.61	1	y10	43.19	662	0	11	2	#N/A	0.9626
CPSGVKPDLSYMPIWK	C[+125]PSGVKPDLSYM[+16]PIW[+32]K	peptides1	120224_0010_HER042_tryp_C_SW2	665.318	3	1297.61	1	y10	42.96	529	0	10	2	#N/A	0.9881
CPSGVKPDLSYMPIWK	C[+125]PSGVKPDLSYM[+16]PIW[+32]K	peptides1	120224_0012_HER042_tryp_D_SW1	665.318	3	1297.61	1	y10	42.89	648	0	9	2	#N/A	0.985
CPSGVKPDLSYMPIWK	C[+125]PSGVKPDLSYM[+16]PIW[+32]K	peptides1	120224_0013_HER042_tryp_D_SW2	665.318	3	1297.61	1	y10	42.92	677	0	11	2	#N/A	0.9772
CPSGVKPDLSYMPIWK	C[+125]PSGVKPDLSYM[+16]PIW[+32]K	peptides1	120224_0003_HER042_tryp_A_SW1	665.318	3	1233.62	1	y10	43.15	235	0	12	2	#N/A	0.9524
CPSGVKPDLSYMPIWK	C[+125]PSGVKPDLSYM[+16]PIW[+32]K	peptides1	120224_0004_HER042_tryp_A_SW2	665.318	3	1233.62	1	y10	43.91	264	0	11	2	#N/A	0.9241
CPSGVKPDLSYMPIWK	C[+125]PSGVKPDLSYM[+16]PIW[+32]K	peptides1	120224_0006_HER042_tryp_B_SW1	665.318	3	1233.62	1	y10	42.96	355	0	11	2	#N/A	0.8752
CPSGVKPDLSYMPIWK	C[+125]PSGVKPDLSYM[+16]PIW[+32]K	peptides1	120224_0007_HER042_tryp_B_SW2	665.318	3	1233.62	1	y10	43.11	59	0	12	2	#N/A	0.8962
CPSGVKPDLSYMPIWK	C[+125]PSGVKPDLSYM[+16]PIW[+32]K	peptides1	120224_0009_HER042_tryp_C_SW1	665.318	3	1233.62	1	y10	43.53	764	0	10	2	#N/A	0.9626
CPSGVKPDLSYMPIWK	C[+125]PSGVKPDLSYM[+16]PIW[+32]K	peptides1	120224_0010_HER042_tryp_C_SW2	665.318	3	1233.62	1	y10	42.93	409	120	11	2	#N/A	0.9881
CPSGVKPDLSYMPIWK	C[+125]PSGVKPDLSYM[+16]PIW[+32]K	peptides1	120224_0012_HER042_tryp_D_SW1	665.318	3	1233.62	1	y10	42.85	470	0	10	2	#N/A	0.985
CPSGVKPDLSYMPIWK	C[+125]PSGVKPDLSYM[+16]PIW[+32]K	peptides1	120224_0013_HER042_tryp_D_SW2	665.318	3	1233.62	1	y10	42.88	411	0	12	2	#N/A	0.9772
CPSGVKPDLSYMPIWK	C[+125]PSGVKPDLSYM[+16]PIW[+32]K	peptides1	120224_0003_HER042_tryp_A_SW1	665.318	3	885.418	1	y6	43.45	3221	275	7	2	#N/A	0.9524
CPSGVKPDLSYMPIWK	C[+125]PSGVKPDLSYM[+16]PIW[+32]K	peptides1	120224_0004_HER042_tryp_A_SW2	665.318	3	885.418	1	y6	43.53	0	2323	0	2	#N/A	0.9241
CPSGVKPDLSYMPIWK	C[+125]PSGVKPDLSYM[+16]PIW[+32]K	peptides1	120224_0006_HER042_tryp_B_SW1	665.318	3	885.418	1	y6	43.15	2146	0	7	2	#N/A	0.8752
CPSGVKPDLSYMPIWK	C[+125]PSGVKPDLSYM[+16]PIW[+32]K	peptides1	120224_0007_HER042_tryp_B_SW2	665.318	3	885.418	1	y6	43.19	1204	0	5	2	#N/A	0.8962
CPSGVKPDLSYMPIWK	C[+125]PSGVKPDLSYM[+16]PIW[+32]K	peptides1	120224_0009_HER042_tryp_C_SW1	665.318	3	885.418	1	y6	43.15	2651	2185	6	2	#N/A	0.9626
CPSGVKPDLSYMPIWK	C[+125]PSGVKPDLSYM[+16]PIW[+32]K	peptides1	120224_0010_HER042_tryp_C_SW2	665.318	3	885.418	1	y6	43.19	2032	1470	7	2	#N/A	0.9881
CPSGVKPDLSYMPIWK	C[+125]PSGVKPDLSYM[+16]PIW[+32]K	peptides1	120224_0012_HER042_tryp_D_SW1	665.318	3	885.418	1	y6	42.89	2371	0	7	2	#N/A	0.985
CPSGVKPDLSYMPIWK	C[+125]PSGVKPDLSYM[+16]PIW[+32]K	peptides1	120224_0013_HER042_tryp_D_SW2	665.318	3	885.418	1	y6	43.26	2573	0	8	2	#N/A	0.9772
CPSGVKPDLSYMPIWK	C[+125]PSGVKPDLSYM[+16]PIW[+32]K	peptides1	120224_0003_HER042_tryp_A_SW1	665.318	3	722.354	1	y5	43.15	5167	826	6	2	#N/A	0.9524
CPSGVKPDLSYMPIWK	C[+125]PSGVKPDLSYM[+16]PIW[+32]K	peptides1	120224_0004_HER042_tryp_A_SW2	665.318	3	722.354	1	y5	45.22	2138	2061	7	2	#N/A	0.9241
CPSGVKPDLSYMPIWK	C[+125]PSGVKPDLSYM[+16]PIW[+32]K	peptides1	120224_0006_HER042_tryp_B_SW1	665.318	3	722.354	1	y5	42.92	1118	1894	8	2	#N/A	0.8752
CPSGVKPDLSYMPIWK	C[+125]PSGVKPDLSYM[+16]PIW[+32]K	peptides1	120224_0007_HER042_tryp_B_SW2	665.318	3	722.354	1	y5	43.38	214	1198	9	2	#N/A	0.8962
CPSGVKPDLSYMPIWK	C[+125]PSGVKPDLSYM[+16]PIW[+32]K	peptides1	120224_0009_HER042_tryp_C_SW1	665.318	3	722.354	1	y5	43.27	1604	3724	7	2	#N/A	0.9626
CPSGVKPDLSYMPIWK	C[+125]PSGVKPDLSYM[+16]PIW[+32]K	peptides1	120224_0010_HER042_tryp_C_SW2	665.318	3	722.354	1	y5	43.27	0	4411	0	2	#N/A	0.9881
CPSGVKPDLSYMPIWK	C[+125]PSGVKPDLSYM[+16]PIW[+32]K	peptides1	120224_0012_HER042_tryp_D_SW1	665.318	3	722.354	1	y5	42.93	0	4571	0	2	#N/A	0.985
CPSGVKPDLSYMPIWK	C[+125]PSGVKPDLSYM[+16]PIW[+32]K	peptides1	120224_0013_HER042_tryp_D_SW2	665.318	3	722.354	1	y5	43.3	4047	175	6	2	#N/A	0.9772
CPSGVKPDLSYMPIWK	C[+125]PSGVKPDLSYM[+16]PIW[+32]K	peptides1	120224_0003_HER042_tryp_A_SW1	665.318	3	658.356	1	y5	43.53	22856	3542	4	2	#N/A	0.9524
CPSGVKPDLSYMPIWK	C[+125]PSGVKPDLSYM[+16]PIW[+32]K	peptides1	120224_0004_HER042_tryp_A_SW2	665.318	3	658.356	1	y5	43.45	3179	16785	6	2	#N/A	0.9241
CPSGVKPDLSYMPIWK	C[+125]PSGVKPDLSYM[+16]PIW[+32]K	peptides1	120224_0006_HER042_tryp_B_SW1	665.318	3	658.356	1	y5	43.3	6008	10696	4	2	#N/A	0.8752
CPSGVKPDLSYMPIWK	C[+125]PSGVKPDLSYM[+16]PIW[+32]K	peptides1	120224_0007_HER042_tryp_B_SW2	665.318	3	658.356	1	y5	43.15	10653	2716	3	2	#N/A	0.8962
CPSGVKPDLSYMPIWK	C[+125]PSGVKPDLSYM[+16]PIW[+32]K	peptides1	120224_0009_HER042_tryp_C_SW1	665.318	3	658.356	1	y5	43.19	12901	15965	4	2	#N/A	0.9626
CPSGVKPDLSYMPIWK	C[+125]PSGVKPDLSYM[+16]PIW[+32]K	peptides1	120224_0010_HER042_tryp_C_SW2	665.318	3	658.356	1	y5	43.3	14979	8074	4	2	#N/A	0.9881
CPSGVKPDLSYMPIWK	C[+125]PSGVKPDLSYM[+16]PIW[+32]K	peptides1	120224_0012_HER042_tryp_D_SW1	665.318	3	658.356	1	y5	43.27	6006	16356	4	2	#N/A	0.985
CPSGVKPDLSYMPIWK	C[+125]PSGVKPDLSYM[+16]PIW[+32]K	peptides1	120224_0013_HER042_tryp_D_SW2	665.318	3	658.356	1	y5	43.15	8298	14112	4	2	#N/A	0.9772
CPSGVKPDLSYMPIWK	C[+125]PSGVKPDLSYM[+16]PIW[+32]K	peptides1	120224_0003_HER042_tryp_A_SW1	665.318	3	575.319	1	y4	43.19	7474	2441	5	2	#N/A	0.9524
CPSGVKPDLSYMPIWK	C[+125]PSGVKPDLSYM[+16]PIW[+32]K	peptides1	120224_0004_HER042_tryp_A_SW2	665.318	3	575.319	1	y4	43.04	4319	2585	4	2	#N/A	0.9241
CPSGVKPDLSYMPIWK	C[+125]PSGVKPDLSYM[+16]PIW[+32]K	peptides1	120224_0006_HER042_tryp_B_SW1	665.318	3	575.319	1	y4	43.68	3301	1634	6	2	#N/A	0.8752
CPSGVKPDLSYMPIWK	C[+125]PSGVKPDLSYM[+16]PIW[+32]K	peptides1	120224_0007_HER042_tryp_B_SW2	665.318	3	575.319	1	y4	43.6	1113	2075	6	2	#N/A	0.8962
CPSGVKPDLSYMPIWK	C[+125]PSGVKPDLSYM[+16]PIW[+32]K	peptides1	120224_0009_HER042_tryp_C_SW1	665.318	3	575.319	1	y4	43.64	6143	3613	5	2	#N/A	0.9626
CPSGVKPDLSYMPIWK	C[+125]PSGVKPDLSYM[+16]PIW[+32]K	peptides1	120224_0010_HER042_tryp_C_SW2	665.318	3	575.319	1	y4	43.72	6680	1591	5	2	#N/A	0.9881
CPSGVKPDLSYMPIWK	C[+125]PSGVKPDLSYM[+16]PIW[+32]K	peptides1	120224_0012_HER042_tryp_D_SW1	665.318	3	575.319	1	y4	42.85	4692	3012	5	2	#N/A	0.985
CPSGVKPDLSYMPIWK	C[+125]PSGVKPDLSYM[+16]PIW[+32]K	peptides1	120224_0013_HER042_tryp_D_SW2	665.318	3	575.319	1	y4	43.26	8201	117	5	2	#N/A	0.9772
CPSGVKPDLSYMPIWK	C[+125]PSGVKPDLSYM[+16]PIW[+32]K	peptides1	120224_0003_HER042_tryp_A_SW1	665.318	3	834.919	2	y14	44.73	1498	0	9	2	#N/A	0.9524
CPSGVKPDLSYMPIWK	C[+125]PSGVKPDLSYM[+16]PIW[+32]K	peptides1	120224_0004_HER042_tryp_A_SW2	665.318	3	834.919	2	y14	43.08	1058	0	9	2	#N/A	0.9241
CPSGVKPDLSYMPIWK	C[+125]PSGVKPDLSYM[+16]PIW[+32]K	peptides1	120224_0006_HER042_tryp_B_SW1	665.318	3	834.919	2	y14	43.19	723	0	9	2	#N/A	0.8752
CPSGVKPDLSYMPIWK	C[+125]PSGVKPDLSYM[+16]PIW[+32]K	peptides1	120224_0007_HER042_tryp_B_SW2	665.318	3	834.919	2	y14	44.43	523	80	8	2	#N/A	0.8962
CPSGVKPDLSYMPIWK	C[+125]PSGVKPDLSYM[+16]PIW[+32]K	peptides1	120224_0009_HER042_tryp_C_SW1	665.318	3	834.919	2	y14	43.15	911	606	9	2	#N/A	0.9626
CPSGVKPDLSYMPIWK	C[+125]PSGVKPDLSYM[+16]PIW[+32]K	peptides1	120224_0010_HER042_tryp_C_SW2	665.318	3	834.919	2	y14	43.72	1288	52	9	2	#N/A	0.9881
CPSGVKPDLSYMPIWK	C[+125]PSGVKPDLSYM[+16]PIW[+32]K	peptides1	120224_0012_HER042_tryp_D_SW1	665.318	3	834.919	2	y14	42.85	912	0	8	2	#N/A	0.985
CPSGVKPDLSYMPIWK	C[+125]PSGVKPDLSYM[+16]PIW[+32]K	peptides1	120224_0013_HER042_tryp_D_SW2	665.318	3	834.919	2	y14	42.85	1292	0	10	2	#N/A	0.9772
CPSGVKPDLSYMPIWK	C[+125]PSGVKPDLSYM[+16]PIW[+32]K	peptides1	120224_0003_HER042_tryp_A_SW1	665.318	3	713.358	2	y11	43.19	1579	2352	8	2	#N/A	0.9524
CPSGVKPDLSYMPIWK	C[+125]PSGVKPDLSYM[+16]PIW[+32]K	peptides1	120224_0004_HER042_tryp_A_SW2	665.318	3	713.358	2	y11	43.91	1710	185	8	2	#N/A	0.9241
CPSGVKPDLSYMPIWK	C[+125]PSGVKPDLSYM[+16]PIW[+32]K	peptides1	120224_0006_HER042_tryp_B_SW1	665.318	3	713.358	2	y11	43.19	217	1634	12	2	#N/A	0.8752
CPSGVKPDLSYMPIWK	C[+125]PSGVKPDLSYM[+16]PIW[+32]K	peptides1	120224_0007_HER042_tryp_B_SW2	665.318	3	713.358	2	y11	43.34	617	0	7	2	#N/A	0.8962
CPSGVKPDLSYMPIWK	C[+125]PSGVKPDLSYM[+16]PIW[+32]K	peptides1	120224_0009_HER042_tryp_C_SW1	665.318	3	713.358	2	y11	42.13	655	3916	12	2	#N/A	0.9626
CPSGVKPDLSYMPIWK	C[+125]PSGVKPDLSYM[+16]PIW[+32]K	peptides1	120224_0010_HER042_tryp_C_SW2	665.318	3	713.358	2	y11	43.79	1551	1831	8	2	#N/A	0.9881
CPSGVKPDLSYMPIWK	C[+125]PSGVKPDLSYM[+16]PIW[+32]K	peptides1	120224_0012_HER042_tryp_D_SW1	665.318	3	713.358	2	y11	42.93	0	3117	0	2	#N/A	0.985
CPSGVKPDLSYMPIWK	C[+125]PSGVKPDLSYM[+16]PIW[+32]K	peptides1	120224_0013_HER042_tryp_D_SW2	665.318	3	713.358	2	y11	43.07	1458	1581	9	2	#N/A	0.9772
CPSGVKPDLSYMPIWK	C[+125]PSGVKPDLSYM[+16]PIW[+32]K	peptides1	120224_0003_HER042_tryp_A_SW1	665.318	3	649.31	2	y10	44.24	483	7322	11	2	#N/A	0.9524
CPSGVKPDLSYMPIWK	C[+125]PSGVKPDLSYM[+16]PIW[+32]K	peptides1	120224_0004_HER042_tryp_A_SW2	665.318	3	649.31	2	y10	43.64	3586	2585	5	2	#N/A	0.9241
CPSGVKPDLSYMPIWK	C[+125]PSGVKPDLSYM[+16]PIW[+32]K	peptides1	120224_0006_HER042_tryp_B_SW1	665.318	3	649.31	2	y10	44.92	3808	6946	5	2	#N/A	0.8752
CPSGVKPDLSYMPIWK	C[+125]PSGVKPDLSYM[+16]PIW[+32]K	peptides1	120224_0007_HER042_tryp_B_SW2	665.318	3	649.31	2	y10	43.11	0	5587	0	2	#N/A	0.8962
CPSGVKPDLSYMPIWK	C[+125]PSGVKPDLSYM[+16]PIW[+32]K	peptides1	120224_0009_HER042_tryp_C_SW1	665.318	3	649.31	2	y10	43.64	1402	14602	8	2	#N/A	0.9626
CPSGVKPDLSYMPIWK	C[+125]PSGVKPDLSYM[+16]PIW[+32]K	peptides1	120224_0010_HER042_tryp_C_SW2	665.318	3	649.31	2	y10	43.72	5999	5881	6	2	#N/A	0.9881
CPSGVKPDLSYMPIWK	C[+125]PSGVKPDLSYM[+16]PIW[+32]K	peptides1	120224_0012_HER042_tryp_D_SW1	665.318	3	649.31	2	y10	43.79	3993	4676	6	2	#N/A	0.985
CPSGVKPDLSYMPIWK	C[+125]PSGVKPDLSYM[+16]PIW[+32]K	peptides1	120224_0013_HER042_tryp_D_SW2	665.318	3	649.31	2	y10	44.81	3747	5263	7	2	#N/A	0.9772
CPSGVKPDLSYMPIWK	C[+125]PSGVKPDLSYM[+16]PIW[+32]K	peptides1	120224_0003_HER042_tryp_A_SW1	665.318	3	424.869	3	b11	42.96	206	0	13	2	#N/A	0.9524
CPSGVKPDLSYMPIWK	C[+125]PSGVKPDLSYM[+16]PIW[+32]K	peptides1	120224_0004_HER042_tryp_A_SW2	665.318	3	424.869	3	b11	43	117	0	12	2	#N/A	0.9241
CPSGVKPDLSYMPIWK	C[+125]PSGVKPDLSYM[+16]PIW[+32]K	peptides1	120224_0006_HER042_tryp_B_SW1	665.318	3	424.869	3	b11	43.15	59	0	13	2	#N/A	0.8752
CPSGVKPDLSYMPIWK	C[+125]PSGVKPDLSYM[+16]PIW[+32]K	peptides1	120224_0007_HER042_tryp_B_SW2	665.318	3	424.869	3	b11	43.6	176	0	11	2	#N/A	0.8962
CPSGVKPDLSYMPIWK	C[+125]PSGVKPDLSYM[+16]PIW[+32]K	peptides1	120224_0009_HER042_tryp_C_SW1	665.318	3	424.869	3	b11	44.47	264	0	13	2	#N/A	0.9626
CPSGVKPDLSYMPIWK	C[+125]PSGVKPDLSYM[+16]PIW[+32]K	peptides1	120224_0010_HER042_tryp_C_SW2	665.318	3	424.869	3	b11	43.3	119	0	12	2	#N/A	0.9881
CPSGVKPDLSYMPIWK	C[+125]PSGVKPDLSYM[+16]PIW[+32]K	peptides1	120224_0012_HER042_tryp_D_SW1	665.318	3	424.869	3	b11	42.59	161	0	11	2	#N/A	0.985
CPSGVKPDLSYMPIWK	C[+125]PSGVKPDLSYM[+16]PIW[+32]K	peptides1	120224_0013_HER042_tryp_D_SW2	665.318	3	424.869	3	b11	44.47	147	0	13	2	#N/A	0.9772
CWGESSEDCQSLTR	C[+125]WGESSEDC[+125]QSLTR	peptides1	120224_0002_HER042_tryp_A_IDA	925.87	2	925.87	2	precursor	47.26	8142	2021	1	1	1	0.9674
CWGESSEDCQSLTR	C[+125]WGESSEDC[+125]QSLTR	peptides1	120224_0005_HER042_tryp_B_IDA	925.87	2	925.87	2	precursor	47.16	87187	3062	1	1	1	0.997
CWGESSEDCQSLTR	C[+125]WGESSEDC[+125]QSLTR	peptides1	120224_0008_HER042_tryp_C_IDA	925.87	2	925.87	2	precursor	47.12	185005	3141	1	1	1	0.9964
CWGESSEDCQSLTR	C[+125]WGESSEDC[+125]QSLTR	peptides1	120224_0011_HER042_tryp_D_IDA	925.87	2	925.87	2	precursor	47.17	114321	5075	1	1	1	0.9915
CWGESSEDCQSLTR	C[+125]WGESSEDC[+125]QSLTR	peptides1	120224_0003_HER042_tryp_A_SW1	925.87	2	925.87	2	precursor	47.36	4851	295	1	1	1	0.9809
CWGESSEDCQSLTR	C[+125]WGESSEDC[+125]QSLTR	peptides1	120224_0004_HER042_tryp_A_SW2	925.87	2	925.87	2	precursor	47.24	2071	1625	2	1	1	0.9387
CWGESSEDCQSLTR	C[+125]WGESSEDC[+125]QSLTR	peptides1	120224_0006_HER042_tryp_B_SW1	925.87	2	925.87	2	precursor	47.21	70978	1772	1	1	1	0.9983
CWGESSEDCQSLTR	C[+125]WGESSEDC[+125]QSLTR	peptides1	120224_0007_HER042_tryp_B_SW2	925.87	2	925.87	2	precursor	47.13	56765	2525	1	1	1	0.989
CWGESSEDCQSLTR	C[+125]WGESSEDC[+125]QSLTR	peptides1	120224_0009_HER042_tryp_C_SW1	925.87	2	925.87	2	precursor	47.06	164231	3483	1	1	1	0.9923
CWGESSEDCQSLTR	C[+125]WGESSEDC[+125]QSLTR	peptides1	120224_0010_HER042_tryp_C_SW2	925.87	2	925.87	2	precursor	47.18	133888	3201	1	1	1	0.9968
CWGESSEDCQSLTR	C[+125]WGESSEDC[+125]QSLTR	peptides1	120224_0012_HER042_tryp_D_SW1	925.87	2	925.87	2	precursor	47.17	101674	3050	1	1	1	0.9886
CWGESSEDCQSLTR	C[+125]WGESSEDC[+125]QSLTR	peptides1	120224_0013_HER042_tryp_D_SW2	925.87	2	925.87	2	precursor	47.17	78987	3547	1	1	1	0.9964
CWGESSEDCQSLTR	C[+125]WGESSEDC[+125]QSLTR	peptides1	120224_0002_HER042_tryp_A_IDA	925.87	2	926.371	2	precursor [M+1]	47.3	7218	2906	2	1	2	0.9674
CWGESSEDCQSLTR	C[+125]WGESSEDC[+125]QSLTR	peptides1	120224_0005_HER042_tryp_B_IDA	925.87	2	926.371	2	precursor [M+1]	47.21	80409	3359	2	1	2	0.997
CWGESSEDCQSLTR	C[+125]WGESSEDC[+125]QSLTR	peptides1	120224_0008_HER042_tryp_C_IDA	925.87	2	926.371	2	precursor [M+1]	47.12	171177	5228	2	1	2	0.9964
CWGESSEDCQSLTR	C[+125]WGESSEDC[+125]QSLTR	peptides1	120224_0011_HER042_tryp_D_IDA	925.87	2	926.371	2	precursor [M+1]	47.21	102674	5046	2	1	2	0.9915
CWGESSEDCQSLTR	C[+125]WGESSEDC[+125]QSLTR	peptides1	120224_0003_HER042_tryp_A_SW1	925.87	2	926.371	2	precursor [M+1]	47.32	4179	1867	2	1	2	0.9809
CWGESSEDCQSLTR	C[+125]WGESSEDC[+125]QSLTR	peptides1	120224_0004_HER042_tryp_A_SW2	925.87	2	926.371	2	precursor [M+1]	47.35	2499	1001	1	1	2	0.9387
CWGESSEDCQSLTR	C[+125]WGESSEDC[+125]QSLTR	peptides1	120224_0006_HER042_tryp_B_SW1	925.87	2	926.371	2	precursor [M+1]	47.17	66172	2052	2	1	2	0.9983
CWGESSEDCQSLTR	C[+125]WGESSEDC[+125]QSLTR	peptides1	120224_0007_HER042_tryp_B_SW2	925.87	2	926.371	2	precursor [M+1]	47.13	52584	2914	2	1	2	0.989
CWGESSEDCQSLTR	C[+125]WGESSEDC[+125]QSLTR	peptides1	120224_0009_HER042_tryp_C_SW1	925.87	2	926.371	2	precursor [M+1]	47.06	146394	7674	2	1	2	0.9923
CWGESSEDCQSLTR	C[+125]WGESSEDC[+125]QSLTR	peptides1	120224_0010_HER042_tryp_C_SW2	925.87	2	926.371	2	precursor [M+1]	47.14	123276	4515	2	1	2	0.9968
CWGESSEDCQSLTR	C[+125]WGESSEDC[+125]QSLTR	peptides1	120224_0012_HER042_tryp_D_SW1	925.87	2	926.371	2	precursor [M+1]	47.17	90396	3356	2	1	2	0.9886
CWGESSEDCQSLTR	C[+125]WGESSEDC[+125]QSLTR	peptides1	120224_0013_HER042_tryp_D_SW2	925.87	2	926.371	2	precursor [M+1]	47.17	76171	2378	2	1	2	0.9964
CWGESSEDCQSLTR	C[+125]WGESSEDC[+125]QSLTR	peptides1	120224_0002_HER042_tryp_A_IDA	925.87	2	926.872	2	precursor [M+2]	47.31	5853	1624	3	1	3	0.9674
CWGESSEDCQSLTR	C[+125]WGESSEDC[+125]QSLTR	peptides1	120224_0005_HER042_tryp_B_IDA	925.87	2	926.872	2	precursor [M+2]	47.21	50729	2284	3	1	3	0.997
CWGESSEDCQSLTR	C[+125]WGESSEDC[+125]QSLTR	peptides1	120224_0008_HER042_tryp_C_IDA	925.87	2	926.872	2	precursor [M+2]	47.12	110180	0	3	1	3	0.9964
CWGESSEDCQSLTR	C[+125]WGESSEDC[+125]QSLTR	peptides1	120224_0011_HER042_tryp_D_IDA	925.87	2	926.872	2	precursor [M+2]	47.17	68463	799	3	1	3	0.9915
CWGESSEDCQSLTR	C[+125]WGESSEDC[+125]QSLTR	peptides1	120224_0003_HER042_tryp_A_SW1	925.87	2	926.872	2	precursor [M+2]	47.4	3050	459	3	1	3	0.9809
CWGESSEDCQSLTR	C[+125]WGESSEDC[+125]QSLTR	peptides1	120224_0004_HER042_tryp_A_SW2	925.87	2	926.872	2	precursor [M+2]	47.28	1997	781	3	1	3	0.9387
CWGESSEDCQSLTR	C[+125]WGESSEDC[+125]QSLTR	peptides1	120224_0006_HER042_tryp_B_SW1	925.87	2	926.872	2	precursor [M+2]	47.17	41338	414	3	1	3	0.9983
CWGESSEDCQSLTR	C[+125]WGESSEDC[+125]QSLTR	peptides1	120224_0007_HER042_tryp_B_SW2	925.87	2	926.872	2	precursor [M+2]	47.09	35926	47	3	1	3	0.989
CWGESSEDCQSLTR	C[+125]WGESSEDC[+125]QSLTR	peptides1	120224_0009_HER042_tryp_C_SW1	925.87	2	926.872	2	precursor [M+2]	47.06	94590	3431	3	1	3	0.9923
CWGESSEDCQSLTR	C[+125]WGESSEDC[+125]QSLTR	peptides1	120224_0010_HER042_tryp_C_SW2	925.87	2	926.872	2	precursor [M+2]	47.18	78250	3037	3	1	3	0.9968
CWGESSEDCQSLTR	C[+125]WGESSEDC[+125]QSLTR	peptides1	120224_0012_HER042_tryp_D_SW1	925.87	2	926.872	2	precursor [M+2]	47.17	61836	861	3	1	3	0.9886
CWGESSEDCQSLTR	C[+125]WGESSEDC[+125]QSLTR	peptides1	120224_0013_HER042_tryp_D_SW2	925.87	2	926.872	2	precursor [M+2]	47.17	47629	1806	3	1	3	0.9964
CWGESSEDCQSLTR	C[+125]WGESSEDC[+125]QSLTR	peptides1	120224_0003_HER042_tryp_A_SW1	925.87	2	1436.6	1	y12	47.25	183	0	13	1	#N/A	0.9809
CWGESSEDCQSLTR	C[+125]WGESSEDC[+125]QSLTR	peptides1	120224_0004_HER042_tryp_A_SW2	925.87	2	1436.6	1	y12	47.35	158	0	12	1	#N/A	0.9387
CWGESSEDCQSLTR	C[+125]WGESSEDC[+125]QSLTR	peptides1	120224_0006_HER042_tryp_B_SW1	925.87	2	1436.6	1	y12	47.17	4742	0	11	1	#N/A	0.9983
CWGESSEDCQSLTR	C[+125]WGESSEDC[+125]QSLTR	peptides1	120224_0007_HER042_tryp_B_SW2	925.87	2	1436.6	1	y12	47.13	4285	0	10	1	#N/A	0.989
CWGESSEDCQSLTR	C[+125]WGESSEDC[+125]QSLTR	peptides1	120224_0009_HER042_tryp_C_SW1	925.87	2	1436.6	1	y12	47.06	11034	254	11	1	#N/A	0.9923
CWGESSEDCQSLTR	C[+125]WGESSEDC[+125]QSLTR	peptides1	120224_0010_HER042_tryp_C_SW2	925.87	2	1436.6	1	y12	47.14	9049	0	12	1	#N/A	0.9968
CWGESSEDCQSLTR	C[+125]WGESSEDC[+125]QSLTR	peptides1	120224_0012_HER042_tryp_D_SW1	925.87	2	1436.6	1	y12	47.1	6787	0	12	1	#N/A	0.9886
CWGESSEDCQSLTR	C[+125]WGESSEDC[+125]QSLTR	peptides1	120224_0013_HER042_tryp_D_SW2	925.87	2	1436.6	1	y12	47.13	5555	241	12	1	#N/A	0.9964
CWGESSEDCQSLTR	C[+125]WGESSEDC[+125]QSLTR	peptides1	120224_0003_HER042_tryp_A_SW1	925.87	2	1250.53	1	y10	47.36	594	0	4	1	#N/A	0.9809
CWGESSEDCQSLTR	C[+125]WGESSEDC[+125]QSLTR	peptides1	120224_0004_HER042_tryp_A_SW2	925.87	2	1250.53	1	y10	47.35	382	0	7	1	#N/A	0.9387
CWGESSEDCQSLTR	C[+125]WGESSEDC[+125]QSLTR	peptides1	120224_0006_HER042_tryp_B_SW1	925.87	2	1250.53	1	y10	47.21	10340	217	4	1	#N/A	0.9983
CWGESSEDCQSLTR	C[+125]WGESSEDC[+125]QSLTR	peptides1	120224_0007_HER042_tryp_B_SW2	925.87	2	1250.53	1	y10	47.09	9522	118	4	1	#N/A	0.989
CWGESSEDCQSLTR	C[+125]WGESSEDC[+125]QSLTR	peptides1	120224_0009_HER042_tryp_C_SW1	925.87	2	1250.53	1	y10	47.06	26550	364	4	1	#N/A	0.9923
CWGESSEDCQSLTR	C[+125]WGESSEDC[+125]QSLTR	peptides1	120224_0010_HER042_tryp_C_SW2	925.87	2	1250.53	1	y10	47.14	24491	770	4	1	#N/A	0.9968
CWGESSEDCQSLTR	C[+125]WGESSEDC[+125]QSLTR	peptides1	120224_0012_HER042_tryp_D_SW1	925.87	2	1250.53	1	y10	47.14	16040	291	4	1	#N/A	0.9886
CWGESSEDCQSLTR	C[+125]WGESSEDC[+125]QSLTR	peptides1	120224_0013_HER042_tryp_D_SW2	925.87	2	1250.53	1	y10	47.17	12225	600	4	1	#N/A	0.9964
CWGESSEDCQSLTR	C[+125]WGESSEDC[+125]QSLTR	peptides1	120224_0003_HER042_tryp_A_SW1	925.87	2	1163.5	1	y9	47.44	410	201	10	1	#N/A	0.9809
CWGESSEDCQSLTR	C[+125]WGESSEDC[+125]QSLTR	peptides1	120224_0004_HER042_tryp_A_SW2	925.87	2	1163.5	1	y9	47.43	405	0	6	1	#N/A	0.9387
CWGESSEDCQSLTR	C[+125]WGESSEDC[+125]QSLTR	peptides1	120224_0006_HER042_tryp_B_SW1	925.87	2	1163.5	1	y9	47.17	8050	0	7	1	#N/A	0.9983
CWGESSEDCQSLTR	C[+125]WGESSEDC[+125]QSLTR	peptides1	120224_0007_HER042_tryp_B_SW2	925.87	2	1163.5	1	y9	47.09	5498	0	7	1	#N/A	0.989
CWGESSEDCQSLTR	C[+125]WGESSEDC[+125]QSLTR	peptides1	120224_0009_HER042_tryp_C_SW1	925.87	2	1163.5	1	y9	47.1	16827	441	7	1	#N/A	0.9923
CWGESSEDCQSLTR	C[+125]WGESSEDC[+125]QSLTR	peptides1	120224_0010_HER042_tryp_C_SW2	925.87	2	1163.5	1	y9	47.14	14590	240	7	1	#N/A	0.9968
CWGESSEDCQSLTR	C[+125]WGESSEDC[+125]QSLTR	peptides1	120224_0012_HER042_tryp_D_SW1	925.87	2	1163.5	1	y9	47.17	10228	209	7	1	#N/A	0.9886
CWGESSEDCQSLTR	C[+125]WGESSEDC[+125]QSLTR	peptides1	120224_0013_HER042_tryp_D_SW2	925.87	2	1163.5	1	y9	47.21	8109	441	7	1	#N/A	0.9964
CWGESSEDCQSLTR	C[+125]WGESSEDC[+125]QSLTR	peptides1	120224_0003_HER042_tryp_A_SW1	925.87	2	1076.47	1	y8	47.32	464	0	9	1	#N/A	0.9809
CWGESSEDCQSLTR	C[+125]WGESSEDC[+125]QSLTR	peptides1	120224_0004_HER042_tryp_A_SW2	925.87	2	1076.47	1	y8	47.28	342	0	8	1	#N/A	0.9387
CWGESSEDCQSLTR	C[+125]WGESSEDC[+125]QSLTR	peptides1	120224_0006_HER042_tryp_B_SW1	925.87	2	1076.47	1	y8	47.21	5729	0	9	1	#N/A	0.9983
CWGESSEDCQSLTR	C[+125]WGESSEDC[+125]QSLTR	peptides1	120224_0007_HER042_tryp_B_SW2	925.87	2	1076.47	1	y8	47.09	4062	352	11	1	#N/A	0.989
CWGESSEDCQSLTR	C[+125]WGESSEDC[+125]QSLTR	peptides1	120224_0009_HER042_tryp_C_SW1	925.87	2	1076.47	1	y8	47.1	12639	441	10	1	#N/A	0.9923
CWGESSEDCQSLTR	C[+125]WGESSEDC[+125]QSLTR	peptides1	120224_0010_HER042_tryp_C_SW2	925.87	2	1076.47	1	y8	47.14	9548	0	11	1	#N/A	0.9968
CWGESSEDCQSLTR	C[+125]WGESSEDC[+125]QSLTR	peptides1	120224_0012_HER042_tryp_D_SW1	925.87	2	1076.47	1	y8	47.14	8491	0	10	1	#N/A	0.9886
CWGESSEDCQSLTR	C[+125]WGESSEDC[+125]QSLTR	peptides1	120224_0013_HER042_tryp_D_SW2	925.87	2	1076.47	1	y8	47.21	6480	241	10	1	#N/A	0.9964
CWGESSEDCQSLTR	C[+125]WGESSEDC[+125]QSLTR	peptides1	120224_0003_HER042_tryp_A_SW1	925.87	2	947.425	1	y7	47.44	530	1044	8	1	#N/A	0.9809
CWGESSEDCQSLTR	C[+125]WGESSEDC[+125]QSLTR	peptides1	120224_0004_HER042_tryp_A_SW2	925.87	2	947.425	1	y7	47.13	411	633	4	1	#N/A	0.9387
CWGESSEDCQSLTR	C[+125]WGESSEDC[+125]QSLTR	peptides1	120224_0006_HER042_tryp_B_SW1	925.87	2	947.425	1	y7	47.21	9350	1228	5	1	#N/A	0.9983
CWGESSEDCQSLTR	C[+125]WGESSEDC[+125]QSLTR	peptides1	120224_0007_HER042_tryp_B_SW2	925.87	2	947.425	1	y7	47.13	7301	1191	5	1	#N/A	0.989
CWGESSEDCQSLTR	C[+125]WGESSEDC[+125]QSLTR	peptides1	120224_0009_HER042_tryp_C_SW1	925.87	2	947.425	1	y7	47.06	24887	3347	5	1	#N/A	0.9923
CWGESSEDCQSLTR	C[+125]WGESSEDC[+125]QSLTR	peptides1	120224_0010_HER042_tryp_C_SW2	925.87	2	947.425	1	y7	47.14	20086	2282	5	1	#N/A	0.9968
CWGESSEDCQSLTR	C[+125]WGESSEDC[+125]QSLTR	peptides1	120224_0012_HER042_tryp_D_SW1	925.87	2	947.425	1	y7	47.17	15280	500	5	1	#N/A	0.9886
CWGESSEDCQSLTR	C[+125]WGESSEDC[+125]QSLTR	peptides1	120224_0013_HER042_tryp_D_SW2	925.87	2	947.425	1	y7	47.13	11342	964	5	1	#N/A	0.9964
CWGESSEDCQSLTR	C[+125]WGESSEDC[+125]QSLTR	peptides1	120224_0003_HER042_tryp_A_SW1	925.87	2	832.398	1	y6	47.02	407	0	11	1	#N/A	0.9809
CWGESSEDCQSLTR	C[+125]WGESSEDC[+125]QSLTR	peptides1	120224_0004_HER042_tryp_A_SW2	925.87	2	832.398	1	y6	47.24	409	0	5	1	#N/A	0.9387
CWGESSEDCQSLTR	C[+125]WGESSEDC[+125]QSLTR	peptides1	120224_0006_HER042_tryp_B_SW1	925.87	2	832.398	1	y6	47.13	4345	559	12	1	#N/A	0.9983
CWGESSEDCQSLTR	C[+125]WGESSEDC[+125]QSLTR	peptides1	120224_0007_HER042_tryp_B_SW2	925.87	2	832.398	1	y6	47.13	3628	118	12	1	#N/A	0.989
CWGESSEDCQSLTR	C[+125]WGESSEDC[+125]QSLTR	peptides1	120224_0009_HER042_tryp_C_SW1	925.87	2	832.398	1	y6	47.02	10913	623	12	1	#N/A	0.9923
CWGESSEDCQSLTR	C[+125]WGESSEDC[+125]QSLTR	peptides1	120224_0010_HER042_tryp_C_SW2	925.87	2	832.398	1	y6	47.14	10077	481	10	1	#N/A	0.9968
CWGESSEDCQSLTR	C[+125]WGESSEDC[+125]QSLTR	peptides1	120224_0012_HER042_tryp_D_SW1	925.87	2	832.398	1	y6	47.14	6894	283	11	1	#N/A	0.9886
CWGESSEDCQSLTR	C[+125]WGESSEDC[+125]QSLTR	peptides1	120224_0013_HER042_tryp_D_SW2	925.87	2	832.398	1	y6	47.21	6104	0	11	1	#N/A	0.9964
CWGESSEDCQSLTR	C[+125]WGESSEDC[+125]QSLTR	peptides1	120224_0003_HER042_tryp_A_SW1	925.87	2	476.283	1	y4	47.44	557	0	6	1	#N/A	0.9809
CWGESSEDCQSLTR	C[+125]WGESSEDC[+125]QSLTR	peptides1	120224_0004_HER042_tryp_A_SW2	925.87	2	476.283	1	y4	47.24	290	0	9	1	#N/A	0.9387
CWGESSEDCQSLTR	C[+125]WGESSEDC[+125]QSLTR	peptides1	120224_0006_HER042_tryp_B_SW1	925.87	2	476.283	1	y4	47.17	5394	342	10	1	#N/A	0.9983
CWGESSEDCQSLTR	C[+125]WGESSEDC[+125]QSLTR	peptides1	120224_0007_HER042_tryp_B_SW2	925.87	2	476.283	1	y4	47.13	5013	470	9	1	#N/A	0.989
CWGESSEDCQSLTR	C[+125]WGESSEDC[+125]QSLTR	peptides1	120224_0009_HER042_tryp_C_SW1	925.87	2	476.283	1	y4	47.1	15901	750	8	1	#N/A	0.9923
CWGESSEDCQSLTR	C[+125]WGESSEDC[+125]QSLTR	peptides1	120224_0010_HER042_tryp_C_SW2	925.87	2	476.283	1	y4	47.14	13548	1010	8	1	#N/A	0.9968
CWGESSEDCQSLTR	C[+125]WGESSEDC[+125]QSLTR	peptides1	120224_0012_HER042_tryp_D_SW1	925.87	2	476.283	1	y4	47.14	9259	217	8	1	#N/A	0.9886
CWGESSEDCQSLTR	C[+125]WGESSEDC[+125]QSLTR	peptides1	120224_0013_HER042_tryp_D_SW2	925.87	2	476.283	1	y4	47.17	7399	0	9	1	#N/A	0.9964
CWGESSEDCQSLTR	C[+125]WGESSEDC[+125]QSLTR	peptides1	120224_0003_HER042_tryp_A_SW1	925.87	2	472.165	1	b3	47.32	331	0	12	1	#N/A	0.9809
CWGESSEDCQSLTR	C[+125]WGESSEDC[+125]QSLTR	peptides1	120224_0004_HER042_tryp_A_SW2	925.87	2	472.165	1	b3	47.24	0	301	0	1	#N/A	0.9387
CWGESSEDCQSLTR	C[+125]WGESSEDC[+125]QSLTR	peptides1	120224_0006_HER042_tryp_B_SW1	925.87	2	472.165	1	b3	47.21	7303	342	8	1	#N/A	0.9983
CWGESSEDCQSLTR	C[+125]WGESSEDC[+125]QSLTR	peptides1	120224_0007_HER042_tryp_B_SW2	925.87	2	472.165	1	b3	47.09	5200	0	8	1	#N/A	0.989
CWGESSEDCQSLTR	C[+125]WGESSEDC[+125]QSLTR	peptides1	120224_0009_HER042_tryp_C_SW1	925.87	2	472.165	1	b3	47.06	15640	628	9	1	#N/A	0.9923
CWGESSEDCQSLTR	C[+125]WGESSEDC[+125]QSLTR	peptides1	120224_0010_HER042_tryp_C_SW2	925.87	2	472.165	1	b3	47.14	12324	529	9	1	#N/A	0.9968
CWGESSEDCQSLTR	C[+125]WGESSEDC[+125]QSLTR	peptides1	120224_0012_HER042_tryp_D_SW1	925.87	2	472.165	1	b3	47.14	8620	709	9	1	#N/A	0.9886
CWGESSEDCQSLTR	C[+125]WGESSEDC[+125]QSLTR	peptides1	120224_0013_HER042_tryp_D_SW2	925.87	2	472.165	1	b3	47.17	7458	241	8	1	#N/A	0.9964
CWGESSEDCQSLTR	C[+125]WGESSEDC[+125]QSLTR	peptides1	120224_0003_HER042_tryp_A_SW1	925.87	2	601.208	1	b4	47.4	581	0	5	1	#N/A	0.9809
CWGESSEDCQSLTR	C[+125]WGESSEDC[+125]QSLTR	peptides1	120224_0004_HER042_tryp_A_SW2	925.87	2	601.208	1	b4	47.32	264	0	10	1	#N/A	0.9387
CWGESSEDCQSLTR	C[+125]WGESSEDC[+125]QSLTR	peptides1	120224_0006_HER042_tryp_B_SW1	925.87	2	601.208	1	b4	47.21	9099	0	6	1	#N/A	0.9983
CWGESSEDCQSLTR	C[+125]WGESSEDC[+125]QSLTR	peptides1	120224_0007_HER042_tryp_B_SW2	925.87	2	601.208	1	b4	47.13	7098	470	6	1	#N/A	0.989
CWGESSEDCQSLTR	C[+125]WGESSEDC[+125]QSLTR	peptides1	120224_0009_HER042_tryp_C_SW1	925.87	2	601.208	1	b4	47.1	20928	507	6	1	#N/A	0.9923
CWGESSEDCQSLTR	C[+125]WGESSEDC[+125]QSLTR	peptides1	120224_0010_HER042_tryp_C_SW2	925.87	2	601.208	1	b4	47.14	16447	578	6	1	#N/A	0.9968
CWGESSEDCQSLTR	C[+125]WGESSEDC[+125]QSLTR	peptides1	120224_0012_HER042_tryp_D_SW1	925.87	2	601.208	1	b4	47.17	12216	500	6	1	#N/A	0.9886
CWGESSEDCQSLTR	C[+125]WGESSEDC[+125]QSLTR	peptides1	120224_0013_HER042_tryp_D_SW2	925.87	2	601.208	1	b4	47.17	10948	194	6	1	#N/A	0.9964
CWGESSEDCQSLTR	C[+125]WGESSEDC[+125]QSLTR	peptides1	120224_0003_HER042_tryp_A_SW1	925.87	2	688.24	1	b5	47.4	531	0	7	1	#N/A	0.9809
CWGESSEDCQSLTR	C[+125]WGESSEDC[+125]QSLTR	peptides1	120224_0004_HER042_tryp_A_SW2	925.87	2	688.24	1	b5	47.24	210	0	11	1	#N/A	0.9387
CWGESSEDCQSLTR	C[+125]WGESSEDC[+125]QSLTR	peptides1	120224_0006_HER042_tryp_B_SW1	925.87	2	688.24	1	b5	47.17	3508	0	13	1	#N/A	0.9983
CWGESSEDCQSLTR	C[+125]WGESSEDC[+125]QSLTR	peptides1	120224_0007_HER042_tryp_B_SW2	925.87	2	688.24	1	b5	47.17	2295	346	13	1	#N/A	0.989
CWGESSEDCQSLTR	C[+125]WGESSEDC[+125]QSLTR	peptides1	120224_0009_HER042_tryp_C_SW1	925.87	2	688.24	1	b5	47.1	8848	0	13	1	#N/A	0.9923
CWGESSEDCQSLTR	C[+125]WGESSEDC[+125]QSLTR	peptides1	120224_0010_HER042_tryp_C_SW2	925.87	2	688.24	1	b5	47.14	7061	0	13	1	#N/A	0.9968
CWGESSEDCQSLTR	C[+125]WGESSEDC[+125]QSLTR	peptides1	120224_0012_HER042_tryp_D_SW1	925.87	2	688.24	1	b5	47.17	5154	0	13	1	#N/A	0.9886
CWGESSEDCQSLTR	C[+125]WGESSEDC[+125]QSLTR	peptides1	120224_0013_HER042_tryp_D_SW2	925.87	2	688.24	1	b5	47.17	3695	0	13	1	#N/A	0.9964
CWMIDSECRPR	C[+125]WMIDSEC[+125]RPR	peptides1	120224_0002_HER042_tryp_A_IDA	823.35	2	823.35	2	precursor	46.73	4763	3567	1	1	1	0.9334
CWMIDSECRPR	C[+125]WMIDSEC[+125]RPR	peptides1	120224_0005_HER042_tryp_B_IDA	823.35	2	823.35	2	precursor	46.95	45776	5570	1	1	1	0.9837
CWMIDSECRPR	C[+125]WMIDSEC[+125]RPR	peptides1	120224_0008_HER042_tryp_C_IDA	823.35	2	823.35	2	precursor	46.87	129230	11058	1	1	1	0.9951
CWMIDSECRPR	C[+125]WMIDSEC[+125]RPR	peptides1	120224_0011_HER042_tryp_D_IDA	823.35	2	823.35	2	precursor	46.93	65255	7096	1	1	1	0.9913
CWMIDSECRPR	C[+125]WMIDSEC[+125]RPR	peptides1	120224_0003_HER042_tryp_A_SW1	823.35	2	823.35	2	precursor	46.83	1848	3109	2	1	1	0.8084
CWMIDSECRPR	C[+125]WMIDSEC[+125]RPR	peptides1	120224_0004_HER042_tryp_A_SW2	823.35	2	823.35	2	precursor	46.94	331	1851	5	1	1	0.8712
CWMIDSECRPR	C[+125]WMIDSEC[+125]RPR	peptides1	120224_0006_HER042_tryp_B_SW1	823.35	2	823.35	2	precursor	46.93	36163	3119	1	1	1	0.9836
CWMIDSECRPR	C[+125]WMIDSEC[+125]RPR	peptides1	120224_0007_HER042_tryp_B_SW2	823.35	2	823.35	2	precursor	46.91	29830	2275	1	1	1	0.9918
CWMIDSECRPR	C[+125]WMIDSEC[+125]RPR	peptides1	120224_0009_HER042_tryp_C_SW1	823.35	2	823.35	2	precursor	46.8	113713	9842	1	1	1	0.9953
CWMIDSECRPR	C[+125]WMIDSEC[+125]RPR	peptides1	120224_0010_HER042_tryp_C_SW2	823.35	2	823.35	2	precursor	46.91	101082	7928	1	1	1	0.9901
CWMIDSECRPR	C[+125]WMIDSEC[+125]RPR	peptides1	120224_0012_HER042_tryp_D_SW1	823.35	2	823.35	2	precursor	46.9	61435	3445	1	1	1	0.9881
CWMIDSECRPR	C[+125]WMIDSEC[+125]RPR	peptides1	120224_0013_HER042_tryp_D_SW2	823.35	2	823.35	2	precursor	46.93	48326	4208	1	1	1	0.9965
CWMIDSECRPR	C[+125]WMIDSEC[+125]RPR	peptides1	120224_0002_HER042_tryp_A_IDA	823.35	2	823.851	2	precursor [M+1]	47.27	3018	1192	3	1	2	0.9334
CWMIDSECRPR	C[+125]WMIDSEC[+125]RPR	peptides1	120224_0005_HER042_tryp_B_IDA	823.35	2	823.851	2	precursor [M+1]	46.96	37542	5461	2	1	2	0.9837
CWMIDSECRPR	C[+125]WMIDSEC[+125]RPR	peptides1	120224_0008_HER042_tryp_C_IDA	823.35	2	823.851	2	precursor [M+1]	46.86	111619	8569	2	1	2	0.9951
CWMIDSECRPR	C[+125]WMIDSEC[+125]RPR	peptides1	120224_0011_HER042_tryp_D_IDA	823.35	2	823.851	2	precursor [M+1]	46.93	60512	2625	2	1	2	0.9913
CWMIDSECRPR	C[+125]WMIDSEC[+125]RPR	peptides1	120224_0003_HER042_tryp_A_SW1	823.35	2	823.851	2	precursor [M+1]	47.13	1074	1571	3	1	2	0.8084
CWMIDSECRPR	C[+125]WMIDSEC[+125]RPR	peptides1	120224_0004_HER042_tryp_A_SW2	823.35	2	823.851	2	precursor [M+1]	47.17	386	1042	3	1	2	0.8712
CWMIDSECRPR	C[+125]WMIDSEC[+125]RPR	peptides1	120224_0006_HER042_tryp_B_SW1	823.35	2	823.851	2	precursor [M+1]	46.93	32276	657	2	1	2	0.9836
CWMIDSECRPR	C[+125]WMIDSEC[+125]RPR	peptides1	120224_0007_HER042_tryp_B_SW2	823.35	2	823.851	2	precursor [M+1]	46.87	25038	3111	2	1	2	0.9918
CWMIDSECRPR	C[+125]WMIDSEC[+125]RPR	peptides1	120224_0009_HER042_tryp_C_SW1	823.35	2	823.851	2	precursor [M+1]	46.8	100537	3788	2	1	2	0.9953
CWMIDSECRPR	C[+125]WMIDSEC[+125]RPR	peptides1	120224_0010_HER042_tryp_C_SW2	823.35	2	823.851	2	precursor [M+1]	46.91	85828	4543	2	1	2	0.9901
CWMIDSECRPR	C[+125]WMIDSEC[+125]RPR	peptides1	120224_0012_HER042_tryp_D_SW1	823.35	2	823.851	2	precursor [M+1]	46.9	54350	1336	2	1	2	0.9881
CWMIDSECRPR	C[+125]WMIDSEC[+125]RPR	peptides1	120224_0013_HER042_tryp_D_SW2	823.35	2	823.851	2	precursor [M+1]	46.93	43412	608	2	1	2	0.9965
CWMIDSECRPR	C[+125]WMIDSEC[+125]RPR	peptides1	120224_0002_HER042_tryp_A_IDA	823.35	2	824.351	2	precursor [M+2]	46.83	3301	5678	2	1	3	0.9334
CWMIDSECRPR	C[+125]WMIDSEC[+125]RPR	peptides1	120224_0005_HER042_tryp_B_IDA	823.35	2	824.351	2	precursor [M+2]	46.96	27259	2828	3	1	3	0.9837
CWMIDSECRPR	C[+125]WMIDSEC[+125]RPR	peptides1	120224_0008_HER042_tryp_C_IDA	823.35	2	824.351	2	precursor [M+2]	46.87	73753	4864	3	1	3	0.9951
CWMIDSECRPR	C[+125]WMIDSEC[+125]RPR	peptides1	120224_0011_HER042_tryp_D_IDA	823.35	2	824.351	2	precursor [M+2]	46.93	36288	5709	3	1	3	0.9913
CWMIDSECRPR	C[+125]WMIDSEC[+125]RPR	peptides1	120224_0003_HER042_tryp_A_SW1	823.35	2	824.351	2	precursor [M+2]	46.83	2960	2801	1	1	3	0.8084
CWMIDSECRPR	C[+125]WMIDSEC[+125]RPR	peptides1	120224_0004_HER042_tryp_A_SW2	823.35	2	824.351	2	precursor [M+2]	46.98	492	1993	1	1	3	0.8712
CWMIDSECRPR	C[+125]WMIDSEC[+125]RPR	peptides1	120224_0006_HER042_tryp_B_SW1	823.35	2	824.351	2	precursor [M+2]	46.93	22837	661	3	1	3	0.9836
CWMIDSECRPR	C[+125]WMIDSEC[+125]RPR	peptides1	120224_0007_HER042_tryp_B_SW2	823.35	2	824.351	2	precursor [M+2]	46.87	16946	3703	3	1	3	0.9918
CWMIDSECRPR	C[+125]WMIDSEC[+125]RPR	peptides1	120224_0009_HER042_tryp_C_SW1	823.35	2	824.351	2	precursor [M+2]	46.83	65631	6043	3	1	3	0.9953
CWMIDSECRPR	C[+125]WMIDSEC[+125]RPR	peptides1	120224_0010_HER042_tryp_C_SW2	823.35	2	824.351	2	precursor [M+2]	46.84	59118	1788	3	1	3	0.9901
CWMIDSECRPR	C[+125]WMIDSEC[+125]RPR	peptides1	120224_0012_HER042_tryp_D_SW1	823.35	2	824.351	2	precursor [M+2]	46.79	31348	5765	3	1	3	0.9881
CWMIDSECRPR	C[+125]WMIDSEC[+125]RPR	peptides1	120224_0013_HER042_tryp_D_SW2	823.35	2	824.351	2	precursor [M+2]	46.93	27231	4388	3	1	3	0.9965
CWMIDSECRPR	C[+125]WMIDSEC[+125]RPR	peptides1	120224_0003_HER042_tryp_A_SW1	823.35	2	1231.56	1	y9	46.68	111	0	7	1	#N/A	0.8084
CWMIDSECRPR	C[+125]WMIDSEC[+125]RPR	peptides1	120224_0004_HER042_tryp_A_SW2	823.35	2	1231.56	1	y9	46.94	59	0	9	1	#N/A	0.8712
CWMIDSECRPR	C[+125]WMIDSEC[+125]RPR	peptides1	120224_0006_HER042_tryp_B_SW1	823.35	2	1231.56	1	y9	46.93	59	0	12	1	#N/A	0.9836
CWMIDSECRPR	C[+125]WMIDSEC[+125]RPR	peptides1	120224_0007_HER042_tryp_B_SW2	823.35	2	1231.56	1	y9	46.99	156	0	12	1	#N/A	0.9918
CWMIDSECRPR	C[+125]WMIDSEC[+125]RPR	peptides1	120224_0009_HER042_tryp_C_SW1	823.35	2	1231.56	1	y9	46.46	235	0	12	1	#N/A	0.9953
CWMIDSECRPR	C[+125]WMIDSEC[+125]RPR	peptides1	120224_0010_HER042_tryp_C_SW2	823.35	2	1231.56	1	y9	46.95	88	0	12	1	#N/A	0.9901
CWMIDSECRPR	C[+125]WMIDSEC[+125]RPR	peptides1	120224_0012_HER042_tryp_D_SW1	823.35	2	1231.56	1	y9	46.49	88	0	12	1	#N/A	0.9881
CWMIDSECRPR	C[+125]WMIDSEC[+125]RPR	peptides1	120224_0013_HER042_tryp_D_SW2	823.35	2	1231.56	1	y9	46.48	59	0	12	1	#N/A	0.9965
CWMIDSECRPR	C[+125]WMIDSEC[+125]RPR	peptides1	120224_0003_HER042_tryp_A_SW1	823.35	2	1100.52	1	y8	46.98	264	0	5	1	#N/A	0.8084
CWMIDSECRPR	C[+125]WMIDSEC[+125]RPR	peptides1	120224_0004_HER042_tryp_A_SW2	823.35	2	1100.52	1	y8	47.13	147	0	6	1	#N/A	0.8712
CWMIDSECRPR	C[+125]WMIDSEC[+125]RPR	peptides1	120224_0006_HER042_tryp_B_SW1	823.35	2	1100.52	1	y8	46.93	159	0	10	1	#N/A	0.9836
CWMIDSECRPR	C[+125]WMIDSEC[+125]RPR	peptides1	120224_0007_HER042_tryp_B_SW2	823.35	2	1100.52	1	y8	46.99	264	0	10	1	#N/A	0.9918
CWMIDSECRPR	C[+125]WMIDSEC[+125]RPR	peptides1	120224_0009_HER042_tryp_C_SW1	823.35	2	1100.52	1	y8	47.14	879	0	7	1	#N/A	0.9953
CWMIDSECRPR	C[+125]WMIDSEC[+125]RPR	peptides1	120224_0010_HER042_tryp_C_SW2	823.35	2	1100.52	1	y8	46.87	665	0	9	1	#N/A	0.9901
CWMIDSECRPR	C[+125]WMIDSEC[+125]RPR	peptides1	120224_0012_HER042_tryp_D_SW1	823.35	2	1100.52	1	y8	46.72	374	0	11	1	#N/A	0.9881
CWMIDSECRPR	C[+125]WMIDSEC[+125]RPR	peptides1	120224_0013_HER042_tryp_D_SW2	823.35	2	1100.52	1	y8	46.82	264	0	10	1	#N/A	0.9965
CWMIDSECRPR	C[+125]WMIDSEC[+125]RPR	peptides1	120224_0003_HER042_tryp_A_SW1	823.35	2	987.431	1	y7	46.75	0	229	0	1	#N/A	0.8084
CWMIDSECRPR	C[+125]WMIDSEC[+125]RPR	peptides1	120224_0004_HER042_tryp_A_SW2	823.35	2	987.431	1	y7	46.9	29	0	10	1	#N/A	0.8712
CWMIDSECRPR	C[+125]WMIDSEC[+125]RPR	peptides1	120224_0006_HER042_tryp_B_SW1	823.35	2	987.431	1	y7	46.59	264	0	9	1	#N/A	0.9836
CWMIDSECRPR	C[+125]WMIDSEC[+125]RPR	peptides1	120224_0007_HER042_tryp_B_SW2	823.35	2	987.431	1	y7	46.83	353	0	9	1	#N/A	0.9918
CWMIDSECRPR	C[+125]WMIDSEC[+125]RPR	peptides1	120224_0009_HER042_tryp_C_SW1	823.35	2	987.431	1	y7	46.8	621	279	10	1	#N/A	0.9953
CWMIDSECRPR	C[+125]WMIDSEC[+125]RPR	peptides1	120224_0010_HER042_tryp_C_SW2	823.35	2	987.431	1	y7	46.87	483	392	11	1	#N/A	0.9901
CWMIDSECRPR	C[+125]WMIDSEC[+125]RPR	peptides1	120224_0012_HER042_tryp_D_SW1	823.35	2	987.431	1	y7	46.75	382	0	10	1	#N/A	0.9881
CWMIDSECRPR	C[+125]WMIDSEC[+125]RPR	peptides1	120224_0013_HER042_tryp_D_SW2	823.35	2	987.431	1	y7	46.82	676	0	7	1	#N/A	0.9965
CWMIDSECRPR	C[+125]WMIDSEC[+125]RPR	peptides1	120224_0003_HER042_tryp_A_SW1	823.35	2	872.404	1	y6	46.68	0	458	0	1	#N/A	0.8084
CWMIDSECRPR	C[+125]WMIDSEC[+125]RPR	peptides1	120224_0004_HER042_tryp_A_SW2	823.35	2	872.404	1	y6	46.94	95	0	8	1	#N/A	0.8712
CWMIDSECRPR	C[+125]WMIDSEC[+125]RPR	peptides1	120224_0006_HER042_tryp_B_SW1	823.35	2	872.404	1	y6	47.01	959	0	5	1	#N/A	0.9836
CWMIDSECRPR	C[+125]WMIDSEC[+125]RPR	peptides1	120224_0007_HER042_tryp_B_SW2	823.35	2	872.404	1	y6	46.91	969	0	5	1	#N/A	0.9918
CWMIDSECRPR	C[+125]WMIDSEC[+125]RPR	peptides1	120224_0009_HER042_tryp_C_SW1	823.35	2	872.404	1	y6	46.76	2886	279	4	1	#N/A	0.9953
CWMIDSECRPR	C[+125]WMIDSEC[+125]RPR	peptides1	120224_0010_HER042_tryp_C_SW2	823.35	2	872.404	1	y6	46.91	2347	226	4	1	#N/A	0.9901
CWMIDSECRPR	C[+125]WMIDSEC[+125]RPR	peptides1	120224_0012_HER042_tryp_D_SW1	823.35	2	872.404	1	y6	46.9	1669	344	4	1	#N/A	0.9881
CWMIDSECRPR	C[+125]WMIDSEC[+125]RPR	peptides1	120224_0013_HER042_tryp_D_SW2	823.35	2	872.404	1	y6	47.01	1128	184	4	1	#N/A	0.9965
CWMIDSECRPR	C[+125]WMIDSEC[+125]RPR	peptides1	120224_0003_HER042_tryp_A_SW1	823.35	2	656.33	1	y4	46.71	26	291	9	1	#N/A	0.8084
CWMIDSECRPR	C[+125]WMIDSEC[+125]RPR	peptides1	120224_0004_HER042_tryp_A_SW2	823.35	2	656.33	1	y4	46.9	353	0	4	1	#N/A	0.8712
CWMIDSECRPR	C[+125]WMIDSEC[+125]RPR	peptides1	120224_0006_HER042_tryp_B_SW1	823.35	2	656.33	1	y4	47.04	717	0	6	1	#N/A	0.9836
CWMIDSECRPR	C[+125]WMIDSEC[+125]RPR	peptides1	120224_0007_HER042_tryp_B_SW2	823.35	2	656.33	1	y4	46.87	611	0	8	1	#N/A	0.9918
CWMIDSECRPR	C[+125]WMIDSEC[+125]RPR	peptides1	120224_0009_HER042_tryp_C_SW1	823.35	2	656.33	1	y4	46.83	2080	0	6	1	#N/A	0.9953
CWMIDSECRPR	C[+125]WMIDSEC[+125]RPR	peptides1	120224_0010_HER042_tryp_C_SW2	823.35	2	656.33	1	y4	46.8	1499	226	5	1	#N/A	0.9901
CWMIDSECRPR	C[+125]WMIDSEC[+125]RPR	peptides1	120224_0012_HER042_tryp_D_SW1	823.35	2	656.33	1	y4	46.79	743	440	7	1	#N/A	0.9881
CWMIDSECRPR	C[+125]WMIDSEC[+125]RPR	peptides1	120224_0013_HER042_tryp_D_SW2	823.35	2	656.33	1	y4	46.89	805	184	6	1	#N/A	0.9965
CWMIDSECRPR	C[+125]WMIDSEC[+125]RPR	peptides1	120224_0003_HER042_tryp_A_SW1	823.35	2	709.321	2	y10	46.64	0	874	0	1	#N/A	0.8084
CWMIDSECRPR	C[+125]WMIDSEC[+125]RPR	peptides1	120224_0004_HER042_tryp_A_SW2	823.35	2	709.321	2	y10	46.75	0	382	0	1	#N/A	0.8712
CWMIDSECRPR	C[+125]WMIDSEC[+125]RPR	peptides1	120224_0006_HER042_tryp_B_SW1	823.35	2	709.321	2	y10	46.78	93	125	11	1	#N/A	0.9836
CWMIDSECRPR	C[+125]WMIDSEC[+125]RPR	peptides1	120224_0007_HER042_tryp_B_SW2	823.35	2	709.321	2	y10	47.14	230	0	11	1	#N/A	0.9918
CWMIDSECRPR	C[+125]WMIDSEC[+125]RPR	peptides1	120224_0009_HER042_tryp_C_SW1	823.35	2	709.321	2	y10	46.53	605	292	11	1	#N/A	0.9953
CWMIDSECRPR	C[+125]WMIDSEC[+125]RPR	peptides1	120224_0010_HER042_tryp_C_SW2	823.35	2	709.321	2	y10	46.65	615	0	10	1	#N/A	0.9901
CWMIDSECRPR	C[+125]WMIDSEC[+125]RPR	peptides1	120224_0012_HER042_tryp_D_SW1	823.35	2	709.321	2	y10	46.68	570	0	8	1	#N/A	0.9881
CWMIDSECRPR	C[+125]WMIDSEC[+125]RPR	peptides1	120224_0013_HER042_tryp_D_SW2	823.35	2	709.321	2	y10	46.55	360	0	9	1	#N/A	0.9965
CWMIDSECRPR	C[+125]WMIDSEC[+125]RPR	peptides1	120224_0003_HER042_tryp_A_SW1	823.35	2	546.184	1	b3	47.28	214	0	6	1	#N/A	0.8084
CWMIDSECRPR	C[+125]WMIDSEC[+125]RPR	peptides1	120224_0004_HER042_tryp_A_SW2	823.35	2	546.184	1	b3	46.98	117	0	7	1	#N/A	0.8712
CWMIDSECRPR	C[+125]WMIDSEC[+125]RPR	peptides1	120224_0006_HER042_tryp_B_SW1	823.35	2	546.184	1	b3	46.97	1234	0	4	1	#N/A	0.9836
CWMIDSECRPR	C[+125]WMIDSEC[+125]RPR	peptides1	120224_0007_HER042_tryp_B_SW2	823.35	2	546.184	1	b3	46.87	1005	0	4	1	#N/A	0.9918
CWMIDSECRPR	C[+125]WMIDSEC[+125]RPR	peptides1	120224_0009_HER042_tryp_C_SW1	823.35	2	546.184	1	b3	46.8	2397	292	5	1	#N/A	0.9953
CWMIDSECRPR	C[+125]WMIDSEC[+125]RPR	peptides1	120224_0010_HER042_tryp_C_SW2	823.35	2	546.184	1	b3	46.95	1370	476	6	1	#N/A	0.9901
CWMIDSECRPR	C[+125]WMIDSEC[+125]RPR	peptides1	120224_0012_HER042_tryp_D_SW1	823.35	2	546.184	1	b3	46.98	1463	0	5	1	#N/A	0.9881
CWMIDSECRPR	C[+125]WMIDSEC[+125]RPR	peptides1	120224_0013_HER042_tryp_D_SW2	823.35	2	546.184	1	b3	46.78	1054	0	5	1	#N/A	0.9965
CWMIDSECRPR	C[+125]WMIDSEC[+125]RPR	peptides1	120224_0003_HER042_tryp_A_SW1	823.35	2	659.268	1	b4	46.9	273	0	4	1	#N/A	0.8084
CWMIDSECRPR	C[+125]WMIDSEC[+125]RPR	peptides1	120224_0004_HER042_tryp_A_SW2	823.35	2	659.268	1	b4	47.2	0	167	0	1	#N/A	0.8712
CWMIDSECRPR	C[+125]WMIDSEC[+125]RPR	peptides1	120224_0006_HER042_tryp_B_SW1	823.35	2	659.268	1	b4	46.97	497	0	7	1	#N/A	0.9836
CWMIDSECRPR	C[+125]WMIDSEC[+125]RPR	peptides1	120224_0007_HER042_tryp_B_SW2	823.35	2	659.268	1	b4	46.91	682	0	7	1	#N/A	0.9918
CWMIDSECRPR	C[+125]WMIDSEC[+125]RPR	peptides1	120224_0009_HER042_tryp_C_SW1	823.35	2	659.268	1	b4	46.91	695	414	8	1	#N/A	0.9953
CWMIDSECRPR	C[+125]WMIDSEC[+125]RPR	peptides1	120224_0010_HER042_tryp_C_SW2	823.35	2	659.268	1	b4	46.91	1146	0	8	1	#N/A	0.9901
CWMIDSECRPR	C[+125]WMIDSEC[+125]RPR	peptides1	120224_0012_HER042_tryp_D_SW1	823.35	2	659.268	1	b4	46.75	770	0	6	1	#N/A	0.9881
CWMIDSECRPR	C[+125]WMIDSEC[+125]RPR	peptides1	120224_0013_HER042_tryp_D_SW2	823.35	2	659.268	1	b4	47.01	551	184	8	1	#N/A	0.9965
CWMIDSECRPR	C[+125]WMIDSEC[+125]RPR	peptides1	120224_0003_HER042_tryp_A_SW1	823.35	2	774.295	1	b5	46.86	0	300	0	1	#N/A	0.8084
CWMIDSECRPR	C[+125]WMIDSEC[+125]RPR	peptides1	120224_0004_HER042_tryp_A_SW2	823.35	2	774.295	1	b5	46.94	442	0	2	1	#N/A	0.8712
CWMIDSECRPR	C[+125]WMIDSEC[+125]RPR	peptides1	120224_0006_HER042_tryp_B_SW1	823.35	2	774.295	1	b5	46.89	472	116	8	1	#N/A	0.9836
CWMIDSECRPR	C[+125]WMIDSEC[+125]RPR	peptides1	120224_0007_HER042_tryp_B_SW2	823.35	2	774.295	1	b5	46.76	770	0	6	1	#N/A	0.9918
CWMIDSECRPR	C[+125]WMIDSEC[+125]RPR	peptides1	120224_0009_HER042_tryp_C_SW1	823.35	2	774.295	1	b5	46.87	629	706	9	1	#N/A	0.9953
CWMIDSECRPR	C[+125]WMIDSEC[+125]RPR	peptides1	120224_0010_HER042_tryp_C_SW2	823.35	2	774.295	1	b5	46.76	1190	226	7	1	#N/A	0.9901
CWMIDSECRPR	C[+125]WMIDSEC[+125]RPR	peptides1	120224_0012_HER042_tryp_D_SW1	823.35	2	774.295	1	b5	46.79	419	440	9	1	#N/A	0.9881
CWMIDSECRPR	C[+125]WMIDSEC[+125]RPR	peptides1	120224_0013_HER042_tryp_D_SW2	823.35	2	774.295	1	b5	46.97	85	794	11	1	#N/A	0.9965
CWMIDSECRPR	C[+125]WMIDSEC[+125]RPR	peptides1	120224_0003_HER042_tryp_A_SW1	823.35	2	387.651	2	b5	46.83	29	0	8	1	#N/A	0.8084
CWMIDSECRPR	C[+125]WMIDSEC[+125]RPR	peptides1	120224_0004_HER042_tryp_A_SW2	823.35	2	387.651	2	b5	46.75	0	0	0	1	#N/A	0.8712
CWMIDSECRPR	C[+125]WMIDSEC[+125]RPR	peptides1	120224_0006_HER042_tryp_B_SW1	823.35	2	387.651	2	b5	46.52	0	0	0	1	#N/A	0.9836
CWMIDSECRPR	C[+125]WMIDSEC[+125]RPR	peptides1	120224_0007_HER042_tryp_B_SW2	823.35	2	387.651	2	b5	46.34	0	0	0	1	#N/A	0.9918
CWMIDSECRPR	C[+125]WMIDSEC[+125]RPR	peptides1	120224_0009_HER042_tryp_C_SW1	823.35	2	387.651	2	b5	46.8	29	0	13	1	#N/A	0.9953
CWMIDSECRPR	C[+125]WMIDSEC[+125]RPR	peptides1	120224_0010_HER042_tryp_C_SW2	823.35	2	387.651	2	b5	46.53	0	0	0	1	#N/A	0.9901
CWMIDSECRPR	C[+125]WMIDSEC[+125]RPR	peptides1	120224_0012_HER042_tryp_D_SW1	823.35	2	387.651	2	b5	46.57	29	0	13	1	#N/A	0.9881
CWMIDSECRPR	C[+125]WMIDSEC[+125]RPR	peptides1	120224_0013_HER042_tryp_D_SW2	823.35	2	387.651	2	b5	46.4	0	0	0	1	#N/A	0.9965
CWMIDSECRPR	C[+125]WM[+16]IDSEC[+125]RPR	peptides1	120224_0002_HER042_tryp_A_IDA	831.347	2	831.347	2	precursor	43.68	30114	62	1	1	1	0.8843
CWMIDSECRPR	C[+125]WM[+16]IDSEC[+125]RPR	peptides1	120224_0005_HER042_tryp_B_IDA	831.347	2	831.347	2	precursor	43.72	96644	6631	1	1	1	0.9757
CWMIDSECRPR	C[+125]WM[+16]IDSEC[+125]RPR	peptides1	120224_0008_HER042_tryp_C_IDA	831.347	2	831.347	2	precursor	43.67	149429	15663	1	1	1	0.9888
CWMIDSECRPR	C[+125]WM[+16]IDSEC[+125]RPR	peptides1	120224_0011_HER042_tryp_D_IDA	831.347	2	831.347	2	precursor	43.9	118157	7813	1	1	1	0.9954
CWMIDSECRPR	C[+125]WM[+16]IDSEC[+125]RPR	peptides1	120224_0003_HER042_tryp_A_SW1	831.347	2	831.347	2	precursor	43.93	12773	3028	1	1	1	0.9505
CWMIDSECRPR	C[+125]WM[+16]IDSEC[+125]RPR	peptides1	120224_0004_HER042_tryp_A_SW2	831.347	2	831.347	2	precursor	44.01	7280	4507	2	1	1	0.9536
CWMIDSECRPR	C[+125]WM[+16]IDSEC[+125]RPR	peptides1	120224_0006_HER042_tryp_B_SW1	831.347	2	831.347	2	precursor	43.82	79027	7421	1	1	1	0.9918
CWMIDSECRPR	C[+125]WM[+16]IDSEC[+125]RPR	peptides1	120224_0007_HER042_tryp_B_SW2	831.347	2	831.347	2	precursor	43.75	62309	8621	1	1	1	0.9931
CWMIDSECRPR	C[+125]WM[+16]IDSEC[+125]RPR	peptides1	120224_0009_HER042_tryp_C_SW1	831.347	2	831.347	2	precursor	43.71	144415	10388	1	1	1	0.9884
CWMIDSECRPR	C[+125]WM[+16]IDSEC[+125]RPR	peptides1	120224_0010_HER042_tryp_C_SW2	831.347	2	831.347	2	precursor	43.75	129935	13320	1	1	1	0.9865
CWMIDSECRPR	C[+125]WM[+16]IDSEC[+125]RPR	peptides1	120224_0012_HER042_tryp_D_SW1	831.347	2	831.347	2	precursor	43.78	108305	7533	1	1	1	0.995
CWMIDSECRPR	C[+125]WM[+16]IDSEC[+125]RPR	peptides1	120224_0013_HER042_tryp_D_SW2	831.347	2	831.347	2	precursor	43.86	85060	7471	1	1	1	0.9859
CWMIDSECRPR	C[+125]WM[+16]IDSEC[+125]RPR	peptides1	120224_0002_HER042_tryp_A_IDA	831.347	2	831.848	2	precursor [M+1]	43.76	11261	12395	3	1	2	0.8843
CWMIDSECRPR	C[+125]WM[+16]IDSEC[+125]RPR	peptides1	120224_0005_HER042_tryp_B_IDA	831.347	2	831.848	2	precursor [M+1]	43.87	83915	9138	2	1	2	0.9757
CWMIDSECRPR	C[+125]WM[+16]IDSEC[+125]RPR	peptides1	120224_0008_HER042_tryp_C_IDA	831.347	2	831.848	2	precursor [M+1]	43.71	129809	11931	2	1	2	0.9888
CWMIDSECRPR	C[+125]WM[+16]IDSEC[+125]RPR	peptides1	120224_0011_HER042_tryp_D_IDA	831.347	2	831.848	2	precursor [M+1]	43.87	102705	9574	2	1	2	0.9954
CWMIDSECRPR	C[+125]WM[+16]IDSEC[+125]RPR	peptides1	120224_0003_HER042_tryp_A_SW1	831.347	2	831.848	2	precursor [M+1]	44.01	8878	3107	2	1	2	0.9505
CWMIDSECRPR	C[+125]WM[+16]IDSEC[+125]RPR	peptides1	120224_0004_HER042_tryp_A_SW2	831.347	2	831.848	2	precursor [M+1]	43.93	8039	561	1	1	2	0.9536
CWMIDSECRPR	C[+125]WM[+16]IDSEC[+125]RPR	peptides1	120224_0006_HER042_tryp_B_SW1	831.347	2	831.848	2	precursor [M+1]	43.82	65426	7946	2	1	2	0.9918
CWMIDSECRPR	C[+125]WM[+16]IDSEC[+125]RPR	peptides1	120224_0007_HER042_tryp_B_SW2	831.347	2	831.848	2	precursor [M+1]	43.59	57244	4299	2	1	2	0.9931
CWMIDSECRPR	C[+125]WM[+16]IDSEC[+125]RPR	peptides1	120224_0009_HER042_tryp_C_SW1	831.347	2	831.848	2	precursor [M+1]	43.71	124883	10978	2	1	2	0.9884
CWMIDSECRPR	C[+125]WM[+16]IDSEC[+125]RPR	peptides1	120224_0010_HER042_tryp_C_SW2	831.347	2	831.848	2	precursor [M+1]	43.75	110468	9959	2	1	2	0.9865
CWMIDSECRPR	C[+125]WM[+16]IDSEC[+125]RPR	peptides1	120224_0012_HER042_tryp_D_SW1	831.347	2	831.848	2	precursor [M+1]	43.82	97089	2350	2	1	2	0.995
CWMIDSECRPR	C[+125]WM[+16]IDSEC[+125]RPR	peptides1	120224_0013_HER042_tryp_D_SW2	831.347	2	831.848	2	precursor [M+1]	43.82	75481	5190	2	1	2	0.9859
CWMIDSECRPR	C[+125]WM[+16]IDSEC[+125]RPR	peptides1	120224_0002_HER042_tryp_A_IDA	831.347	2	832.349	2	precursor [M+2]	43.72	15020	10014	2	1	3	0.8843
CWMIDSECRPR	C[+125]WM[+16]IDSEC[+125]RPR	peptides1	120224_0005_HER042_tryp_B_IDA	831.347	2	832.349	2	precursor [M+2]	43.83	64132	1177	3	1	3	0.9757
CWMIDSECRPR	C[+125]WM[+16]IDSEC[+125]RPR	peptides1	120224_0008_HER042_tryp_C_IDA	831.347	2	832.349	2	precursor [M+2]	43.71	90164	9493	3	1	3	0.9888
CWMIDSECRPR	C[+125]WM[+16]IDSEC[+125]RPR	peptides1	120224_0011_HER042_tryp_D_IDA	831.347	2	832.349	2	precursor [M+2]	43.84	67896	6699	3	1	3	0.9954
CWMIDSECRPR	C[+125]WM[+16]IDSEC[+125]RPR	peptides1	120224_0003_HER042_tryp_A_SW1	831.347	2	832.349	2	precursor [M+2]	44.05	8478	5486	3	1	3	0.9505
CWMIDSECRPR	C[+125]WM[+16]IDSEC[+125]RPR	peptides1	120224_0004_HER042_tryp_A_SW2	831.347	2	832.349	2	precursor [M+2]	44.01	5818	3870	3	1	3	0.9536
CWMIDSECRPR	C[+125]WM[+16]IDSEC[+125]RPR	peptides1	120224_0006_HER042_tryp_B_SW1	831.347	2	832.349	2	precursor [M+2]	43.82	43549	6124	3	1	3	0.9918
CWMIDSECRPR	C[+125]WM[+16]IDSEC[+125]RPR	peptides1	120224_0007_HER042_tryp_B_SW2	831.347	2	832.349	2	precursor [M+2]	43.78	34985	7712	3	1	3	0.9931
CWMIDSECRPR	C[+125]WM[+16]IDSEC[+125]RPR	peptides1	120224_0009_HER042_tryp_C_SW1	831.347	2	832.349	2	precursor [M+2]	43.71	87183	3777	3	1	3	0.9884
CWMIDSECRPR	C[+125]WM[+16]IDSEC[+125]RPR	peptides1	120224_0010_HER042_tryp_C_SW2	831.347	2	832.349	2	precursor [M+2]	43.79	64902	12761	3	1	3	0.9865
CWMIDSECRPR	C[+125]WM[+16]IDSEC[+125]RPR	peptides1	120224_0012_HER042_tryp_D_SW1	831.347	2	832.349	2	precursor [M+2]	43.78	62910	2323	3	1	3	0.995
CWMIDSECRPR	C[+125]WM[+16]IDSEC[+125]RPR	peptides1	120224_0013_HER042_tryp_D_SW2	831.347	2	832.349	2	precursor [M+2]	43.86	52948	3994	3	1	3	0.9859
CWMIDSECRPR	C[+125]WM[+16]IDSEC[+125]RPR	peptides1	120224_0003_HER042_tryp_A_SW1	831.347	2	987.431	1	y7	43.97	74	212	11	1	#N/A	0.9505
CWMIDSECRPR	C[+125]WM[+16]IDSEC[+125]RPR	peptides1	120224_0004_HER042_tryp_A_SW2	831.347	2	987.431	1	y7	44.05	0	245	0	1	#N/A	0.9536
CWMIDSECRPR	C[+125]WM[+16]IDSEC[+125]RPR	peptides1	120224_0006_HER042_tryp_B_SW1	831.347	2	987.431	1	y7	43.86	0	470	0	1	#N/A	0.9918
CWMIDSECRPR	C[+125]WM[+16]IDSEC[+125]RPR	peptides1	120224_0007_HER042_tryp_B_SW2	831.347	2	987.431	1	y7	43.82	0	559	0	1	#N/A	0.9931
CWMIDSECRPR	C[+125]WM[+16]IDSEC[+125]RPR	peptides1	120224_0009_HER042_tryp_C_SW1	831.347	2	987.431	1	y7	43.63	781	299	8	1	#N/A	0.9884
CWMIDSECRPR	C[+125]WM[+16]IDSEC[+125]RPR	peptides1	120224_0010_HER042_tryp_C_SW2	831.347	2	987.431	1	y7	43.6	662	338	12	1	#N/A	0.9865
CWMIDSECRPR	C[+125]WM[+16]IDSEC[+125]RPR	peptides1	120224_0012_HER042_tryp_D_SW1	831.347	2	987.431	1	y7	43.63	194	270	12	1	#N/A	0.995
CWMIDSECRPR	C[+125]WM[+16]IDSEC[+125]RPR	peptides1	120224_0013_HER042_tryp_D_SW2	831.347	2	987.431	1	y7	43.56	441	0	10	1	#N/A	0.9859
CWMIDSECRPR	C[+125]WM[+16]IDSEC[+125]RPR	peptides1	120224_0003_HER042_tryp_A_SW1	831.347	2	872.404	1	y6	43.67	0	838	0	1	#N/A	0.9505
CWMIDSECRPR	C[+125]WM[+16]IDSEC[+125]RPR	peptides1	120224_0004_HER042_tryp_A_SW2	831.347	2	872.404	1	y6	43.97	449	0	6	1	#N/A	0.9536
CWMIDSECRPR	C[+125]WM[+16]IDSEC[+125]RPR	peptides1	120224_0006_HER042_tryp_B_SW1	831.347	2	872.404	1	y6	43.82	1303	790	4	1	#N/A	0.9918
CWMIDSECRPR	C[+125]WM[+16]IDSEC[+125]RPR	peptides1	120224_0007_HER042_tryp_B_SW2	831.347	2	872.404	1	y6	43.59	1451	312	4	1	#N/A	0.9931
CWMIDSECRPR	C[+125]WM[+16]IDSEC[+125]RPR	peptides1	120224_0009_HER042_tryp_C_SW1	831.347	2	872.404	1	y6	43.63	3377	559	4	1	#N/A	0.9884
CWMIDSECRPR	C[+125]WM[+16]IDSEC[+125]RPR	peptides1	120224_0010_HER042_tryp_C_SW2	831.347	2	872.404	1	y6	43.82	2361	1013	4	1	#N/A	0.9865
CWMIDSECRPR	C[+125]WM[+16]IDSEC[+125]RPR	peptides1	120224_0012_HER042_tryp_D_SW1	831.347	2	872.404	1	y6	43.71	2060	270	4	1	#N/A	0.995
CWMIDSECRPR	C[+125]WM[+16]IDSEC[+125]RPR	peptides1	120224_0013_HER042_tryp_D_SW2	831.347	2	872.404	1	y6	43.89	1964	198	4	1	#N/A	0.9859
CWMIDSECRPR	C[+125]WM[+16]IDSEC[+125]RPR	peptides1	120224_0003_HER042_tryp_A_SW1	831.347	2	785.372	1	y5	44.01	282	309	5	1	#N/A	0.9505
CWMIDSECRPR	C[+125]WM[+16]IDSEC[+125]RPR	peptides1	120224_0004_HER042_tryp_A_SW2	831.347	2	785.372	1	y5	43.71	368	234	7	1	#N/A	0.9536
CWMIDSECRPR	C[+125]WM[+16]IDSEC[+125]RPR	peptides1	120224_0006_HER042_tryp_B_SW1	831.347	2	785.372	1	y5	43.86	561	213	9	1	#N/A	0.9918
CWMIDSECRPR	C[+125]WM[+16]IDSEC[+125]RPR	peptides1	120224_0007_HER042_tryp_B_SW2	831.347	2	785.372	1	y5	43.78	209	247	11	1	#N/A	0.9931
CWMIDSECRPR	C[+125]WM[+16]IDSEC[+125]RPR	peptides1	120224_0009_HER042_tryp_C_SW1	831.347	2	785.372	1	y5	43.71	477	1158	12	1	#N/A	0.9884
CWMIDSECRPR	C[+125]WM[+16]IDSEC[+125]RPR	peptides1	120224_0010_HER042_tryp_C_SW2	831.347	2	785.372	1	y5	43.71	1425	338	7	1	#N/A	0.9865
CWMIDSECRPR	C[+125]WM[+16]IDSEC[+125]RPR	peptides1	120224_0012_HER042_tryp_D_SW1	831.347	2	785.372	1	y5	43.75	250	1000	11	1	#N/A	0.995
CWMIDSECRPR	C[+125]WM[+16]IDSEC[+125]RPR	peptides1	120224_0013_HER042_tryp_D_SW2	831.347	2	785.372	1	y5	43.74	544	397	9	1	#N/A	0.9859
CWMIDSECRPR	C[+125]WM[+16]IDSEC[+125]RPR	peptides1	120224_0003_HER042_tryp_A_SW1	831.347	2	656.33	1	y4	44.08	338	309	4	1	#N/A	0.9505
CWMIDSECRPR	C[+125]WM[+16]IDSEC[+125]RPR	peptides1	120224_0004_HER042_tryp_A_SW2	831.347	2	656.33	1	y4	44.27	732	0	4	1	#N/A	0.9536
CWMIDSECRPR	C[+125]WM[+16]IDSEC[+125]RPR	peptides1	120224_0006_HER042_tryp_B_SW1	831.347	2	656.33	1	y4	43.74	766	258	7	1	#N/A	0.9918
CWMIDSECRPR	C[+125]WM[+16]IDSEC[+125]RPR	peptides1	120224_0007_HER042_tryp_B_SW2	831.347	2	656.33	1	y4	43.67	267	474	10	1	#N/A	0.9931
CWMIDSECRPR	C[+125]WM[+16]IDSEC[+125]RPR	peptides1	120224_0009_HER042_tryp_C_SW1	831.347	2	656.33	1	y4	43.63	1330	1117	7	1	#N/A	0.9884
CWMIDSECRPR	C[+125]WM[+16]IDSEC[+125]RPR	peptides1	120224_0010_HER042_tryp_C_SW2	831.347	2	656.33	1	y4	43.75	1590	675	6	1	#N/A	0.9865
CWMIDSECRPR	C[+125]WM[+16]IDSEC[+125]RPR	peptides1	120224_0012_HER042_tryp_D_SW1	831.347	2	656.33	1	y4	43.78	511	722	9	1	#N/A	0.995
CWMIDSECRPR	C[+125]WM[+16]IDSEC[+125]RPR	peptides1	120224_0013_HER042_tryp_D_SW2	831.347	2	656.33	1	y4	43.82	932	470	6	1	#N/A	0.9859
CWMIDSECRPR	C[+125]WM[+16]IDSEC[+125]RPR	peptides1	120224_0003_HER042_tryp_A_SW1	831.347	2	592.28	2	y9	44.08	282	0	6	1	#N/A	0.9505
CWMIDSECRPR	C[+125]WM[+16]IDSEC[+125]RPR	peptides1	120224_0004_HER042_tryp_A_SW2	831.347	2	592.28	2	y9	44.24	303	0	8	1	#N/A	0.9536
CWMIDSECRPR	C[+125]WM[+16]IDSEC[+125]RPR	peptides1	120224_0006_HER042_tryp_B_SW1	831.347	2	592.28	2	y9	43.78	351	207	11	1	#N/A	0.9918
CWMIDSECRPR	C[+125]WM[+16]IDSEC[+125]RPR	peptides1	120224_0007_HER042_tryp_B_SW2	831.347	2	592.28	2	y9	43.93	0	247	0	1	#N/A	0.9931
CWMIDSECRPR	C[+125]WM[+16]IDSEC[+125]RPR	peptides1	120224_0009_HER042_tryp_C_SW1	831.347	2	592.28	2	y9	43.63	281	748	13	1	#N/A	0.9884
CWMIDSECRPR	C[+125]WM[+16]IDSEC[+125]RPR	peptides1	120224_0010_HER042_tryp_C_SW2	831.347	2	592.28	2	y9	43.79	499	251	13	1	#N/A	0.9865
CWMIDSECRPR	C[+125]WM[+16]IDSEC[+125]RPR	peptides1	120224_0012_HER042_tryp_D_SW1	831.347	2	592.28	2	y9	43.86	289	270	10	1	#N/A	0.995
CWMIDSECRPR	C[+125]WM[+16]IDSEC[+125]RPR	peptides1	120224_0013_HER042_tryp_D_SW2	831.347	2	592.28	2	y9	43.59	332	0	12	1	#N/A	0.9859
CWMIDSECRPR	C[+125]WM[+16]IDSEC[+125]RPR	peptides1	120224_0003_HER042_tryp_A_SW1	831.347	2	562.179	1	b3	44.08	153	0	9	1	#N/A	0.9505
CWMIDSECRPR	C[+125]WM[+16]IDSEC[+125]RPR	peptides1	120224_0004_HER042_tryp_A_SW2	831.347	2	562.179	1	b3	43.93	264	0	9	1	#N/A	0.9536
CWMIDSECRPR	C[+125]WM[+16]IDSEC[+125]RPR	peptides1	120224_0006_HER042_tryp_B_SW1	831.347	2	562.179	1	b3	43.82	1197	0	5	1	#N/A	0.9918
CWMIDSECRPR	C[+125]WM[+16]IDSEC[+125]RPR	peptides1	120224_0007_HER042_tryp_B_SW2	831.347	2	562.179	1	b3	43.71	762	237	6	1	#N/A	0.9931
CWMIDSECRPR	C[+125]WM[+16]IDSEC[+125]RPR	peptides1	120224_0009_HER042_tryp_C_SW1	831.347	2	562.179	1	b3	43.67	1987	519	6	1	#N/A	0.9884
CWMIDSECRPR	C[+125]WM[+16]IDSEC[+125]RPR	peptides1	120224_0010_HER042_tryp_C_SW2	831.347	2	562.179	1	b3	43.75	2215	0	5	1	#N/A	0.9865
CWMIDSECRPR	C[+125]WM[+16]IDSEC[+125]RPR	peptides1	120224_0012_HER042_tryp_D_SW1	831.347	2	562.179	1	b3	43.82	767	769	7	1	#N/A	0.995
CWMIDSECRPR	C[+125]WM[+16]IDSEC[+125]RPR	peptides1	120224_0013_HER042_tryp_D_SW2	831.347	2	562.179	1	b3	43.86	639	742	8	1	#N/A	0.9859
CWMIDSECRPR	C[+125]WM[+16]IDSEC[+125]RPR	peptides1	120224_0003_HER042_tryp_A_SW1	831.347	2	498.181	1	b3	43.67	168	0	8	1	#N/A	0.9505
CWMIDSECRPR	C[+125]WM[+16]IDSEC[+125]RPR	peptides1	120224_0004_HER042_tryp_A_SW2	831.347	2	498.181	1	b3	43.67	50	0	11	1	#N/A	0.9536
CWMIDSECRPR	C[+125]WM[+16]IDSEC[+125]RPR	peptides1	120224_0006_HER042_tryp_B_SW1	831.347	2	498.181	1	b3	43.78	145	470	12	1	#N/A	0.9918
CWMIDSECRPR	C[+125]WM[+16]IDSEC[+125]RPR	peptides1	120224_0007_HER042_tryp_B_SW2	831.347	2	498.181	1	b3	43.63	454	0	8	1	#N/A	0.9931
CWMIDSECRPR	C[+125]WM[+16]IDSEC[+125]RPR	peptides1	120224_0009_HER042_tryp_C_SW1	831.347	2	498.181	1	b3	43.71	489	299	11	1	#N/A	0.9884
CWMIDSECRPR	C[+125]WM[+16]IDSEC[+125]RPR	peptides1	120224_0010_HER042_tryp_C_SW2	831.347	2	498.181	1	b3	43.86	692	240	11	1	#N/A	0.9865
CWMIDSECRPR	C[+125]WM[+16]IDSEC[+125]RPR	peptides1	120224_0012_HER042_tryp_D_SW1	831.347	2	498.181	1	b3	43.52	646	0	8	1	#N/A	0.995
CWMIDSECRPR	C[+125]WM[+16]IDSEC[+125]RPR	peptides1	120224_0013_HER042_tryp_D_SW2	831.347	2	498.181	1	b3	43.86	420	0	11	1	#N/A	0.9859
CWMIDSECRPR	C[+125]WM[+16]IDSEC[+125]RPR	peptides1	120224_0003_HER042_tryp_A_SW1	831.347	2	675.263	1	b4	43.97	182	0	7	1	#N/A	0.9505
CWMIDSECRPR	C[+125]WM[+16]IDSEC[+125]RPR	peptides1	120224_0004_HER042_tryp_A_SW2	831.347	2	675.263	1	b4	44.24	125	234	10	1	#N/A	0.9536
CWMIDSECRPR	C[+125]WM[+16]IDSEC[+125]RPR	peptides1	120224_0006_HER042_tryp_B_SW1	831.347	2	675.263	1	b4	43.71	382	0	10	1	#N/A	0.9918
CWMIDSECRPR	C[+125]WM[+16]IDSEC[+125]RPR	peptides1	120224_0007_HER042_tryp_B_SW2	831.347	2	675.263	1	b4	43.63	307	237	9	1	#N/A	0.9931
CWMIDSECRPR	C[+125]WM[+16]IDSEC[+125]RPR	peptides1	120224_0009_HER042_tryp_C_SW1	831.347	2	675.263	1	b4	43.41	566	559	10	1	#N/A	0.9884
CWMIDSECRPR	C[+125]WM[+16]IDSEC[+125]RPR	peptides1	120224_0010_HER042_tryp_C_SW2	831.347	2	675.263	1	b4	43.75	1265	240	8	1	#N/A	0.9865
CWMIDSECRPR	C[+125]WM[+16]IDSEC[+125]RPR	peptides1	120224_0012_HER042_tryp_D_SW1	831.347	2	675.263	1	b4	43.82	0	769	0	1	#N/A	0.995
CWMIDSECRPR	C[+125]WM[+16]IDSEC[+125]RPR	peptides1	120224_0013_HER042_tryp_D_SW2	831.347	2	675.263	1	b4	43.63	310	272	13	1	#N/A	0.9859
CWMIDSECRPR	C[+125]WM[+16]IDSEC[+125]RPR	peptides1	120224_0003_HER042_tryp_A_SW1	831.347	2	790.29	1	b5	44.01	0	741	0	1	#N/A	0.9505
CWMIDSECRPR	C[+125]WM[+16]IDSEC[+125]RPR	peptides1	120224_0004_HER042_tryp_A_SW2	831.347	2	790.29	1	b5	43.78	0	588	0	1	#N/A	0.9536
CWMIDSECRPR	C[+125]WM[+16]IDSEC[+125]RPR	peptides1	120224_0006_HER042_tryp_B_SW1	831.347	2	790.29	1	b5	43.86	1027	470	6	1	#N/A	0.9918
CWMIDSECRPR	C[+125]WM[+16]IDSEC[+125]RPR	peptides1	120224_0007_HER042_tryp_B_SW2	831.347	2	790.29	1	b5	43.67	1394	237	5	1	#N/A	0.9931
CWMIDSECRPR	C[+125]WM[+16]IDSEC[+125]RPR	peptides1	120224_0009_HER042_tryp_C_SW1	831.347	2	790.29	1	b5	43.71	2330	519	5	1	#N/A	0.9884
CWMIDSECRPR	C[+125]WM[+16]IDSEC[+125]RPR	peptides1	120224_0010_HER042_tryp_C_SW2	831.347	2	790.29	1	b5	43.71	904	1427	10	1	#N/A	0.9865
CWMIDSECRPR	C[+125]WM[+16]IDSEC[+125]RPR	peptides1	120224_0012_HER042_tryp_D_SW1	831.347	2	790.29	1	b5	43.82	1742	230	5	1	#N/A	0.995
CWMIDSECRPR	C[+125]WM[+16]IDSEC[+125]RPR	peptides1	120224_0013_HER042_tryp_D_SW2	831.347	2	790.29	1	b5	43.71	889	816	7	1	#N/A	0.9859
CWMIDSECRPR	C[+125]WM[+16]IDSEC[+125]RPR	peptides1	120224_0003_HER042_tryp_A_SW1	831.347	2	726.292	1	b5	43.71	80	529	10	1	#N/A	0.9505
CWMIDSECRPR	C[+125]WM[+16]IDSEC[+125]RPR	peptides1	120224_0004_HER042_tryp_A_SW2	831.347	2	726.292	1	b5	44.35	452	0	5	1	#N/A	0.9536
CWMIDSECRPR	C[+125]WM[+16]IDSEC[+125]RPR	peptides1	120224_0006_HER042_tryp_B_SW1	831.347	2	726.292	1	b5	43.89	611	0	8	1	#N/A	0.9918
CWMIDSECRPR	C[+125]WM[+16]IDSEC[+125]RPR	peptides1	120224_0007_HER042_tryp_B_SW2	831.347	2	726.292	1	b5	43.71	588	0	7	1	#N/A	0.9931
CWMIDSECRPR	C[+125]WM[+16]IDSEC[+125]RPR	peptides1	120224_0009_HER042_tryp_C_SW1	831.347	2	726.292	1	b5	43.75	619	559	9	1	#N/A	0.9884
CWMIDSECRPR	C[+125]WM[+16]IDSEC[+125]RPR	peptides1	120224_0010_HER042_tryp_C_SW2	831.347	2	726.292	1	b5	43.79	1165	0	9	1	#N/A	0.9865
CWMIDSECRPR	C[+125]WM[+16]IDSEC[+125]RPR	peptides1	120224_0012_HER042_tryp_D_SW1	831.347	2	726.292	1	b5	43.78	903	0	6	1	#N/A	0.995
CWMIDSECRPR	C[+125]WM[+16]IDSEC[+125]RPR	peptides1	120224_0013_HER042_tryp_D_SW2	831.347	2	726.292	1	b5	43.93	938	0	5	1	#N/A	0.9859
CYGLGMEHLR	C[+125]YGLGMEHLR	peptides1	120224_0002_HER042_tryp_A_IDA	652.3	2	652.3	2	precursor	36.41	0	22821	0	2	1	0.2767
CYGLGMEHLR	C[+125]YGLGMEHLR	peptides1	120224_0005_HER042_tryp_B_IDA	652.3	2	652.3	2	precursor	36.89	15462	16314	1	2	1	0.8983
CYGLGMEHLR	C[+125]YGLGMEHLR	peptides1	120224_0008_HER042_tryp_C_IDA	652.3	2	652.3	2	precursor	36.71	797	56678	3	2	1	0.5588
CYGLGMEHLR	C[+125]YGLGMEHLR	peptides1	120224_0011_HER042_tryp_D_IDA	652.3	2	652.3	2	precursor	36.91	12336	31400	3	2	1	0.8613
CYGLGMEHLR	C[+125]YGLGMEHLR	peptides1	120224_0003_HER042_tryp_A_SW1	652.3	2	652.3	2	precursor	36.9	2759	11600	2	2	1	0.514
CYGLGMEHLR	C[+125]YGLGMEHLR	peptides1	120224_0004_HER042_tryp_A_SW2	652.3	2	652.3	2	precursor	37.16	7140	14207	2	2	1	0.6425
CYGLGMEHLR	C[+125]YGLGMEHLR	peptides1	120224_0006_HER042_tryp_B_SW1	652.3	2	652.3	2	precursor	36.75	6928	21849	3	2	1	0.8043
CYGLGMEHLR	C[+125]YGLGMEHLR	peptides1	120224_0007_HER042_tryp_B_SW2	652.3	2	652.3	2	precursor	36.86	11306	11972	1	2	1	0.8658
CYGLGMEHLR	C[+125]YGLGMEHLR	peptides1	120224_0009_HER042_tryp_C_SW1	652.3	2	652.3	2	precursor	36.75	29840	16998	1	2	1	0.92
CYGLGMEHLR	C[+125]YGLGMEHLR	peptides1	120224_0010_HER042_tryp_C_SW2	652.3	2	652.3	2	precursor	36.79	10908	22209	2	2	1	0.865
CYGLGMEHLR	C[+125]YGLGMEHLR	peptides1	120224_0012_HER042_tryp_D_SW1	652.3	2	652.3	2	precursor	36.82	18893	13687	1	2	1	0.9481
CYGLGMEHLR	C[+125]YGLGMEHLR	peptides1	120224_0013_HER042_tryp_D_SW2	652.3	2	652.3	2	precursor	36.86	5861	24300	3	2	1	0.7877
CYGLGMEHLR	C[+125]YGLGMEHLR	peptides1	120224_0002_HER042_tryp_A_IDA	652.3	2	652.801	2	precursor [M+1]	36.41	0	11083	0	2	2	0.2767
CYGLGMEHLR	C[+125]YGLGMEHLR	peptides1	120224_0005_HER042_tryp_B_IDA	652.3	2	652.801	2	precursor [M+1]	36.86	9452	11304	3	2	2	0.8983
CYGLGMEHLR	C[+125]YGLGMEHLR	peptides1	120224_0008_HER042_tryp_C_IDA	652.3	2	652.801	2	precursor [M+1]	36.75	9679	23829	2	2	2	0.5588
CYGLGMEHLR	C[+125]YGLGMEHLR	peptides1	120224_0011_HER042_tryp_D_IDA	652.3	2	652.801	2	precursor [M+1]	36.95	13681	13849	2	2	2	0.8613
CYGLGMEHLR	C[+125]YGLGMEHLR	peptides1	120224_0003_HER042_tryp_A_SW1	652.3	2	652.801	2	precursor [M+1]	36.86	799	6886	4	2	2	0.514
CYGLGMEHLR	C[+125]YGLGMEHLR	peptides1	120224_0004_HER042_tryp_A_SW2	652.3	2	652.801	2	precursor [M+1]	37.09	1604	10428	3	2	2	0.6425
CYGLGMEHLR	C[+125]YGLGMEHLR	peptides1	120224_0006_HER042_tryp_B_SW1	652.3	2	652.801	2	precursor [M+1]	36.78	10134	6924	2	2	2	0.8043
CYGLGMEHLR	C[+125]YGLGMEHLR	peptides1	120224_0007_HER042_tryp_B_SW2	652.3	2	652.801	2	precursor [M+1]	36.86	8181	7797	3	2	2	0.8658
CYGLGMEHLR	C[+125]YGLGMEHLR	peptides1	120224_0009_HER042_tryp_C_SW1	652.3	2	652.801	2	precursor [M+1]	36.75	17952	12300	3	2	2	0.92
CYGLGMEHLR	C[+125]YGLGMEHLR	peptides1	120224_0010_HER042_tryp_C_SW2	652.3	2	652.801	2	precursor [M+1]	36.67	10026	11287	3	2	2	0.865
CYGLGMEHLR	C[+125]YGLGMEHLR	peptides1	120224_0012_HER042_tryp_D_SW1	652.3	2	652.801	2	precursor [M+1]	36.79	15277	4330	2	2	2	0.9481
CYGLGMEHLR	C[+125]YGLGMEHLR	peptides1	120224_0013_HER042_tryp_D_SW2	652.3	2	652.801	2	precursor [M+1]	36.82	10256	8865	2	2	2	0.7877
CYGLGMEHLR	C[+125]YGLGMEHLR	peptides1	120224_0002_HER042_tryp_A_IDA	652.3	2	653.301	2	precursor [M+2]	36.6	35452	19634	1	2	3	0.2767
CYGLGMEHLR	C[+125]YGLGMEHLR	peptides1	120224_0005_HER042_tryp_B_IDA	652.3	2	653.301	2	precursor [M+2]	36.7	11237	20809	2	2	3	0.8983
CYGLGMEHLR	C[+125]YGLGMEHLR	peptides1	120224_0008_HER042_tryp_C_IDA	652.3	2	653.301	2	precursor [M+2]	36.63	23180	23772	1	2	3	0.5588
CYGLGMEHLR	C[+125]YGLGMEHLR	peptides1	120224_0011_HER042_tryp_D_IDA	652.3	2	653.301	2	precursor [M+2]	36.76	13833	19539	1	2	3	0.8613
CYGLGMEHLR	C[+125]YGLGMEHLR	peptides1	120224_0003_HER042_tryp_A_SW1	652.3	2	653.301	2	precursor [M+2]	36.75	21891	11270	1	2	3	0.514
CYGLGMEHLR	C[+125]YGLGMEHLR	peptides1	120224_0004_HER042_tryp_A_SW2	652.3	2	653.301	2	precursor [M+2]	36.79	18107	17203	1	2	3	0.6425
CYGLGMEHLR	C[+125]YGLGMEHLR	peptides1	120224_0006_HER042_tryp_B_SW1	652.3	2	653.301	2	precursor [M+2]	36.71	12211	18043	1	2	3	0.8043
CYGLGMEHLR	C[+125]YGLGMEHLR	peptides1	120224_0007_HER042_tryp_B_SW2	652.3	2	653.301	2	precursor [M+2]	36.6	11043	13296	2	2	3	0.8658
CYGLGMEHLR	C[+125]YGLGMEHLR	peptides1	120224_0009_HER042_tryp_C_SW1	652.3	2	653.301	2	precursor [M+2]	36.56	18410	19833	2	2	3	0.92
CYGLGMEHLR	C[+125]YGLGMEHLR	peptides1	120224_0010_HER042_tryp_C_SW2	652.3	2	653.301	2	precursor [M+2]	36.6	11561	20513	1	2	3	0.865
CYGLGMEHLR	C[+125]YGLGMEHLR	peptides1	120224_0012_HER042_tryp_D_SW1	652.3	2	653.301	2	precursor [M+2]	36.67	10717	13646	3	2	3	0.9481
CYGLGMEHLR	C[+125]YGLGMEHLR	peptides1	120224_0013_HER042_tryp_D_SW2	652.3	2	653.301	2	precursor [M+2]	36.67	11932	14224	1	2	3	0.7877
CYGLGMEHLR	C[+125]YGLGMEHLR	peptides1	120224_0003_HER042_tryp_A_SW1	652.3	2	1075.54	1	y9	36.63	460	24	8	2	#N/A	0.514
CYGLGMEHLR	C[+125]YGLGMEHLR	peptides1	120224_0004_HER042_tryp_A_SW2	652.3	2	1075.54	1	y9	37.05	496	0	6	2	#N/A	0.6425
CYGLGMEHLR	C[+125]YGLGMEHLR	peptides1	120224_0006_HER042_tryp_B_SW1	652.3	2	1075.54	1	y9	36.48	84	476	12	2	#N/A	0.8043
CYGLGMEHLR	C[+125]YGLGMEHLR	peptides1	120224_0007_HER042_tryp_B_SW2	652.3	2	1075.54	1	y9	36.45	444	100	9	2	#N/A	0.8658
CYGLGMEHLR	C[+125]YGLGMEHLR	peptides1	120224_0009_HER042_tryp_C_SW1	652.3	2	1075.54	1	y9	36.75	626	39	10	2	#N/A	0.92
CYGLGMEHLR	C[+125]YGLGMEHLR	peptides1	120224_0010_HER042_tryp_C_SW2	652.3	2	1075.54	1	y9	36.45	550	21	11	2	#N/A	0.865
CYGLGMEHLR	C[+125]YGLGMEHLR	peptides1	120224_0012_HER042_tryp_D_SW1	652.3	2	1075.54	1	y9	36.6	0	367	0	2	#N/A	0.9481
CYGLGMEHLR	C[+125]YGLGMEHLR	peptides1	120224_0013_HER042_tryp_D_SW2	652.3	2	1075.54	1	y9	36.71	0	893	0	2	#N/A	0.7877
CYGLGMEHLR	C[+125]YGLGMEHLR	peptides1	120224_0003_HER042_tryp_A_SW1	652.3	2	912.472	1	y8	36.45	0	740	0	2	#N/A	0.514
CYGLGMEHLR	C[+125]YGLGMEHLR	peptides1	120224_0004_HER042_tryp_A_SW2	652.3	2	912.472	1	y8	37.2	0	547	0	2	#N/A	0.6425
CYGLGMEHLR	C[+125]YGLGMEHLR	peptides1	120224_0006_HER042_tryp_B_SW1	652.3	2	912.472	1	y8	36.71	2367	500	5	2	#N/A	0.8043
CYGLGMEHLR	C[+125]YGLGMEHLR	peptides1	120224_0007_HER042_tryp_B_SW2	652.3	2	912.472	1	y8	36.79	1889	19	5	2	#N/A	0.8658
CYGLGMEHLR	C[+125]YGLGMEHLR	peptides1	120224_0009_HER042_tryp_C_SW1	652.3	2	912.472	1	y8	36.71	3718	1992	4	2	#N/A	0.92
CYGLGMEHLR	C[+125]YGLGMEHLR	peptides1	120224_0010_HER042_tryp_C_SW2	652.3	2	912.472	1	y8	36.79	4129	405	5	2	#N/A	0.865
CYGLGMEHLR	C[+125]YGLGMEHLR	peptides1	120224_0012_HER042_tryp_D_SW1	652.3	2	912.472	1	y8	36.75	2993	765	4	2	#N/A	0.9481
CYGLGMEHLR	C[+125]YGLGMEHLR	peptides1	120224_0013_HER042_tryp_D_SW2	652.3	2	912.472	1	y8	36.9	2593	470	5	2	#N/A	0.7877
CYGLGMEHLR	C[+125]YGLGMEHLR	peptides1	120224_0003_HER042_tryp_A_SW1	652.3	2	855.451	1	y7	36.75	0	726	0	2	#N/A	0.514
CYGLGMEHLR	C[+125]YGLGMEHLR	peptides1	120224_0004_HER042_tryp_A_SW2	652.3	2	855.451	1	y7	37.24	0	1093	0	2	#N/A	0.6425
CYGLGMEHLR	C[+125]YGLGMEHLR	peptides1	120224_0006_HER042_tryp_B_SW1	652.3	2	855.451	1	y7	36.71	1457	0	7	2	#N/A	0.8043
CYGLGMEHLR	C[+125]YGLGMEHLR	peptides1	120224_0007_HER042_tryp_B_SW2	652.3	2	855.451	1	y7	36.82	468	441	8	2	#N/A	0.8658
CYGLGMEHLR	C[+125]YGLGMEHLR	peptides1	120224_0009_HER042_tryp_C_SW1	652.3	2	855.451	1	y7	36.71	754	647	8	2	#N/A	0.92
CYGLGMEHLR	C[+125]YGLGMEHLR	peptides1	120224_0010_HER042_tryp_C_SW2	652.3	2	855.451	1	y7	36.67	0	1377	0	2	#N/A	0.865
CYGLGMEHLR	C[+125]YGLGMEHLR	peptides1	120224_0012_HER042_tryp_D_SW1	652.3	2	855.451	1	y7	36.82	1077	46	7	2	#N/A	0.9481
CYGLGMEHLR	C[+125]YGLGMEHLR	peptides1	120224_0013_HER042_tryp_D_SW2	652.3	2	855.451	1	y7	36.75	166	941	11	2	#N/A	0.7877
CYGLGMEHLR	C[+125]YGLGMEHLR	peptides1	120224_0003_HER042_tryp_A_SW1	652.3	2	742.366	1	y6	36.79	957	0	3	2	#N/A	0.514
CYGLGMEHLR	C[+125]YGLGMEHLR	peptides1	120224_0004_HER042_tryp_A_SW2	652.3	2	742.366	1	y6	37.16	806	0	5	2	#N/A	0.6425
CYGLGMEHLR	C[+125]YGLGMEHLR	peptides1	120224_0006_HER042_tryp_B_SW1	652.3	2	742.366	1	y6	36.75	2670	500	4	2	#N/A	0.8043
CYGLGMEHLR	C[+125]YGLGMEHLR	peptides1	120224_0007_HER042_tryp_B_SW2	652.3	2	742.366	1	y6	36.75	2132	479	4	2	#N/A	0.8658
CYGLGMEHLR	C[+125]YGLGMEHLR	peptides1	120224_0009_HER042_tryp_C_SW1	652.3	2	742.366	1	y6	36.6	3172	2924	5	2	#N/A	0.92
CYGLGMEHLR	C[+125]YGLGMEHLR	peptides1	120224_0010_HER042_tryp_C_SW2	652.3	2	742.366	1	y6	36.67	4236	1076	4	2	#N/A	0.865
CYGLGMEHLR	C[+125]YGLGMEHLR	peptides1	120224_0012_HER042_tryp_D_SW1	652.3	2	742.366	1	y6	36.98	2513	2248	5	2	#N/A	0.9481
CYGLGMEHLR	C[+125]YGLGMEHLR	peptides1	120224_0013_HER042_tryp_D_SW2	652.3	2	742.366	1	y6	37.01	3956	470	4	2	#N/A	0.7877
CYGLGMEHLR	C[+125]YGLGMEHLR	peptides1	120224_0003_HER042_tryp_A_SW1	652.3	2	685.345	1	y5	36.79	487	72	6	2	#N/A	0.514
CYGLGMEHLR	C[+125]YGLGMEHLR	peptides1	120224_0004_HER042_tryp_A_SW2	652.3	2	685.345	1	y5	36.67	0	588	0	2	#N/A	0.6425
CYGLGMEHLR	C[+125]YGLGMEHLR	peptides1	120224_0006_HER042_tryp_B_SW1	652.3	2	685.345	1	y5	36.56	948	24	9	2	#N/A	0.8043
CYGLGMEHLR	C[+125]YGLGMEHLR	peptides1	120224_0007_HER042_tryp_B_SW2	652.3	2	685.345	1	y5	36.52	242	422	11	2	#N/A	0.8658
CYGLGMEHLR	C[+125]YGLGMEHLR	peptides1	120224_0009_HER042_tryp_C_SW1	652.3	2	685.345	1	y5	36.56	80	1281	13	2	#N/A	0.92
CYGLGMEHLR	C[+125]YGLGMEHLR	peptides1	120224_0010_HER042_tryp_C_SW2	652.3	2	685.345	1	y5	36.79	560	370	10	2	#N/A	0.865
CYGLGMEHLR	C[+125]YGLGMEHLR	peptides1	120224_0012_HER042_tryp_D_SW1	652.3	2	685.345	1	y5	36.75	270	1116	10	2	#N/A	0.9481
CYGLGMEHLR	C[+125]YGLGMEHLR	peptides1	120224_0013_HER042_tryp_D_SW2	652.3	2	685.345	1	y5	36.75	276	470	10	2	#N/A	0.7877
CYGLGMEHLR	C[+125]YGLGMEHLR	peptides1	120224_0003_HER042_tryp_A_SW1	652.3	2	554.305	1	y4	36.9	484	402	7	2	#N/A	0.514
CYGLGMEHLR	C[+125]YGLGMEHLR	peptides1	120224_0004_HER042_tryp_A_SW2	652.3	2	554.305	1	y4	36.97	883	41	4	2	#N/A	0.6425
CYGLGMEHLR	C[+125]YGLGMEHLR	peptides1	120224_0006_HER042_tryp_B_SW1	652.3	2	554.305	1	y4	36.82	1221	48	8	2	#N/A	0.8043
CYGLGMEHLR	C[+125]YGLGMEHLR	peptides1	120224_0007_HER042_tryp_B_SW2	652.3	2	554.305	1	y4	36.67	353	882	10	2	#N/A	0.8658
CYGLGMEHLR	C[+125]YGLGMEHLR	peptides1	120224_0009_HER042_tryp_C_SW1	652.3	2	554.305	1	y4	36.6	684	996	9	2	#N/A	0.92
CYGLGMEHLR	C[+125]YGLGMEHLR	peptides1	120224_0010_HER042_tryp_C_SW2	652.3	2	554.305	1	y4	36.71	1162	370	7	2	#N/A	0.865
CYGLGMEHLR	C[+125]YGLGMEHLR	peptides1	120224_0012_HER042_tryp_D_SW1	652.3	2	554.305	1	y4	36.71	759	749	8	2	#N/A	0.9481
CYGLGMEHLR	C[+125]YGLGMEHLR	peptides1	120224_0013_HER042_tryp_D_SW2	652.3	2	554.305	1	y4	36.86	533	1388	9	2	#N/A	0.7877
CYGLGMEHLR	C[+125]YGLGMEHLR	peptides1	120224_0003_HER042_tryp_A_SW1	652.3	2	425.262	1	y3	36.45	0	358	0	2	#N/A	0.514
CYGLGMEHLR	C[+125]YGLGMEHLR	peptides1	120224_0004_HER042_tryp_A_SW2	652.3	2	425.262	1	y3	36.82	398	0	7	2	#N/A	0.6425
CYGLGMEHLR	C[+125]YGLGMEHLR	peptides1	120224_0006_HER042_tryp_B_SW1	652.3	2	425.262	1	y3	36.71	581	96	11	2	#N/A	0.8043
CYGLGMEHLR	C[+125]YGLGMEHLR	peptides1	120224_0007_HER042_tryp_B_SW2	652.3	2	425.262	1	y3	36.67	138	422	12	2	#N/A	0.8658
CYGLGMEHLR	C[+125]YGLGMEHLR	peptides1	120224_0009_HER042_tryp_C_SW1	652.3	2	425.262	1	y3	36.71	581	686	12	2	#N/A	0.92
CYGLGMEHLR	C[+125]YGLGMEHLR	peptides1	120224_0010_HER042_tryp_C_SW2	652.3	2	425.262	1	y3	36.71	813	0	9	2	#N/A	0.865
CYGLGMEHLR	C[+125]YGLGMEHLR	peptides1	120224_0012_HER042_tryp_D_SW1	652.3	2	425.262	1	y3	36.79	549	367	9	2	#N/A	0.9481
CYGLGMEHLR	C[+125]YGLGMEHLR	peptides1	120224_0013_HER042_tryp_D_SW2	652.3	2	425.262	1	y3	36.93	1016	0	7	2	#N/A	0.7877
CYGLGMEHLR	C[+125]YGLGMEHLR	peptides1	120224_0003_HER042_tryp_A_SW1	652.3	2	456.74	2	y8	36.79	147	0	10	2	#N/A	0.514
CYGLGMEHLR	C[+125]YGLGMEHLR	peptides1	120224_0004_HER042_tryp_A_SW2	652.3	2	456.74	2	y8	36.79	59	0	9	2	#N/A	0.6425
CYGLGMEHLR	C[+125]YGLGMEHLR	peptides1	120224_0006_HER042_tryp_B_SW1	652.3	2	456.74	2	y8	36.71	708	0	10	2	#N/A	0.8043
CYGLGMEHLR	C[+125]YGLGMEHLR	peptides1	120224_0007_HER042_tryp_B_SW2	652.3	2	456.74	2	y8	36.79	0	416	0	2	#N/A	0.8658
CYGLGMEHLR	C[+125]YGLGMEHLR	peptides1	120224_0009_HER042_tryp_C_SW1	652.3	2	456.74	2	y8	36.6	610	336	11	2	#N/A	0.92
CYGLGMEHLR	C[+125]YGLGMEHLR	peptides1	120224_0010_HER042_tryp_C_SW2	652.3	2	456.74	2	y8	36.6	410	35	12	2	#N/A	0.865
CYGLGMEHLR	C[+125]YGLGMEHLR	peptides1	120224_0012_HER042_tryp_D_SW1	652.3	2	456.74	2	y8	36.75	208	367	11	2	#N/A	0.9481
CYGLGMEHLR	C[+125]YGLGMEHLR	peptides1	120224_0013_HER042_tryp_D_SW2	652.3	2	456.74	2	y8	36.86	533	0	8	2	#N/A	0.7877
CYGLGMEHLR	C[+125]YGLGMEHLR	peptides1	120224_0003_HER042_tryp_A_SW1	652.3	2	449.149	1	b3	36.56	157	19	9	2	#N/A	0.514
CYGLGMEHLR	C[+125]YGLGMEHLR	peptides1	120224_0004_HER042_tryp_A_SW2	652.3	2	449.149	1	b3	36.82	226	83	8	2	#N/A	0.6425
CYGLGMEHLR	C[+125]YGLGMEHLR	peptides1	120224_0006_HER042_tryp_B_SW1	652.3	2	449.149	1	b3	36.75	1974	0	6	2	#N/A	0.8043
CYGLGMEHLR	C[+125]YGLGMEHLR	peptides1	120224_0007_HER042_tryp_B_SW2	652.3	2	449.149	1	b3	36.71	1356	0	6	2	#N/A	0.8658
CYGLGMEHLR	C[+125]YGLGMEHLR	peptides1	120224_0009_HER042_tryp_C_SW1	652.3	2	449.149	1	b3	36.75	2304	1340	6	2	#N/A	0.92
CYGLGMEHLR	C[+125]YGLGMEHLR	peptides1	120224_0010_HER042_tryp_C_SW2	652.3	2	449.149	1	b3	36.79	3330	0	6	2	#N/A	0.865
CYGLGMEHLR	C[+125]YGLGMEHLR	peptides1	120224_0012_HER042_tryp_D_SW1	652.3	2	449.149	1	b3	36.9	1770	780	6	2	#N/A	0.9481
CYGLGMEHLR	C[+125]YGLGMEHLR	peptides1	120224_0013_HER042_tryp_D_SW2	652.3	2	449.149	1	b3	36.78	1588	917	6	2	#N/A	0.7877
CYGLGMEHLR	C[+125]YGLGMEHLR	peptides1	120224_0003_HER042_tryp_A_SW1	652.3	2	562.233	1	b4	36.71	585	48	5	2	#N/A	0.514
CYGLGMEHLR	C[+125]YGLGMEHLR	peptides1	120224_0004_HER042_tryp_A_SW2	652.3	2	562.233	1	b4	37.09	0	1640	0	2	#N/A	0.6425
CYGLGMEHLR	C[+125]YGLGMEHLR	peptides1	120224_0006_HER042_tryp_B_SW1	652.3	2	562.233	1	b4	36.67	32	1000	13	2	#N/A	0.8043
CYGLGMEHLR	C[+125]YGLGMEHLR	peptides1	120224_0007_HER042_tryp_B_SW2	652.3	2	562.233	1	b4	36.45	850	76	7	2	#N/A	0.8658
CYGLGMEHLR	C[+125]YGLGMEHLR	peptides1	120224_0009_HER042_tryp_C_SW1	652.3	2	562.233	1	b4	36.75	762	339	7	2	#N/A	0.92
CYGLGMEHLR	C[+125]YGLGMEHLR	peptides1	120224_0010_HER042_tryp_C_SW2	652.3	2	562.233	1	b4	36.52	900	353	8	2	#N/A	0.865
CYGLGMEHLR	C[+125]YGLGMEHLR	peptides1	120224_0012_HER042_tryp_D_SW1	652.3	2	562.233	1	b4	36.86	0	1529	0	2	#N/A	0.9481
CYGLGMEHLR	C[+125]YGLGMEHLR	peptides1	120224_0013_HER042_tryp_D_SW2	652.3	2	562.233	1	b4	36.78	0	965	0	2	#N/A	0.7877
DETEYHADGGK	DETEYHADGGK	peptides1	120224_0002_HER042_tryp_A_IDA	611.255	2	611.255	2	precursor	33.71	47717	17353	1	1	1	0.9945
DETEYHADGGK	DETEYHADGGK	peptides1	120224_0005_HER042_tryp_B_IDA	611.255	2	611.255	2	precursor	33.63	49711	8736	1	1	1	0.9778
DETEYHADGGK	DETEYHADGGK	peptides1	120224_0008_HER042_tryp_C_IDA	611.255	2	611.255	2	precursor	33.45	58591	14782	1	1	1	0.9324
DETEYHADGGK	DETEYHADGGK	peptides1	120224_0011_HER042_tryp_D_IDA	611.255	2	611.255	2	precursor	33.61	48994	14600	1	1	1	0.9426
DETEYHADGGK	DETEYHADGGK	peptides1	120224_0003_HER042_tryp_A_SW1	611.255	2	611.255	2	precursor	33.77	33257	12653	1	1	1	0.9976
DETEYHADGGK	DETEYHADGGK	peptides1	120224_0004_HER042_tryp_A_SW2	611.255	2	611.255	2	precursor	33.73	22865	12263	1	1	1	0.9536
DETEYHADGGK	DETEYHADGGK	peptides1	120224_0006_HER042_tryp_B_SW1	611.255	2	611.255	2	precursor	33.62	37479	7321	1	1	1	0.961
DETEYHADGGK	DETEYHADGGK	peptides1	120224_0007_HER042_tryp_B_SW2	611.255	2	611.255	2	precursor	33.5	32990	5870	1	1	1	0.99
DETEYHADGGK	DETEYHADGGK	peptides1	120224_0009_HER042_tryp_C_SW1	611.255	2	611.255	2	precursor	33.43	35394	15914	1	1	1	0.9853
DETEYHADGGK	DETEYHADGGK	peptides1	120224_0010_HER042_tryp_C_SW2	611.255	2	611.255	2	precursor	33.51	43418	14465	1	1	1	0.9865
DETEYHADGGK	DETEYHADGGK	peptides1	120224_0012_HER042_tryp_D_SW1	611.255	2	611.255	2	precursor	33.54	38640	14344	1	1	1	0.9669
DETEYHADGGK	DETEYHADGGK	peptides1	120224_0013_HER042_tryp_D_SW2	611.255	2	611.255	2	precursor	33.54	28275	17900	1	1	1	0.9297
DETEYHADGGK	DETEYHADGGK	peptides1	120224_0002_HER042_tryp_A_IDA	611.255	2	611.756	2	precursor [M+1]	33.71	30589	10060	2	1	2	0.9945
DETEYHADGGK	DETEYHADGGK	peptides1	120224_0005_HER042_tryp_B_IDA	611.255	2	611.756	2	precursor [M+1]	33.59	30650	5120	2	1	2	0.9778
DETEYHADGGK	DETEYHADGGK	peptides1	120224_0008_HER042_tryp_C_IDA	611.255	2	611.756	2	precursor [M+1]	33.41	41073	8310	2	1	2	0.9324
DETEYHADGGK	DETEYHADGGK	peptides1	120224_0011_HER042_tryp_D_IDA	611.255	2	611.756	2	precursor [M+1]	33.61	33646	2862	2	1	2	0.9426
DETEYHADGGK	DETEYHADGGK	peptides1	120224_0003_HER042_tryp_A_SW1	611.255	2	611.756	2	precursor [M+1]	33.81	20880	6222	2	1	2	0.9976
DETEYHADGGK	DETEYHADGGK	peptides1	120224_0004_HER042_tryp_A_SW2	611.255	2	611.756	2	precursor [M+1]	33.77	17252	3222	2	1	2	0.9536
DETEYHADGGK	DETEYHADGGK	peptides1	120224_0006_HER042_tryp_B_SW1	611.255	2	611.756	2	precursor [M+1]	33.58	19059	6731	2	1	2	0.961
DETEYHADGGK	DETEYHADGGK	peptides1	120224_0007_HER042_tryp_B_SW2	611.255	2	611.756	2	precursor [M+1]	33.5	21794	5854	2	1	2	0.99
DETEYHADGGK	DETEYHADGGK	peptides1	120224_0009_HER042_tryp_C_SW1	611.255	2	611.756	2	precursor [M+1]	33.43	19853	8261	2	1	2	0.9853
DETEYHADGGK	DETEYHADGGK	peptides1	120224_0010_HER042_tryp_C_SW2	611.255	2	611.756	2	precursor [M+1]	33.47	29198	9867	2	1	2	0.9865
DETEYHADGGK	DETEYHADGGK	peptides1	120224_0012_HER042_tryp_D_SW1	611.255	2	611.756	2	precursor [M+1]	33.51	25683	7864	2	1	2	0.9669
DETEYHADGGK	DETEYHADGGK	peptides1	120224_0013_HER042_tryp_D_SW2	611.255	2	611.756	2	precursor [M+1]	33.5	23141	6805	2	1	2	0.9297
DETEYHADGGK	DETEYHADGGK	peptides1	120224_0002_HER042_tryp_A_IDA	611.255	2	612.257	2	precursor [M+2]	33.71	11103	18081	3	1	3	0.9945
DETEYHADGGK	DETEYHADGGK	peptides1	120224_0005_HER042_tryp_B_IDA	611.255	2	612.257	2	precursor [M+2]	33.6	9294	11927	3	1	3	0.9778
DETEYHADGGK	DETEYHADGGK	peptides1	120224_0008_HER042_tryp_C_IDA	611.255	2	612.257	2	precursor [M+2]	33.48	25094	5117	3	1	3	0.9324
DETEYHADGGK	DETEYHADGGK	peptides1	120224_0011_HER042_tryp_D_IDA	611.255	2	612.257	2	precursor [M+2]	33.57	19256	5649	3	1	3	0.9426
DETEYHADGGK	DETEYHADGGK	peptides1	120224_0003_HER042_tryp_A_SW1	611.255	2	612.257	2	precursor [M+2]	33.84	7731	15422	3	1	3	0.9976
DETEYHADGGK	DETEYHADGGK	peptides1	120224_0004_HER042_tryp_A_SW2	611.255	2	612.257	2	precursor [M+2]	33.73	4015	11788	3	1	3	0.9536
DETEYHADGGK	DETEYHADGGK	peptides1	120224_0006_HER042_tryp_B_SW1	611.255	2	612.257	2	precursor [M+2]	33.62	6219	8586	3	1	3	0.961
DETEYHADGGK	DETEYHADGGK	peptides1	120224_0007_HER042_tryp_B_SW2	611.255	2	612.257	2	precursor [M+2]	33.54	8098	6188	3	1	3	0.99
DETEYHADGGK	DETEYHADGGK	peptides1	120224_0009_HER042_tryp_C_SW1	611.255	2	612.257	2	precursor [M+2]	33.43	8318	10875	3	1	3	0.9853
DETEYHADGGK	DETEYHADGGK	peptides1	120224_0010_HER042_tryp_C_SW2	611.255	2	612.257	2	precursor [M+2]	33.47	11031	11070	3	1	3	0.9865
DETEYHADGGK	DETEYHADGGK	peptides1	120224_0012_HER042_tryp_D_SW1	611.255	2	612.257	2	precursor [M+2]	33.58	6757	11413	3	1	3	0.9669
DETEYHADGGK	DETEYHADGGK	peptides1	120224_0013_HER042_tryp_D_SW2	611.255	2	612.257	2	precursor [M+2]	33.5	4056	12798	3	1	3	0.9297
DETEYHADGGK	DETEYHADGGK	peptides1	120224_0003_HER042_tryp_A_SW1	611.255	2	977.432	1	y9	33.77	2307	0	7	1	#N/A	0.9976
DETEYHADGGK	DETEYHADGGK	peptides1	120224_0004_HER042_tryp_A_SW2	611.255	2	977.432	1	y9	33.81	1675	0	7	1	#N/A	0.9536
DETEYHADGGK	DETEYHADGGK	peptides1	120224_0006_HER042_tryp_B_SW1	611.255	2	977.432	1	y9	33.58	3247	412	4	1	#N/A	0.961
DETEYHADGGK	DETEYHADGGK	peptides1	120224_0007_HER042_tryp_B_SW2	611.255	2	977.432	1	y9	33.5	2586	0	4	1	#N/A	0.99
DETEYHADGGK	DETEYHADGGK	peptides1	120224_0009_HER042_tryp_C_SW1	611.255	2	977.432	1	y9	33.47	2865	353	4	1	#N/A	0.9853
DETEYHADGGK	DETEYHADGGK	peptides1	120224_0010_HER042_tryp_C_SW2	611.255	2	977.432	1	y9	33.47	3694	412	6	1	#N/A	0.9865
DETEYHADGGK	DETEYHADGGK	peptides1	120224_0012_HER042_tryp_D_SW1	611.255	2	977.432	1	y9	33.54	2337	1000	7	1	#N/A	0.9669
DETEYHADGGK	DETEYHADGGK	peptides1	120224_0013_HER042_tryp_D_SW2	611.255	2	977.432	1	y9	33.58	991	1397	10	1	#N/A	0.9297
DETEYHADGGK	DETEYHADGGK	peptides1	120224_0003_HER042_tryp_A_SW1	611.255	2	876.385	1	y8	33.77	1793	0	9	1	#N/A	0.9976
DETEYHADGGK	DETEYHADGGK	peptides1	120224_0004_HER042_tryp_A_SW2	611.255	2	876.385	1	y8	33.81	1293	0	8	1	#N/A	0.9536
DETEYHADGGK	DETEYHADGGK	peptides1	120224_0006_HER042_tryp_B_SW1	611.255	2	876.385	1	y8	33.58	1492	206	9	1	#N/A	0.961
DETEYHADGGK	DETEYHADGGK	peptides1	120224_0007_HER042_tryp_B_SW2	611.255	2	876.385	1	y8	33.5	1499	0	8	1	#N/A	0.99
DETEYHADGGK	DETEYHADGGK	peptides1	120224_0009_HER042_tryp_C_SW1	611.255	2	876.385	1	y8	33.35	1605	365	7	1	#N/A	0.9853
DETEYHADGGK	DETEYHADGGK	peptides1	120224_0010_HER042_tryp_C_SW2	611.255	2	876.385	1	y8	33.43	2765	109	7	1	#N/A	0.9865
DETEYHADGGK	DETEYHADGGK	peptides1	120224_0012_HER042_tryp_D_SW1	611.255	2	876.385	1	y8	33.51	1528	500	10	1	#N/A	0.9669
DETEYHADGGK	DETEYHADGGK	peptides1	120224_0013_HER042_tryp_D_SW2	611.255	2	876.385	1	y8	33.5	1631	485	6	1	#N/A	0.9297
DETEYHADGGK	DETEYHADGGK	peptides1	120224_0003_HER042_tryp_A_SW1	611.255	2	747.342	1	y7	33.77	2777	560	5	1	#N/A	0.9976
DETEYHADGGK	DETEYHADGGK	peptides1	120224_0004_HER042_tryp_A_SW2	611.255	2	747.342	1	y7	33.77	1738	540	6	1	#N/A	0.9536
DETEYHADGGK	DETEYHADGGK	peptides1	120224_0006_HER042_tryp_B_SW1	611.255	2	747.342	1	y7	33.58	2396	824	6	1	#N/A	0.961
DETEYHADGGK	DETEYHADGGK	peptides1	120224_0007_HER042_tryp_B_SW2	611.255	2	747.342	1	y7	33.47	1176	1764	12	1	#N/A	0.99
DETEYHADGGK	DETEYHADGGK	peptides1	120224_0009_HER042_tryp_C_SW1	611.255	2	747.342	1	y7	33.35	2233	1764	5	1	#N/A	0.9853
DETEYHADGGK	DETEYHADGGK	peptides1	120224_0010_HER042_tryp_C_SW2	611.255	2	747.342	1	y7	33.55	4485	521	4	1	#N/A	0.9865
DETEYHADGGK	DETEYHADGGK	peptides1	120224_0012_HER042_tryp_D_SW1	611.255	2	747.342	1	y7	33.51	1969	1500	9	1	#N/A	0.9669
DETEYHADGGK	DETEYHADGGK	peptides1	120224_0013_HER042_tryp_D_SW2	611.255	2	747.342	1	y7	33.54	1432	2793	9	1	#N/A	0.9297
DETEYHADGGK	DETEYHADGGK	peptides1	120224_0003_HER042_tryp_A_SW1	611.255	2	584.279	1	y6	33.81	4953	1118	4	1	#N/A	0.9976
DETEYHADGGK	DETEYHADGGK	peptides1	120224_0004_HER042_tryp_A_SW2	611.255	2	584.279	1	y6	33.73	3260	560	4	1	#N/A	0.9536
DETEYHADGGK	DETEYHADGGK	peptides1	120224_0006_HER042_tryp_B_SW1	611.255	2	584.279	1	y6	33.62	2712	1030	5	1	#N/A	0.961
DETEYHADGGK	DETEYHADGGK	peptides1	120224_0007_HER042_tryp_B_SW2	611.255	2	584.279	1	y6	33.65	2263	1323	6	1	#N/A	0.99
DETEYHADGGK	DETEYHADGGK	peptides1	120224_0009_HER042_tryp_C_SW1	611.255	2	584.279	1	y6	33.47	1108	3170	10	1	#N/A	0.9853
DETEYHADGGK	DETEYHADGGK	peptides1	120224_0010_HER042_tryp_C_SW2	611.255	2	584.279	1	y6	33.47	2670	2388	9	1	#N/A	0.9865
DETEYHADGGK	DETEYHADGGK	peptides1	120224_0012_HER042_tryp_D_SW1	611.255	2	584.279	1	y6	33.54	3630	1500	5	1	#N/A	0.9669
DETEYHADGGK	DETEYHADGGK	peptides1	120224_0013_HER042_tryp_D_SW2	611.255	2	584.279	1	y6	33.5	1535	2801	8	1	#N/A	0.9297
DETEYHADGGK	DETEYHADGGK	peptides1	120224_0003_HER042_tryp_A_SW1	611.255	2	447.22	1	y5	33.81	2688	560	6	1	#N/A	0.9976
DETEYHADGGK	DETEYHADGGK	peptides1	120224_0004_HER042_tryp_A_SW2	611.255	2	447.22	1	y5	33.73	1170	550	9	1	#N/A	0.9536
DETEYHADGGK	DETEYHADGGK	peptides1	120224_0006_HER042_tryp_B_SW1	611.255	2	447.22	1	y5	33.62	1117	1235	11	1	#N/A	0.961
DETEYHADGGK	DETEYHADGGK	peptides1	120224_0007_HER042_tryp_B_SW2	611.255	2	447.22	1	y5	33.58	1382	441	10	1	#N/A	0.99
DETEYHADGGK	DETEYHADGGK	peptides1	120224_0009_HER042_tryp_C_SW1	611.255	2	447.22	1	y5	33.47	1766	703	6	1	#N/A	0.9853
DETEYHADGGK	DETEYHADGGK	peptides1	120224_0010_HER042_tryp_C_SW2	611.255	2	447.22	1	y5	33.51	2055	1262	10	1	#N/A	0.9865
DETEYHADGGK	DETEYHADGGK	peptides1	120224_0012_HER042_tryp_D_SW1	611.255	2	447.22	1	y5	33.54	2087	1500	8	1	#N/A	0.9669
DETEYHADGGK	DETEYHADGGK	peptides1	120224_0013_HER042_tryp_D_SW2	611.255	2	447.22	1	y5	33.5	1843	926	5	1	#N/A	0.9297
DETEYHADGGK	DETEYHADGGK	peptides1	120224_0003_HER042_tryp_A_SW1	611.255	2	261.156	1	y3	33.81	2160	558	8	1	#N/A	0.9976
DETEYHADGGK	DETEYHADGGK	peptides1	120224_0004_HER042_tryp_A_SW2	611.255	2	261.156	1	y3	33.77	1905	519	5	1	#N/A	0.9536
DETEYHADGGK	DETEYHADGGK	peptides1	120224_0006_HER042_tryp_B_SW1	611.255	2	261.156	1	y3	33.5	2313	618	7	1	#N/A	0.961
DETEYHADGGK	DETEYHADGGK	peptides1	120224_0007_HER042_tryp_B_SW2	611.255	2	261.156	1	y3	33.54	2219	882	7	1	#N/A	0.99
DETEYHADGGK	DETEYHADGGK	peptides1	120224_0009_HER042_tryp_C_SW1	611.255	2	261.156	1	y3	33.35	1110	1755	9	1	#N/A	0.9853
DETEYHADGGK	DETEYHADGGK	peptides1	120224_0010_HER042_tryp_C_SW2	611.255	2	261.156	1	y3	33.51	4090	55	5	1	#N/A	0.9865
DETEYHADGGK	DETEYHADGGK	peptides1	120224_0012_HER042_tryp_D_SW1	611.255	2	261.156	1	y3	33.51	3644	500	4	1	#N/A	0.9669
DETEYHADGGK	DETEYHADGGK	peptides1	120224_0013_HER042_tryp_D_SW2	611.255	2	261.156	1	y3	33.54	1895	1389	4	1	#N/A	0.9297
DETEYHADGGK	DETEYHADGGK	peptides1	120224_0003_HER042_tryp_A_SW1	611.255	2	553.741	2	y10	33.77	470	559	12	1	#N/A	0.9976
DETEYHADGGK	DETEYHADGGK	peptides1	120224_0004_HER042_tryp_A_SW2	611.255	2	553.741	2	y10	33.69	836	531	11	1	#N/A	0.9536
DETEYHADGGK	DETEYHADGGK	peptides1	120224_0006_HER042_tryp_B_SW1	611.255	2	553.741	2	y10	33.58	1477	206	10	1	#N/A	0.961
DETEYHADGGK	DETEYHADGGK	peptides1	120224_0007_HER042_tryp_B_SW2	611.255	2	553.741	2	y10	33.54	1411	0	9	1	#N/A	0.99
DETEYHADGGK	DETEYHADGGK	peptides1	120224_0009_HER042_tryp_C_SW1	611.255	2	553.741	2	y10	33.43	796	703	12	1	#N/A	0.9853
DETEYHADGGK	DETEYHADGGK	peptides1	120224_0010_HER042_tryp_C_SW2	611.255	2	553.741	2	y10	33.47	1368	456	11	1	#N/A	0.9865
DETEYHADGGK	DETEYHADGGK	peptides1	120224_0012_HER042_tryp_D_SW1	611.255	2	553.741	2	y10	33.51	1235	500	11	1	#N/A	0.9669
DETEYHADGGK	DETEYHADGGK	peptides1	120224_0013_HER042_tryp_D_SW2	611.255	2	553.741	2	y10	33.58	646	941	12	1	#N/A	0.9297
DETEYHADGGK	DETEYHADGGK	peptides1	120224_0003_HER042_tryp_A_SW1	611.255	2	489.22	2	y9	33.77	1059	1116	11	1	#N/A	0.9976
DETEYHADGGK	DETEYHADGGK	peptides1	120224_0004_HER042_tryp_A_SW2	611.255	2	489.22	2	y9	33.77	1146	529	10	1	#N/A	0.9536
DETEYHADGGK	DETEYHADGGK	peptides1	120224_0006_HER042_tryp_B_SW1	611.255	2	489.22	2	y9	33.62	2152	618	8	1	#N/A	0.961
DETEYHADGGK	DETEYHADGGK	peptides1	120224_0007_HER042_tryp_B_SW2	611.255	2	489.22	2	y9	33.54	2263	0	5	1	#N/A	0.99
DETEYHADGGK	DETEYHADGGK	peptides1	120224_0009_HER042_tryp_C_SW1	611.255	2	489.22	2	y9	33.47	1316	1050	8	1	#N/A	0.9853
DETEYHADGGK	DETEYHADGGK	peptides1	120224_0010_HER042_tryp_C_SW2	611.255	2	489.22	2	y9	33.47	2682	796	8	1	#N/A	0.9865
DETEYHADGGK	DETEYHADGGK	peptides1	120224_0012_HER042_tryp_D_SW1	611.255	2	489.22	2	y9	33.54	2852	0	6	1	#N/A	0.9669
DETEYHADGGK	DETEYHADGGK	peptides1	120224_0013_HER042_tryp_D_SW2	611.255	2	489.22	2	y9	33.5	1630	942	7	1	#N/A	0.9297
DETEYHADGGK	DETEYHADGGK	peptides1	120224_0003_HER042_tryp_A_SW1	611.255	2	475.167	1	b4	33.77	1146	2	10	1	#N/A	0.9976
DETEYHADGGK	DETEYHADGGK	peptides1	120224_0004_HER042_tryp_A_SW2	611.255	2	475.167	1	b4	33.73	588	0	13	1	#N/A	0.9536
DETEYHADGGK	DETEYHADGGK	peptides1	120224_0006_HER042_tryp_B_SW1	611.255	2	475.167	1	b4	33.58	279	412	13	1	#N/A	0.961
DETEYHADGGK	DETEYHADGGK	peptides1	120224_0007_HER042_tryp_B_SW2	611.255	2	475.167	1	b4	33.62	514	0	13	1	#N/A	0.99
DETEYHADGGK	DETEYHADGGK	peptides1	120224_0009_HER042_tryp_C_SW1	611.255	2	475.167	1	b4	33.35	0	1053	0	1	#N/A	0.9853
DETEYHADGGK	DETEYHADGGK	peptides1	120224_0010_HER042_tryp_C_SW2	611.255	2	475.167	1	b4	33.43	871	55	12	1	#N/A	0.9865
DETEYHADGGK	DETEYHADGGK	peptides1	120224_0012_HER042_tryp_D_SW1	611.255	2	475.167	1	b4	33.54	897	0	13	1	#N/A	0.9669
DETEYHADGGK	DETEYHADGGK	peptides1	120224_0013_HER042_tryp_D_SW2	611.255	2	475.167	1	b4	33.58	808	0	11	1	#N/A	0.9297
DETEYHADGGK	DETEYHADGGK	peptides1	120224_0003_HER042_tryp_A_SW1	611.255	2	961.353	1	b8	33.73	163	1116	13	1	#N/A	0.9976
DETEYHADGGK	DETEYHADGGK	peptides1	120224_0004_HER042_tryp_A_SW2	611.255	2	961.353	1	b8	33.73	617	0	12	1	#N/A	0.9536
DETEYHADGGK	DETEYHADGGK	peptides1	120224_0006_HER042_tryp_B_SW1	611.255	2	961.353	1	b8	33.54	844	206	12	1	#N/A	0.961
DETEYHADGGK	DETEYHADGGK	peptides1	120224_0007_HER042_tryp_B_SW2	611.255	2	961.353	1	b8	33.58	1264	0	11	1	#N/A	0.99
DETEYHADGGK	DETEYHADGGK	peptides1	120224_0009_HER042_tryp_C_SW1	611.255	2	961.353	1	b8	33.43	1014	0	11	1	#N/A	0.9853
DETEYHADGGK	DETEYHADGGK	peptides1	120224_0010_HER042_tryp_C_SW2	611.255	2	961.353	1	b8	33.58	770	769	13	1	#N/A	0.9865
DETEYHADGGK	DETEYHADGGK	peptides1	120224_0012_HER042_tryp_D_SW1	611.255	2	961.353	1	b8	33.47	1088	0	12	1	#N/A	0.9669
DETEYHADGGK	DETEYHADGGK	peptides1	120224_0013_HER042_tryp_D_SW2	611.255	2	961.353	1	b8	33.5	521	235	13	1	#N/A	0.9297
DETEYHADGGKVPIK	DETEYHADGGKVPIK	peptides1	120224_0002_HER042_tryp_A_IDA	829.905	2	829.905	2	precursor	35.08	36382	6236	1	2	1	0.9878
DETEYHADGGKVPIK	DETEYHADGGKVPIK	peptides1	120224_0005_HER042_tryp_B_IDA	829.905	2	829.905	2	precursor	35.05	66055	3758	1	2	1	0.9951
DETEYHADGGKVPIK	DETEYHADGGKVPIK	peptides1	120224_0008_HER042_tryp_C_IDA	829.905	2	829.905	2	precursor	34.97	169366	9320	1	2	1	0.9382
DETEYHADGGKVPIK	DETEYHADGGKVPIK	peptides1	120224_0011_HER042_tryp_D_IDA	829.905	2	829.905	2	precursor	35.1	62540	1634	1	2	1	0.965
DETEYHADGGKVPIK	DETEYHADGGKVPIK	peptides1	120224_0003_HER042_tryp_A_SW1	829.905	2	829.905	2	precursor	35.23	24849	2051	1	2	1	0.9928
DETEYHADGGKVPIK	DETEYHADGGKVPIK	peptides1	120224_0004_HER042_tryp_A_SW2	829.905	2	829.905	2	precursor	35.2	19183	2690	1	2	1	0.984
DETEYHADGGKVPIK	DETEYHADGGKVPIK	peptides1	120224_0006_HER042_tryp_B_SW1	829.905	2	829.905	2	precursor	35.01	50215	3800	1	2	1	0.9906
DETEYHADGGKVPIK	DETEYHADGGKVPIK	peptides1	120224_0007_HER042_tryp_B_SW2	829.905	2	829.905	2	precursor	35.01	49649	3295	1	2	1	0.9798
DETEYHADGGKVPIK	DETEYHADGGKVPIK	peptides1	120224_0009_HER042_tryp_C_SW1	829.905	2	829.905	2	precursor	34.93	159807	4700	1	2	1	0.9381
DETEYHADGGKVPIK	DETEYHADGGKVPIK	peptides1	120224_0010_HER042_tryp_C_SW2	829.905	2	829.905	2	precursor	34.93	142726	6011	1	2	1	0.9412
DETEYHADGGKVPIK	DETEYHADGGKVPIK	peptides1	120224_0012_HER042_tryp_D_SW1	829.905	2	829.905	2	precursor	35.01	57378	2607	1	2	1	0.9681
DETEYHADGGKVPIK	DETEYHADGGKVPIK	peptides1	120224_0013_HER042_tryp_D_SW2	829.905	2	829.905	2	precursor	35.04	45442	3480	1	2	1	0.9672
DETEYHADGGKVPIK	DETEYHADGGKVPIK	peptides1	120224_0002_HER042_tryp_A_IDA	829.905	2	830.406	2	precursor [M+1]	35.12	34148	6598	2	2	2	0.9878
DETEYHADGGKVPIK	DETEYHADGGKVPIK	peptides1	120224_0005_HER042_tryp_B_IDA	829.905	2	830.406	2	precursor [M+1]	35.12	57183	5170	2	2	2	0.9951
DETEYHADGGKVPIK	DETEYHADGGKVPIK	peptides1	120224_0008_HER042_tryp_C_IDA	829.905	2	830.406	2	precursor [M+1]	34.97	105920	6895	2	2	2	0.9382
DETEYHADGGKVPIK	DETEYHADGGKVPIK	peptides1	120224_0011_HER042_tryp_D_IDA	829.905	2	830.406	2	precursor [M+1]	35.1	49662	5346	2	2	2	0.965
DETEYHADGGKVPIK	DETEYHADGGKVPIK	peptides1	120224_0003_HER042_tryp_A_SW1	829.905	2	830.406	2	precursor [M+1]	35.23	21668	3056	2	2	2	0.9928
DETEYHADGGKVPIK	DETEYHADGGKVPIK	peptides1	120224_0004_HER042_tryp_A_SW2	829.905	2	830.406	2	precursor [M+1]	35.2	16140	2622	2	2	2	0.984
DETEYHADGGKVPIK	DETEYHADGGKVPIK	peptides1	120224_0006_HER042_tryp_B_SW1	829.905	2	830.406	2	precursor [M+1]	35.04	46777	4366	2	2	2	0.9906
DETEYHADGGKVPIK	DETEYHADGGKVPIK	peptides1	120224_0007_HER042_tryp_B_SW2	829.905	2	830.406	2	precursor [M+1]	35.01	40789	2866	2	2	2	0.9798
DETEYHADGGKVPIK	DETEYHADGGKVPIK	peptides1	120224_0009_HER042_tryp_C_SW1	829.905	2	830.406	2	precursor [M+1]	34.93	100771	2057	2	2	2	0.9381
DETEYHADGGKVPIK	DETEYHADGGKVPIK	peptides1	120224_0010_HER042_tryp_C_SW2	829.905	2	830.406	2	precursor [M+1]	34.93	94578	1211	2	2	2	0.9412
DETEYHADGGKVPIK	DETEYHADGGKVPIK	peptides1	120224_0012_HER042_tryp_D_SW1	829.905	2	830.406	2	precursor [M+1]	35.01	42073	5136	2	2	2	0.9681
DETEYHADGGKVPIK	DETEYHADGGKVPIK	peptides1	120224_0013_HER042_tryp_D_SW2	829.905	2	830.406	2	precursor [M+1]	35.08	39930	3055	2	2	2	0.9672
DETEYHADGGKVPIK	DETEYHADGGKVPIK	peptides1	120224_0002_HER042_tryp_A_IDA	829.905	2	830.907	2	precursor [M+2]	35.12	17678	4823	3	2	3	0.9878
DETEYHADGGKVPIK	DETEYHADGGKVPIK	peptides1	120224_0005_HER042_tryp_B_IDA	829.905	2	830.907	2	precursor [M+2]	35.08	29654	1343	3	2	3	0.9951
DETEYHADGGKVPIK	DETEYHADGGKVPIK	peptides1	120224_0008_HER042_tryp_C_IDA	829.905	2	830.907	2	precursor [M+2]	34.97	47201	1336	3	2	3	0.9382
DETEYHADGGKVPIK	DETEYHADGGKVPIK	peptides1	120224_0011_HER042_tryp_D_IDA	829.905	2	830.907	2	precursor [M+2]	35.13	20164	3413	3	2	3	0.965
DETEYHADGGKVPIK	DETEYHADGGKVPIK	peptides1	120224_0003_HER042_tryp_A_SW1	829.905	2	830.907	2	precursor [M+2]	35.2	10275	4713	3	2	3	0.9928
DETEYHADGGKVPIK	DETEYHADGGKVPIK	peptides1	120224_0004_HER042_tryp_A_SW2	829.905	2	830.907	2	precursor [M+2]	35.2	9237	1239	3	2	3	0.984
DETEYHADGGKVPIK	DETEYHADGGKVPIK	peptides1	120224_0006_HER042_tryp_B_SW1	829.905	2	830.907	2	precursor [M+2]	35.04	23730	1765	3	2	3	0.9906
DETEYHADGGKVPIK	DETEYHADGGKVPIK	peptides1	120224_0007_HER042_tryp_B_SW2	829.905	2	830.907	2	precursor [M+2]	35.04	18343	3705	3	2	3	0.9798
DETEYHADGGKVPIK	DETEYHADGGKVPIK	peptides1	120224_0009_HER042_tryp_C_SW1	829.905	2	830.907	2	precursor [M+2]	34.89	44015	3041	3	2	3	0.9381
DETEYHADGGKVPIK	DETEYHADGGKVPIK	peptides1	120224_0010_HER042_tryp_C_SW2	829.905	2	830.907	2	precursor [M+2]	34.93	38985	2982	3	2	3	0.9412
DETEYHADGGKVPIK	DETEYHADGGKVPIK	peptides1	120224_0012_HER042_tryp_D_SW1	829.905	2	830.907	2	precursor [M+2]	35.04	20195	4140	3	2	3	0.9681
DETEYHADGGKVPIK	DETEYHADGGKVPIK	peptides1	120224_0013_HER042_tryp_D_SW2	829.905	2	830.907	2	precursor [M+2]	35.04	15153	4527	3	2	3	0.9672
DETEYHADGGKVPIK	DETEYHADGGKVPIK	peptides1	120224_0003_HER042_tryp_A_SW1	829.905	2	1021.58	1	y10	35.23	602	171	8	2	#N/A	0.9928
DETEYHADGGKVPIK	DETEYHADGGKVPIK	peptides1	120224_0004_HER042_tryp_A_SW2	829.905	2	1021.58	1	y10	35.16	617	0	7	2	#N/A	0.984
DETEYHADGGKVPIK	DETEYHADGGKVPIK	peptides1	120224_0006_HER042_tryp_B_SW1	829.905	2	1021.58	1	y10	35.04	2066	0	5	2	#N/A	0.9906
DETEYHADGGKVPIK	DETEYHADGGKVPIK	peptides1	120224_0007_HER042_tryp_B_SW2	829.905	2	1021.58	1	y10	35.01	1493	0	7	2	#N/A	0.9798
DETEYHADGGKVPIK	DETEYHADGGKVPIK	peptides1	120224_0009_HER042_tryp_C_SW1	829.905	2	1021.58	1	y10	34.93	4644	0	5	2	#N/A	0.9381
DETEYHADGGKVPIK	DETEYHADGGKVPIK	peptides1	120224_0010_HER042_tryp_C_SW2	829.905	2	1021.58	1	y10	34.93	4702	257	5	2	#N/A	0.9412
DETEYHADGGKVPIK	DETEYHADGGKVPIK	peptides1	120224_0012_HER042_tryp_D_SW1	829.905	2	1021.58	1	y10	35.01	1771	0	5	2	#N/A	0.9681
DETEYHADGGKVPIK	DETEYHADGGKVPIK	peptides1	120224_0013_HER042_tryp_D_SW2	829.905	2	1021.58	1	y10	35.08	1633	334	5	2	#N/A	0.9672
DETEYHADGGKVPIK	DETEYHADGGKVPIK	peptides1	120224_0003_HER042_tryp_A_SW1	829.905	2	884.52	1	y9	35.16	781	0	7	2	#N/A	0.9928
DETEYHADGGKVPIK	DETEYHADGGKVPIK	peptides1	120224_0004_HER042_tryp_A_SW2	829.905	2	884.52	1	y9	35.2	676	0	5	2	#N/A	0.984
DETEYHADGGKVPIK	DETEYHADGGKVPIK	peptides1	120224_0006_HER042_tryp_B_SW1	829.905	2	884.52	1	y9	35.04	1557	0	7	2	#N/A	0.9906
DETEYHADGGKVPIK	DETEYHADGGKVPIK	peptides1	120224_0007_HER042_tryp_B_SW2	829.905	2	884.52	1	y9	35.01	1557	0	6	2	#N/A	0.9798
DETEYHADGGKVPIK	DETEYHADGGKVPIK	peptides1	120224_0009_HER042_tryp_C_SW1	829.905	2	884.52	1	y9	34.97	2014	0	8	2	#N/A	0.9381
DETEYHADGGKVPIK	DETEYHADGGKVPIK	peptides1	120224_0010_HER042_tryp_C_SW2	829.905	2	884.52	1	y9	34.93	1704	0	8	2	#N/A	0.9412
DETEYHADGGKVPIK	DETEYHADGGKVPIK	peptides1	120224_0012_HER042_tryp_D_SW1	829.905	2	884.52	1	y9	35.04	1057	222	9	2	#N/A	0.9681
DETEYHADGGKVPIK	DETEYHADGGKVPIK	peptides1	120224_0013_HER042_tryp_D_SW2	829.905	2	884.52	1	y9	35.04	940	0	8	2	#N/A	0.9672
DETEYHADGGKVPIK	DETEYHADGGKVPIK	peptides1	120224_0003_HER042_tryp_A_SW1	829.905	2	813.483	1	y8	35.16	270	492	13	2	#N/A	0.9928
DETEYHADGGKVPIK	DETEYHADGGKVPIK	peptides1	120224_0004_HER042_tryp_A_SW2	829.905	2	813.483	1	y8	35.16	270	177	12	2	#N/A	0.984
DETEYHADGGKVPIK	DETEYHADGGKVPIK	peptides1	120224_0006_HER042_tryp_B_SW1	829.905	2	813.483	1	y8	35.04	959	237	11	2	#N/A	0.9906
DETEYHADGGKVPIK	DETEYHADGGKVPIK	peptides1	120224_0007_HER042_tryp_B_SW2	829.905	2	813.483	1	y8	35.04	1000	189	9	2	#N/A	0.9798
DETEYHADGGKVPIK	DETEYHADGGKVPIK	peptides1	120224_0009_HER042_tryp_C_SW1	829.905	2	813.483	1	y8	34.97	1402	208	10	2	#N/A	0.9381
DETEYHADGGKVPIK	DETEYHADGGKVPIK	peptides1	120224_0010_HER042_tryp_C_SW2	829.905	2	813.483	1	y8	34.93	1391	0	10	2	#N/A	0.9412
DETEYHADGGKVPIK	DETEYHADGGKVPIK	peptides1	120224_0012_HER042_tryp_D_SW1	829.905	2	813.483	1	y8	35.04	1076	216	8	2	#N/A	0.9681
DETEYHADGGKVPIK	DETEYHADGGKVPIK	peptides1	120224_0013_HER042_tryp_D_SW2	829.905	2	813.483	1	y8	35.16	502	324	12	2	#N/A	0.9672
DETEYHADGGKVPIK	DETEYHADGGKVPIK	peptides1	120224_0003_HER042_tryp_A_SW1	829.905	2	357.25	1	y3	35.2	3599	0	4	2	#N/A	0.9928
DETEYHADGGKVPIK	DETEYHADGGKVPIK	peptides1	120224_0004_HER042_tryp_A_SW2	829.905	2	357.25	1	y3	35.16	2022	258	4	2	#N/A	0.984
DETEYHADGGKVPIK	DETEYHADGGKVPIK	peptides1	120224_0006_HER042_tryp_B_SW1	829.905	2	357.25	1	y3	35.04	8071	0	4	2	#N/A	0.9906
DETEYHADGGKVPIK	DETEYHADGGKVPIK	peptides1	120224_0007_HER042_tryp_B_SW2	829.905	2	357.25	1	y3	34.97	6611	436	4	2	#N/A	0.9798
DETEYHADGGKVPIK	DETEYHADGGKVPIK	peptides1	120224_0009_HER042_tryp_C_SW1	829.905	2	357.25	1	y3	34.97	6897	649	4	2	#N/A	0.9381
DETEYHADGGKVPIK	DETEYHADGGKVPIK	peptides1	120224_0010_HER042_tryp_C_SW2	829.905	2	357.25	1	y3	34.93	8546	0	4	2	#N/A	0.9412
DETEYHADGGKVPIK	DETEYHADGGKVPIK	peptides1	120224_0012_HER042_tryp_D_SW1	829.905	2	357.25	1	y3	35.04	5034	0	4	2	#N/A	0.9681
DETEYHADGGKVPIK	DETEYHADGGKVPIK	peptides1	120224_0013_HER042_tryp_D_SW2	829.905	2	357.25	1	y3	35.08	4137	0	4	2	#N/A	0.9672
DETEYHADGGKVPIK	DETEYHADGGKVPIK	peptides1	120224_0003_HER042_tryp_A_SW1	829.905	2	592.825	2	y11	35.2	334	166	12	2	#N/A	0.9928
DETEYHADGGKVPIK	DETEYHADGGKVPIK	peptides1	120224_0004_HER042_tryp_A_SW2	829.905	2	592.825	2	y11	35.2	291	0	11	2	#N/A	0.984
DETEYHADGGKVPIK	DETEYHADGGKVPIK	peptides1	120224_0006_HER042_tryp_B_SW1	829.905	2	592.825	2	y11	35.01	949	0	12	2	#N/A	0.9906
DETEYHADGGKVPIK	DETEYHADGGKVPIK	peptides1	120224_0007_HER042_tryp_B_SW2	829.905	2	592.825	2	y11	35.08	499	0	13	2	#N/A	0.9798
DETEYHADGGKVPIK	DETEYHADGGKVPIK	peptides1	120224_0009_HER042_tryp_C_SW1	829.905	2	592.825	2	y11	34.89	711	208	13	2	#N/A	0.9381
DETEYHADGGKVPIK	DETEYHADGGKVPIK	peptides1	120224_0010_HER042_tryp_C_SW2	829.905	2	592.825	2	y11	34.97	663	248	13	2	#N/A	0.9412
DETEYHADGGKVPIK	DETEYHADGGKVPIK	peptides1	120224_0012_HER042_tryp_D_SW1	829.905	2	592.825	2	y11	35.01	793	0	10	2	#N/A	0.9681
DETEYHADGGKVPIK	DETEYHADGGKVPIK	peptides1	120224_0013_HER042_tryp_D_SW2	829.905	2	592.825	2	y11	35.12	588	0	11	2	#N/A	0.9672
DETEYHADGGKVPIK	DETEYHADGGKVPIK	peptides1	120224_0003_HER042_tryp_A_SW1	829.905	2	475.167	1	b4	35.2	470	0	9	2	#N/A	0.9928
DETEYHADGGKVPIK	DETEYHADGGKVPIK	peptides1	120224_0004_HER042_tryp_A_SW2	829.905	2	475.167	1	b4	35.01	414	0	8	2	#N/A	0.984
DETEYHADGGKVPIK	DETEYHADGGKVPIK	peptides1	120224_0006_HER042_tryp_B_SW1	829.905	2	475.167	1	b4	35.08	399	474	13	2	#N/A	0.9906
DETEYHADGGKVPIK	DETEYHADGGKVPIK	peptides1	120224_0007_HER042_tryp_B_SW2	829.905	2	475.167	1	b4	34.93	970	0	10	2	#N/A	0.9798
DETEYHADGGKVPIK	DETEYHADGGKVPIK	peptides1	120224_0009_HER042_tryp_C_SW1	829.905	2	475.167	1	b4	34.89	2628	208	6	2	#N/A	0.9381
DETEYHADGGKVPIK	DETEYHADGGKVPIK	peptides1	120224_0010_HER042_tryp_C_SW2	829.905	2	475.167	1	b4	34.89	2646	0	6	2	#N/A	0.9412
DETEYHADGGKVPIK	DETEYHADGGKVPIK	peptides1	120224_0012_HER042_tryp_D_SW1	829.905	2	475.167	1	b4	35.04	793	0	11	2	#N/A	0.9681
DETEYHADGGKVPIK	DETEYHADGGKVPIK	peptides1	120224_0013_HER042_tryp_D_SW2	829.905	2	475.167	1	b4	35.01	407	225	13	2	#N/A	0.9672
DETEYHADGGKVPIK	DETEYHADGGKVPIK	peptides1	120224_0003_HER042_tryp_A_SW1	829.905	2	775.289	1	b6	35.2	972	0	6	2	#N/A	0.9928
DETEYHADGGKVPIK	DETEYHADGGKVPIK	peptides1	120224_0004_HER042_tryp_A_SW2	829.905	2	775.289	1	b6	35.12	20	618	13	2	#N/A	0.984
DETEYHADGGKVPIK	DETEYHADGGKVPIK	peptides1	120224_0006_HER042_tryp_B_SW1	829.905	2	775.289	1	b6	35.01	1270	0	8	2	#N/A	0.9906
DETEYHADGGKVPIK	DETEYHADGGKVPIK	peptides1	120224_0007_HER042_tryp_B_SW2	829.905	2	775.289	1	b6	34.93	1304	218	8	2	#N/A	0.9798
DETEYHADGGKVPIK	DETEYHADGGKVPIK	peptides1	120224_0009_HER042_tryp_C_SW1	829.905	2	775.289	1	b6	34.97	1225	208	11	2	#N/A	0.9381
DETEYHADGGKVPIK	DETEYHADGGKVPIK	peptides1	120224_0010_HER042_tryp_C_SW2	829.905	2	775.289	1	b6	34.97	1647	0	9	2	#N/A	0.9412
DETEYHADGGKVPIK	DETEYHADGGKVPIK	peptides1	120224_0012_HER042_tryp_D_SW1	829.905	2	775.289	1	b6	35.08	1133	249	7	2	#N/A	0.9681
DETEYHADGGKVPIK	DETEYHADGGKVPIK	peptides1	120224_0013_HER042_tryp_D_SW2	829.905	2	775.289	1	b6	35.08	1178	0	6	2	#N/A	0.9672
DETEYHADGGKVPIK	DETEYHADGGKVPIK	peptides1	120224_0003_HER042_tryp_A_SW1	829.905	2	1203.49	1	b11	35.2	461	171	11	2	#N/A	0.9928
DETEYHADGGKVPIK	DETEYHADGGKVPIK	peptides1	120224_0004_HER042_tryp_A_SW2	829.905	2	1203.49	1	b11	35.2	364	0	10	2	#N/A	0.984
DETEYHADGGKVPIK	DETEYHADGGKVPIK	peptides1	120224_0006_HER042_tryp_B_SW1	829.905	2	1203.49	1	b11	35.01	963	351	10	2	#N/A	0.9906
DETEYHADGGKVPIK	DETEYHADGGKVPIK	peptides1	120224_0007_HER042_tryp_B_SW2	829.905	2	1203.49	1	b11	35.04	710	222	11	2	#N/A	0.9798
DETEYHADGGKVPIK	DETEYHADGGKVPIK	peptides1	120224_0009_HER042_tryp_C_SW1	829.905	2	1203.49	1	b11	34.93	1440	0	9	2	#N/A	0.9381
DETEYHADGGKVPIK	DETEYHADGGKVPIK	peptides1	120224_0010_HER042_tryp_C_SW2	829.905	2	1203.49	1	b11	34.93	735	301	12	2	#N/A	0.9412
DETEYHADGGKVPIK	DETEYHADGGKVPIK	peptides1	120224_0012_HER042_tryp_D_SW1	829.905	2	1203.49	1	b11	35.04	764	0	12	2	#N/A	0.9681
DETEYHADGGKVPIK	DETEYHADGGKVPIK	peptides1	120224_0013_HER042_tryp_D_SW2	829.905	2	1203.49	1	b11	35.08	817	0	9	2	#N/A	0.9672
DETEYHADGGKVPIK	DETEYHADGGKVPIK	peptides1	120224_0003_HER042_tryp_A_SW1	829.905	2	1302.56	1	b12	35.16	1022	171	5	2	#N/A	0.9928
DETEYHADGGKVPIK	DETEYHADGGKVPIK	peptides1	120224_0004_HER042_tryp_A_SW2	829.905	2	1302.56	1	b12	35.23	626	0	6	2	#N/A	0.984
DETEYHADGGKVPIK	DETEYHADGGKVPIK	peptides1	120224_0006_HER042_tryp_B_SW1	829.905	2	1302.56	1	b12	35.01	1951	0	6	2	#N/A	0.9906
DETEYHADGGKVPIK	DETEYHADGGKVPIK	peptides1	120224_0007_HER042_tryp_B_SW2	829.905	2	1302.56	1	b12	35.04	2049	0	5	2	#N/A	0.9798
DETEYHADGGKVPIK	DETEYHADGGKVPIK	peptides1	120224_0009_HER042_tryp_C_SW1	829.905	2	1302.56	1	b12	34.93	2212	0	7	2	#N/A	0.9381
DETEYHADGGKVPIK	DETEYHADGGKVPIK	peptides1	120224_0010_HER042_tryp_C_SW2	829.905	2	1302.56	1	b12	34.89	2292	0	7	2	#N/A	0.9412
DETEYHADGGKVPIK	DETEYHADGGKVPIK	peptides1	120224_0012_HER042_tryp_D_SW1	829.905	2	1302.56	1	b12	35.08	1175	0	6	2	#N/A	0.9681
DETEYHADGGKVPIK	DETEYHADGGKVPIK	peptides1	120224_0013_HER042_tryp_D_SW2	829.905	2	1302.56	1	b12	35.04	1175	0	7	2	#N/A	0.9672
DETEYHADGGKVPIK	DETEYHADGGKVPIK	peptides1	120224_0003_HER042_tryp_A_SW1	829.905	2	756.852	2	b14	35.31	466	166	10	2	#N/A	0.9928
DETEYHADGGKVPIK	DETEYHADGGKVPIK	peptides1	120224_0004_HER042_tryp_A_SW2	829.905	2	756.852	2	b14	35.16	372	183	9	2	#N/A	0.984
DETEYHADGGKVPIK	DETEYHADGGKVPIK	peptides1	120224_0006_HER042_tryp_B_SW1	829.905	2	756.852	2	b14	35.04	1187	0	9	2	#N/A	0.9906
DETEYHADGGKVPIK	DETEYHADGGKVPIK	peptides1	120224_0007_HER042_tryp_B_SW2	829.905	2	756.852	2	b14	34.97	686	218	12	2	#N/A	0.9798
DETEYHADGGKVPIK	DETEYHADGGKVPIK	peptides1	120224_0009_HER042_tryp_C_SW1	829.905	2	756.852	2	b14	34.97	1159	208	12	2	#N/A	0.9381
DETEYHADGGKVPIK	DETEYHADGGKVPIK	peptides1	120224_0010_HER042_tryp_C_SW2	829.905	2	756.852	2	b14	34.89	1003	311	11	2	#N/A	0.9412
DETEYHADGGKVPIK	DETEYHADGGKVPIK	peptides1	120224_0012_HER042_tryp_D_SW1	829.905	2	756.852	2	b14	35.01	610	0	13	2	#N/A	0.9681
DETEYHADGGKVPIK	DETEYHADGGKVPIK	peptides1	120224_0013_HER042_tryp_D_SW2	829.905	2	756.852	2	b14	35.08	655	235	10	2	#N/A	0.9672
DIDETEYHADGGK	DIDETEYHADGGK	peptides1	120224_0002_HER042_tryp_A_IDA	725.31	2	725.31	2	precursor	33.67	313888	20725	1	1	1	0.9833
DIDETEYHADGGK	DIDETEYHADGGK	peptides1	120224_0005_HER042_tryp_B_IDA	725.31	2	725.31	2	precursor	33.59	373707	11966	1	1	1	0.9969
DIDETEYHADGGK	DIDETEYHADGGK	peptides1	120224_0008_HER042_tryp_C_IDA	725.31	2	725.31	2	precursor	33.45	476668	18400	1	1	1	0.9984
DIDETEYHADGGK	DIDETEYHADGGK	peptides1	120224_0011_HER042_tryp_D_IDA	725.31	2	725.31	2	precursor	33.61	393898	12032	1	1	1	0.9961
DIDETEYHADGGK	DIDETEYHADGGK	peptides1	120224_0003_HER042_tryp_A_SW1	725.31	2	725.31	2	precursor	33.76	209685	15182	1	1	1	0.9855
DIDETEYHADGGK	DIDETEYHADGGK	peptides1	120224_0004_HER042_tryp_A_SW2	725.31	2	725.31	2	precursor	33.76	161945	11657	1	1	1	0.9894
DIDETEYHADGGK	DIDETEYHADGGK	peptides1	120224_0006_HER042_tryp_B_SW1	725.31	2	725.31	2	precursor	33.61	319163	4747	1	1	1	0.9803
DIDETEYHADGGK	DIDETEYHADGGK	peptides1	120224_0007_HER042_tryp_B_SW2	725.31	2	725.31	2	precursor	33.54	285279	12810	1	1	1	0.9968
DIDETEYHADGGK	DIDETEYHADGGK	peptides1	120224_0009_HER042_tryp_C_SW1	725.31	2	725.31	2	precursor	33.42	437013	6837	1	1	1	0.9919
DIDETEYHADGGK	DIDETEYHADGGK	peptides1	120224_0010_HER042_tryp_C_SW2	725.31	2	725.31	2	precursor	33.5	391124	14361	1	1	1	0.9943
DIDETEYHADGGK	DIDETEYHADGGK	peptides1	120224_0012_HER042_tryp_D_SW1	725.31	2	725.31	2	precursor	33.54	394263	15243	1	1	1	0.9901
DIDETEYHADGGK	DIDETEYHADGGK	peptides1	120224_0013_HER042_tryp_D_SW2	725.31	2	725.31	2	precursor	33.5	314124	15534	1	1	1	0.9918
DIDETEYHADGGK	DIDETEYHADGGK	peptides1	120224_0002_HER042_tryp_A_IDA	725.31	2	725.812	2	precursor [M+1]	33.71	246225	4900	2	1	2	0.9833
DIDETEYHADGGK	DIDETEYHADGGK	peptides1	120224_0005_HER042_tryp_B_IDA	725.31	2	725.812	2	precursor [M+1]	33.59	270375	9458	2	1	2	0.9969
DIDETEYHADGGK	DIDETEYHADGGK	peptides1	120224_0008_HER042_tryp_C_IDA	725.31	2	725.812	2	precursor [M+1]	33.45	353920	11580	2	1	2	0.9984
DIDETEYHADGGK	DIDETEYHADGGK	peptides1	120224_0011_HER042_tryp_D_IDA	725.31	2	725.812	2	precursor [M+1]	33.61	293801	9693	2	1	2	0.9961
DIDETEYHADGGK	DIDETEYHADGGK	peptides1	120224_0003_HER042_tryp_A_SW1	725.31	2	725.812	2	precursor [M+1]	33.76	162156	8177	2	1	2	0.9855
DIDETEYHADGGK	DIDETEYHADGGK	peptides1	120224_0004_HER042_tryp_A_SW2	725.31	2	725.812	2	precursor [M+1]	33.76	114634	8932	2	1	2	0.9894
DIDETEYHADGGK	DIDETEYHADGGK	peptides1	120224_0006_HER042_tryp_B_SW1	725.31	2	725.812	2	precursor [M+1]	33.61	224691	8382	2	1	2	0.9803
DIDETEYHADGGK	DIDETEYHADGGK	peptides1	120224_0007_HER042_tryp_B_SW2	725.31	2	725.812	2	precursor [M+1]	33.5	206219	2076	2	1	2	0.9968
DIDETEYHADGGK	DIDETEYHADGGK	peptides1	120224_0009_HER042_tryp_C_SW1	725.31	2	725.812	2	precursor [M+1]	33.42	340314	6364	2	1	2	0.9919
DIDETEYHADGGK	DIDETEYHADGGK	peptides1	120224_0010_HER042_tryp_C_SW2	725.31	2	725.812	2	precursor [M+1]	33.5	282434	7190	2	1	2	0.9943
DIDETEYHADGGK	DIDETEYHADGGK	peptides1	120224_0012_HER042_tryp_D_SW1	725.31	2	725.812	2	precursor [M+1]	33.54	272636	8022	2	1	2	0.9901
DIDETEYHADGGK	DIDETEYHADGGK	peptides1	120224_0013_HER042_tryp_D_SW2	725.31	2	725.812	2	precursor [M+1]	33.54	224945	12666	2	1	2	0.9918
DIDETEYHADGGK	DIDETEYHADGGK	peptides1	120224_0002_HER042_tryp_A_IDA	725.31	2	726.313	2	precursor [M+2]	33.67	117322	12936	3	1	3	0.9833
DIDETEYHADGGK	DIDETEYHADGGK	peptides1	120224_0005_HER042_tryp_B_IDA	725.31	2	726.313	2	precursor [M+2]	33.59	119366	8076	3	1	3	0.9969
DIDETEYHADGGK	DIDETEYHADGGK	peptides1	120224_0008_HER042_tryp_C_IDA	725.31	2	726.313	2	precursor [M+2]	33.45	155969	11223	3	1	3	0.9984
DIDETEYHADGGK	DIDETEYHADGGK	peptides1	120224_0011_HER042_tryp_D_IDA	725.31	2	726.313	2	precursor [M+2]	33.61	131582	6047	3	1	3	0.9961
DIDETEYHADGGK	DIDETEYHADGGK	peptides1	120224_0003_HER042_tryp_A_SW1	725.31	2	726.313	2	precursor [M+2]	33.8	76964	11684	3	1	3	0.9855
DIDETEYHADGGK	DIDETEYHADGGK	peptides1	120224_0004_HER042_tryp_A_SW2	725.31	2	726.313	2	precursor [M+2]	33.76	55233	10892	3	1	3	0.9894
DIDETEYHADGGK	DIDETEYHADGGK	peptides1	120224_0006_HER042_tryp_B_SW1	725.31	2	726.313	2	precursor [M+2]	33.61	117831	344	3	1	3	0.9803
DIDETEYHADGGK	DIDETEYHADGGK	peptides1	120224_0007_HER042_tryp_B_SW2	725.31	2	726.313	2	precursor [M+2]	33.5	90872	10048	3	1	3	0.9968
DIDETEYHADGGK	DIDETEYHADGGK	peptides1	120224_0009_HER042_tryp_C_SW1	725.31	2	726.313	2	precursor [M+2]	33.42	147640	7439	3	1	3	0.9919
DIDETEYHADGGK	DIDETEYHADGGK	peptides1	120224_0010_HER042_tryp_C_SW2	725.31	2	726.313	2	precursor [M+2]	33.5	129943	10447	3	1	3	0.9943
DIDETEYHADGGK	DIDETEYHADGGK	peptides1	120224_0012_HER042_tryp_D_SW1	725.31	2	726.313	2	precursor [M+2]	33.54	126621	7573	3	1	3	0.9901
DIDETEYHADGGK	DIDETEYHADGGK	peptides1	120224_0013_HER042_tryp_D_SW2	725.31	2	726.313	2	precursor [M+2]	33.54	105986	8224	3	1	3	0.9918
DIDETEYHADGGK	DIDETEYHADGGK	peptides1	120224_0003_HER042_tryp_A_SW1	725.31	2	1221.5	1	y11	33.8	12743	588	5	1	#N/A	0.9855
DIDETEYHADGGK	DIDETEYHADGGK	peptides1	120224_0004_HER042_tryp_A_SW2	725.31	2	1221.5	1	y11	33.76	10037	0	4	1	#N/A	0.9894
DIDETEYHADGGK	DIDETEYHADGGK	peptides1	120224_0006_HER042_tryp_B_SW1	725.31	2	1221.5	1	y11	33.57	19726	534	5	1	#N/A	0.9803
DIDETEYHADGGK	DIDETEYHADGGK	peptides1	120224_0007_HER042_tryp_B_SW2	725.31	2	1221.5	1	y11	33.5	17736	455	4	1	#N/A	0.9968
DIDETEYHADGGK	DIDETEYHADGGK	peptides1	120224_0009_HER042_tryp_C_SW1	725.31	2	1221.5	1	y11	33.42	29523	529	5	1	#N/A	0.9919
DIDETEYHADGGK	DIDETEYHADGGK	peptides1	120224_0010_HER042_tryp_C_SW2	725.31	2	1221.5	1	y11	33.46	27637	500	5	1	#N/A	0.9943
DIDETEYHADGGK	DIDETEYHADGGK	peptides1	120224_0012_HER042_tryp_D_SW1	725.31	2	1221.5	1	y11	33.54	24942	0	4	1	#N/A	0.9901
DIDETEYHADGGK	DIDETEYHADGGK	peptides1	120224_0013_HER042_tryp_D_SW2	725.31	2	1221.5	1	y11	33.54	19052	647	5	1	#N/A	0.9918
DIDETEYHADGGK	DIDETEYHADGGK	peptides1	120224_0003_HER042_tryp_A_SW1	725.31	2	977.432	1	y9	33.8	10796	902	6	1	#N/A	0.9855
DIDETEYHADGGK	DIDETEYHADGGK	peptides1	120224_0004_HER042_tryp_A_SW2	725.31	2	977.432	1	y9	33.76	7667	843	7	1	#N/A	0.9894
DIDETEYHADGGK	DIDETEYHADGGK	peptides1	120224_0006_HER042_tryp_B_SW1	725.31	2	977.432	1	y9	33.57	18825	201	6	1	#N/A	0.9803
DIDETEYHADGGK	DIDETEYHADGGK	peptides1	120224_0007_HER042_tryp_B_SW2	725.31	2	977.432	1	y9	33.46	14225	455	7	1	#N/A	0.9968
DIDETEYHADGGK	DIDETEYHADGGK	peptides1	120224_0009_HER042_tryp_C_SW1	725.31	2	977.432	1	y9	33.39	22603	1249	7	1	#N/A	0.9919
DIDETEYHADGGK	DIDETEYHADGGK	peptides1	120224_0010_HER042_tryp_C_SW2	725.31	2	977.432	1	y9	33.46	22324	1500	6	1	#N/A	0.9943
DIDETEYHADGGK	DIDETEYHADGGK	peptides1	120224_0012_HER042_tryp_D_SW1	725.31	2	977.432	1	y9	33.54	18388	1506	7	1	#N/A	0.9901
DIDETEYHADGGK	DIDETEYHADGGK	peptides1	120224_0013_HER042_tryp_D_SW2	725.31	2	977.432	1	y9	33.54	17183	470	6	1	#N/A	0.9918
DIDETEYHADGGK	DIDETEYHADGGK	peptides1	120224_0003_HER042_tryp_A_SW1	725.31	2	876.385	1	y8	33.8	6926	0	11	1	#N/A	0.9855
DIDETEYHADGGK	DIDETEYHADGGK	peptides1	120224_0004_HER042_tryp_A_SW2	725.31	2	876.385	1	y8	33.73	5748	0	10	1	#N/A	0.9894
DIDETEYHADGGK	DIDETEYHADGGK	peptides1	120224_0006_HER042_tryp_B_SW1	725.31	2	876.385	1	y8	33.57	10592	0	12	1	#N/A	0.9803
DIDETEYHADGGK	DIDETEYHADGGK	peptides1	120224_0007_HER042_tryp_B_SW2	725.31	2	876.385	1	y8	33.57	9865	0	11	1	#N/A	0.9968
DIDETEYHADGGK	DIDETEYHADGGK	peptides1	120224_0009_HER042_tryp_C_SW1	725.31	2	876.385	1	y8	33.46	15001	360	10	1	#N/A	0.9919
DIDETEYHADGGK	DIDETEYHADGGK	peptides1	120224_0010_HER042_tryp_C_SW2	725.31	2	876.385	1	y8	33.5	13740	500	11	1	#N/A	0.9943
DIDETEYHADGGK	DIDETEYHADGGK	peptides1	120224_0012_HER042_tryp_D_SW1	725.31	2	876.385	1	y8	33.54	12452	968	11	1	#N/A	0.9901
DIDETEYHADGGK	DIDETEYHADGGK	peptides1	120224_0013_HER042_tryp_D_SW2	725.31	2	876.385	1	y8	33.54	11218	470	10	1	#N/A	0.9918
DIDETEYHADGGK	DIDETEYHADGGK	peptides1	120224_0003_HER042_tryp_A_SW1	725.31	2	747.342	1	y7	33.76	15141	5143	4	1	#N/A	0.9855
DIDETEYHADGGK	DIDETEYHADGGK	peptides1	120224_0004_HER042_tryp_A_SW2	725.31	2	747.342	1	y7	33.73	9683	4567	5	1	#N/A	0.9894
DIDETEYHADGGK	DIDETEYHADGGK	peptides1	120224_0006_HER042_tryp_B_SW1	725.31	2	747.342	1	y7	33.57	22674	5077	4	1	#N/A	0.9803
DIDETEYHADGGK	DIDETEYHADGGK	peptides1	120224_0007_HER042_tryp_B_SW2	725.31	2	747.342	1	y7	33.54	17544	4358	5	1	#N/A	0.9968
DIDETEYHADGGK	DIDETEYHADGGK	peptides1	120224_0009_HER042_tryp_C_SW1	725.31	2	747.342	1	y7	33.42	33675	5843	4	1	#N/A	0.9919
DIDETEYHADGGK	DIDETEYHADGGK	peptides1	120224_0010_HER042_tryp_C_SW2	725.31	2	747.342	1	y7	33.46	29164	5737	4	1	#N/A	0.9943
DIDETEYHADGGK	DIDETEYHADGGK	peptides1	120224_0012_HER042_tryp_D_SW1	725.31	2	747.342	1	y7	33.5	24595	5343	5	1	#N/A	0.9901
DIDETEYHADGGK	DIDETEYHADGGK	peptides1	120224_0013_HER042_tryp_D_SW2	725.31	2	747.342	1	y7	33.54	23628	2104	4	1	#N/A	0.9918
DIDETEYHADGGK	DIDETEYHADGGK	peptides1	120224_0003_HER042_tryp_A_SW1	725.31	2	584.279	1	y6	33.76	9181	1026	8	1	#N/A	0.9855
DIDETEYHADGGK	DIDETEYHADGGK	peptides1	120224_0004_HER042_tryp_A_SW2	725.31	2	584.279	1	y6	33.76	6902	0	9	1	#N/A	0.9894
DIDETEYHADGGK	DIDETEYHADGGK	peptides1	120224_0006_HER042_tryp_B_SW1	725.31	2	584.279	1	y6	33.57	13256	184	9	1	#N/A	0.9803
DIDETEYHADGGK	DIDETEYHADGGK	peptides1	120224_0007_HER042_tryp_B_SW2	725.31	2	584.279	1	y6	33.5	11893	735	9	1	#N/A	0.9968
DIDETEYHADGGK	DIDETEYHADGGK	peptides1	120224_0009_HER042_tryp_C_SW1	725.31	2	584.279	1	y6	33.42	18538	720	8	1	#N/A	0.9919
DIDETEYHADGGK	DIDETEYHADGGK	peptides1	120224_0010_HER042_tryp_C_SW2	725.31	2	584.279	1	y6	33.46	15660	680	9	1	#N/A	0.9943
DIDETEYHADGGK	DIDETEYHADGGK	peptides1	120224_0012_HER042_tryp_D_SW1	725.31	2	584.279	1	y6	33.54	14693	440	8	1	#N/A	0.9901
DIDETEYHADGGK	DIDETEYHADGGK	peptides1	120224_0013_HER042_tryp_D_SW2	725.31	2	584.279	1	y6	33.54	12842	0	8	1	#N/A	0.9918
DIDETEYHADGGK	DIDETEYHADGGK	peptides1	120224_0003_HER042_tryp_A_SW1	725.31	2	447.22	1	y5	33.84	7048	584	10	1	#N/A	0.9855
DIDETEYHADGGK	DIDETEYHADGGK	peptides1	120224_0004_HER042_tryp_A_SW2	725.31	2	447.22	1	y5	33.76	5693	0	11	1	#N/A	0.9894
DIDETEYHADGGK	DIDETEYHADGGK	peptides1	120224_0006_HER042_tryp_B_SW1	725.31	2	447.22	1	y5	33.57	11584	0	11	1	#N/A	0.9803
DIDETEYHADGGK	DIDETEYHADGGK	peptides1	120224_0007_HER042_tryp_B_SW2	725.31	2	447.22	1	y5	33.5	8459	0	12	1	#N/A	0.9968
DIDETEYHADGGK	DIDETEYHADGGK	peptides1	120224_0009_HER042_tryp_C_SW1	725.31	2	447.22	1	y5	33.39	13120	1059	12	1	#N/A	0.9919
DIDETEYHADGGK	DIDETEYHADGGK	peptides1	120224_0010_HER042_tryp_C_SW2	725.31	2	447.22	1	y5	33.5	11524	1500	12	1	#N/A	0.9943
DIDETEYHADGGK	DIDETEYHADGGK	peptides1	120224_0012_HER042_tryp_D_SW1	725.31	2	447.22	1	y5	33.54	12077	0	12	1	#N/A	0.9901
DIDETEYHADGGK	DIDETEYHADGGK	peptides1	120224_0013_HER042_tryp_D_SW2	725.31	2	447.22	1	y5	33.5	9419	177	12	1	#N/A	0.9918
DIDETEYHADGGK	DIDETEYHADGGK	peptides1	120224_0003_HER042_tryp_A_SW1	725.31	2	261.156	1	y3	33.8	8259	588	9	1	#N/A	0.9855
DIDETEYHADGGK	DIDETEYHADGGK	peptides1	120224_0004_HER042_tryp_A_SW2	725.31	2	261.156	1	y3	33.76	7079	167	8	1	#N/A	0.9894
DIDETEYHADGGK	DIDETEYHADGGK	peptides1	120224_0006_HER042_tryp_B_SW1	725.31	2	261.156	1	y3	33.61	13467	0	8	1	#N/A	0.9803
DIDETEYHADGGK	DIDETEYHADGGK	peptides1	120224_0007_HER042_tryp_B_SW2	725.31	2	261.156	1	y3	33.5	12260	0	8	1	#N/A	0.9968
DIDETEYHADGGK	DIDETEYHADGGK	peptides1	120224_0009_HER042_tryp_C_SW1	725.31	2	261.156	1	y3	33.39	15767	720	9	1	#N/A	0.9919
DIDETEYHADGGK	DIDETEYHADGGK	peptides1	120224_0010_HER042_tryp_C_SW2	725.31	2	261.156	1	y3	33.5	15816	500	8	1	#N/A	0.9943
DIDETEYHADGGK	DIDETEYHADGGK	peptides1	120224_0012_HER042_tryp_D_SW1	725.31	2	261.156	1	y3	33.54	14026	735	9	1	#N/A	0.9901
DIDETEYHADGGK	DIDETEYHADGGK	peptides1	120224_0013_HER042_tryp_D_SW2	725.31	2	261.156	1	y3	33.54	12612	483	9	1	#N/A	0.9918
DIDETEYHADGGK	DIDETEYHADGGK	peptides1	120224_0003_HER042_tryp_A_SW1	725.31	2	611.255	2	y11	33.8	10515	862	7	1	#N/A	0.9855
DIDETEYHADGGK	DIDETEYHADGGK	peptides1	120224_0004_HER042_tryp_A_SW2	725.31	2	611.255	2	y11	33.76	8311	167	6	1	#N/A	0.9894
DIDETEYHADGGK	DIDETEYHADGGK	peptides1	120224_0006_HER042_tryp_B_SW1	725.31	2	611.255	2	y11	33.57	17691	0	7	1	#N/A	0.9803
DIDETEYHADGGK	DIDETEYHADGGK	peptides1	120224_0007_HER042_tryp_B_SW2	725.31	2	611.255	2	y11	33.5	15375	735	6	1	#N/A	0.9968
DIDETEYHADGGK	DIDETEYHADGGK	peptides1	120224_0009_HER042_tryp_C_SW1	725.31	2	611.255	2	y11	33.39	22849	508	6	1	#N/A	0.9919
DIDETEYHADGGK	DIDETEYHADGGK	peptides1	120224_0010_HER042_tryp_C_SW2	725.31	2	611.255	2	y11	33.5	20952	1179	7	1	#N/A	0.9943
DIDETEYHADGGK	DIDETEYHADGGK	peptides1	120224_0012_HER042_tryp_D_SW1	725.31	2	611.255	2	y11	33.54	19165	1004	6	1	#N/A	0.9901
DIDETEYHADGGK	DIDETEYHADGGK	peptides1	120224_0013_HER042_tryp_D_SW2	725.31	2	611.255	2	y11	33.54	15350	817	7	1	#N/A	0.9918
DIDETEYHADGGK	DIDETEYHADGGK	peptides1	120224_0003_HER042_tryp_A_SW1	725.31	2	553.741	2	y10	33.76	3048	0	13	1	#N/A	0.9855
DIDETEYHADGGK	DIDETEYHADGGK	peptides1	120224_0004_HER042_tryp_A_SW2	725.31	2	553.741	2	y10	33.76	2402	0	13	1	#N/A	0.9894
DIDETEYHADGGK	DIDETEYHADGGK	peptides1	120224_0006_HER042_tryp_B_SW1	725.31	2	553.741	2	y10	33.61	5234	0	13	1	#N/A	0.9803
DIDETEYHADGGK	DIDETEYHADGGK	peptides1	120224_0007_HER042_tryp_B_SW2	725.31	2	553.741	2	y10	33.54	3943	0	13	1	#N/A	0.9968
DIDETEYHADGGK	DIDETEYHADGGK	peptides1	120224_0009_HER042_tryp_C_SW1	725.31	2	553.741	2	y10	33.39	5856	0	13	1	#N/A	0.9919
DIDETEYHADGGK	DIDETEYHADGGK	peptides1	120224_0010_HER042_tryp_C_SW2	725.31	2	553.741	2	y10	33.5	6023	0	13	1	#N/A	0.9943
DIDETEYHADGGK	DIDETEYHADGGK	peptides1	120224_0012_HER042_tryp_D_SW1	725.31	2	553.741	2	y10	33.54	5629	233	13	1	#N/A	0.9901
DIDETEYHADGGK	DIDETEYHADGGK	peptides1	120224_0013_HER042_tryp_D_SW2	725.31	2	553.741	2	y10	33.57	4649	327	13	1	#N/A	0.9918
DIDETEYHADGGK	DIDETEYHADGGK	peptides1	120224_0003_HER042_tryp_A_SW1	725.31	2	344.145	1	b3	33.8	6833	431	12	1	#N/A	0.9855
DIDETEYHADGGK	DIDETEYHADGGK	peptides1	120224_0004_HER042_tryp_A_SW2	725.31	2	344.145	1	b3	33.73	5004	843	12	1	#N/A	0.9894
DIDETEYHADGGK	DIDETEYHADGGK	peptides1	120224_0006_HER042_tryp_B_SW1	725.31	2	344.145	1	b3	33.57	12344	552	10	1	#N/A	0.9803
DIDETEYHADGGK	DIDETEYHADGGK	peptides1	120224_0007_HER042_tryp_B_SW2	725.31	2	344.145	1	b3	33.5	11496	240	10	1	#N/A	0.9968
DIDETEYHADGGK	DIDETEYHADGGK	peptides1	120224_0009_HER042_tryp_C_SW1	725.31	2	344.145	1	b3	33.39	14435	339	11	1	#N/A	0.9919
DIDETEYHADGGK	DIDETEYHADGGK	peptides1	120224_0010_HER042_tryp_C_SW2	725.31	2	344.145	1	b3	33.5	14032	820	10	1	#N/A	0.9943
DIDETEYHADGGK	DIDETEYHADGGK	peptides1	120224_0012_HER042_tryp_D_SW1	725.31	2	344.145	1	b3	33.5	13125	440	10	1	#N/A	0.9901
DIDETEYHADGGK	DIDETEYHADGGK	peptides1	120224_0013_HER042_tryp_D_SW2	725.31	2	344.145	1	b3	33.54	10949	483	11	1	#N/A	0.9918
DIDETEYHADGGKVPIK	DIDETEYHADGGKVPIK	peptides1	120224_0002_HER042_tryp_A_IDA	629.643	3	629.643	3	precursor	35.08	41992	11468	2	2	2	0.9507
DIDETEYHADGGKVPIK	DIDETEYHADGGKVPIK	peptides1	120224_0005_HER042_tryp_B_IDA	629.643	3	629.643	3	precursor	35.12	72892	12542	2	2	2	0.9868
DIDETEYHADGGKVPIK	DIDETEYHADGGKVPIK	peptides1	120224_0008_HER042_tryp_C_IDA	629.643	3	629.643	3	precursor	34.97	75668	7365	1	2	2	0.988
DIDETEYHADGGKVPIK	DIDETEYHADGGKVPIK	peptides1	120224_0011_HER042_tryp_D_IDA	629.643	3	629.643	3	precursor	35.13	53406	8373	2	2	2	0.9809
DIDETEYHADGGKVPIK	DIDETEYHADGGKVPIK	peptides1	120224_0003_HER042_tryp_A_SW1	629.643	3	629.643	3	precursor	35.21	25841	7736	2	2	2	0.9316
DIDETEYHADGGKVPIK	DIDETEYHADGGKVPIK	peptides1	120224_0004_HER042_tryp_A_SW2	629.643	3	629.643	3	precursor	35.21	19548	5053	2	2	2	0.979
DIDETEYHADGGKVPIK	DIDETEYHADGGKVPIK	peptides1	120224_0006_HER042_tryp_B_SW1	629.643	3	629.643	3	precursor	35.06	63390	7279	1	2	2	0.9676
DIDETEYHADGGKVPIK	DIDETEYHADGGKVPIK	peptides1	120224_0007_HER042_tryp_B_SW2	629.643	3	629.643	3	precursor	35.02	58495	6922	1	2	2	0.9841
DIDETEYHADGGKVPIK	DIDETEYHADGGKVPIK	peptides1	120224_0009_HER042_tryp_C_SW1	629.643	3	629.643	3	precursor	34.94	72834	11194	1	2	2	0.9947
DIDETEYHADGGKVPIK	DIDETEYHADGGKVPIK	peptides1	120224_0010_HER042_tryp_C_SW2	629.643	3	629.643	3	precursor	34.95	58420	10438	2	2	2	0.9731
DIDETEYHADGGKVPIK	DIDETEYHADGGKVPIK	peptides1	120224_0012_HER042_tryp_D_SW1	629.643	3	629.643	3	precursor	35.02	54142	5693	2	2	2	0.9873
DIDETEYHADGGKVPIK	DIDETEYHADGGKVPIK	peptides1	120224_0013_HER042_tryp_D_SW2	629.643	3	629.643	3	precursor	35.06	48302	4941	1	2	2	0.9835
DIDETEYHADGGKVPIK	DIDETEYHADGGKVPIK	peptides1	120224_0002_HER042_tryp_A_IDA	629.643	3	629.977	3	precursor [M+1]	35.05	42863	13608	1	2	1	0.9507
DIDETEYHADGGKVPIK	DIDETEYHADGGKVPIK	peptides1	120224_0005_HER042_tryp_B_IDA	629.643	3	629.977	3	precursor [M+1]	35.12	78107	11311	1	2	1	0.9868
DIDETEYHADGGKVPIK	DIDETEYHADGGKVPIK	peptides1	120224_0008_HER042_tryp_C_IDA	629.643	3	629.977	3	precursor [M+1]	34.97	71126	8383	2	2	1	0.988
DIDETEYHADGGKVPIK	DIDETEYHADGGKVPIK	peptides1	120224_0011_HER042_tryp_D_IDA	629.643	3	629.977	3	precursor [M+1]	35.1	59143	6573	1	2	1	0.9809
DIDETEYHADGGKVPIK	DIDETEYHADGGKVPIK	peptides1	120224_0003_HER042_tryp_A_SW1	629.643	3	629.977	3	precursor [M+1]	35.21	27844	8601	1	2	1	0.9316
DIDETEYHADGGKVPIK	DIDETEYHADGGKVPIK	peptides1	120224_0004_HER042_tryp_A_SW2	629.643	3	629.977	3	precursor [M+1]	35.21	19942	5510	1	2	1	0.979
DIDETEYHADGGKVPIK	DIDETEYHADGGKVPIK	peptides1	120224_0006_HER042_tryp_B_SW1	629.643	3	629.977	3	precursor [M+1]	35.02	61823	8968	2	2	1	0.9676
DIDETEYHADGGKVPIK	DIDETEYHADGGKVPIK	peptides1	120224_0007_HER042_tryp_B_SW2	629.643	3	629.977	3	precursor [M+1]	35.02	54160	9669	2	2	1	0.9841
DIDETEYHADGGKVPIK	DIDETEYHADGGKVPIK	peptides1	120224_0009_HER042_tryp_C_SW1	629.643	3	629.977	3	precursor [M+1]	34.94	71724	9190	2	2	1	0.9947
DIDETEYHADGGKVPIK	DIDETEYHADGGKVPIK	peptides1	120224_0010_HER042_tryp_C_SW2	629.643	3	629.977	3	precursor [M+1]	34.95	59438	11117	1	2	1	0.9731
DIDETEYHADGGKVPIK	DIDETEYHADGGKVPIK	peptides1	120224_0012_HER042_tryp_D_SW1	629.643	3	629.977	3	precursor [M+1]	35.02	59147	1607	1	2	1	0.9873
DIDETEYHADGGKVPIK	DIDETEYHADGGKVPIK	peptides1	120224_0013_HER042_tryp_D_SW2	629.643	3	629.977	3	precursor [M+1]	35.06	43215	9234	2	2	1	0.9835
DIDETEYHADGGKVPIK	DIDETEYHADGGKVPIK	peptides1	120224_0002_HER042_tryp_A_IDA	629.643	3	630.311	3	precursor [M+2]	35.05	33978	18348	3	2	3	0.9507
DIDETEYHADGGKVPIK	DIDETEYHADGGKVPIK	peptides1	120224_0005_HER042_tryp_B_IDA	629.643	3	630.311	3	precursor [M+2]	35.08	45534	12657	3	2	3	0.9868
DIDETEYHADGGKVPIK	DIDETEYHADGGKVPIK	peptides1	120224_0008_HER042_tryp_C_IDA	629.643	3	630.311	3	precursor [M+2]	34.97	43467	15413	3	2	3	0.988
DIDETEYHADGGKVPIK	DIDETEYHADGGKVPIK	peptides1	120224_0011_HER042_tryp_D_IDA	629.643	3	630.311	3	precursor [M+2]	35.1	34899	10609	3	2	3	0.9809
DIDETEYHADGGKVPIK	DIDETEYHADGGKVPIK	peptides1	120224_0003_HER042_tryp_A_SW1	629.643	3	630.311	3	precursor [M+2]	35.21	24411	7772	3	2	3	0.9316
DIDETEYHADGGKVPIK	DIDETEYHADGGKVPIK	peptides1	120224_0004_HER042_tryp_A_SW2	629.643	3	630.311	3	precursor [M+2]	35.21	12928	12700	3	2	3	0.979
DIDETEYHADGGKVPIK	DIDETEYHADGGKVPIK	peptides1	120224_0006_HER042_tryp_B_SW1	629.643	3	630.311	3	precursor [M+2]	35.06	44453	7685	3	2	3	0.9676
DIDETEYHADGGKVPIK	DIDETEYHADGGKVPIK	peptides1	120224_0007_HER042_tryp_B_SW2	629.643	3	630.311	3	precursor [M+2]	35.02	34281	11734	3	2	3	0.9841
DIDETEYHADGGKVPIK	DIDETEYHADGGKVPIK	peptides1	120224_0009_HER042_tryp_C_SW1	629.643	3	630.311	3	precursor [M+2]	34.98	41869	19310	3	2	3	0.9947
DIDETEYHADGGKVPIK	DIDETEYHADGGKVPIK	peptides1	120224_0010_HER042_tryp_C_SW2	629.643	3	630.311	3	precursor [M+2]	34.91	40284	14619	3	2	3	0.9731
DIDETEYHADGGKVPIK	DIDETEYHADGGKVPIK	peptides1	120224_0012_HER042_tryp_D_SW1	629.643	3	630.311	3	precursor [M+2]	35.02	30566	12203	3	2	3	0.9873
DIDETEYHADGGKVPIK	DIDETEYHADGGKVPIK	peptides1	120224_0013_HER042_tryp_D_SW2	629.643	3	630.311	3	precursor [M+2]	35.06	25480	13521	3	2	3	0.9835
DIDETEYHADGGKVPIK	DIDETEYHADGGKVPIK	peptides1	120224_0003_HER042_tryp_A_SW1	629.643	3	1021.58	1	y10	35.17	893	225	9	2	#N/A	0.9316
DIDETEYHADGGKVPIK	DIDETEYHADGGKVPIK	peptides1	120224_0004_HER042_tryp_A_SW2	629.643	3	1021.58	1	y10	35.06	916	212	8	2	#N/A	0.979
DIDETEYHADGGKVPIK	DIDETEYHADGGKVPIK	peptides1	120224_0006_HER042_tryp_B_SW1	629.643	3	1021.58	1	y10	35.02	1365	142	12	2	#N/A	0.9676
DIDETEYHADGGKVPIK	DIDETEYHADGGKVPIK	peptides1	120224_0007_HER042_tryp_B_SW2	629.643	3	1021.58	1	y10	34.98	1490	0	9	2	#N/A	0.9841
DIDETEYHADGGKVPIK	DIDETEYHADGGKVPIK	peptides1	120224_0009_HER042_tryp_C_SW1	629.643	3	1021.58	1	y10	34.76	1595	99	10	2	#N/A	0.9947
DIDETEYHADGGKVPIK	DIDETEYHADGGKVPIK	peptides1	120224_0010_HER042_tryp_C_SW2	629.643	3	1021.58	1	y10	34.91	1469	100	9	2	#N/A	0.9731
DIDETEYHADGGKVPIK	DIDETEYHADGGKVPIK	peptides1	120224_0012_HER042_tryp_D_SW1	629.643	3	1021.58	1	y10	35.06	1352	0	10	2	#N/A	0.9873
DIDETEYHADGGKVPIK	DIDETEYHADGGKVPIK	peptides1	120224_0013_HER042_tryp_D_SW2	629.643	3	1021.58	1	y10	35.06	925	529	11	2	#N/A	0.9835
DIDETEYHADGGKVPIK	DIDETEYHADGGKVPIK	peptides1	120224_0003_HER042_tryp_A_SW1	629.643	3	698.456	1	y7	35.17	83	770	12	2	#N/A	0.9316
DIDETEYHADGGKVPIK	DIDETEYHADGGKVPIK	peptides1	120224_0004_HER042_tryp_A_SW2	629.643	3	698.456	1	y7	35.13	452	106	12	2	#N/A	0.979
DIDETEYHADGGKVPIK	DIDETEYHADGGKVPIK	peptides1	120224_0006_HER042_tryp_B_SW1	629.643	3	698.456	1	y7	35.02	1535	0	11	2	#N/A	0.9676
DIDETEYHADGGKVPIK	DIDETEYHADGGKVPIK	peptides1	120224_0007_HER042_tryp_B_SW2	629.643	3	698.456	1	y7	34.98	1120	0	11	2	#N/A	0.9841
DIDETEYHADGGKVPIK	DIDETEYHADGGKVPIK	peptides1	120224_0009_HER042_tryp_C_SW1	629.643	3	698.456	1	y7	34.98	1234	0	12	2	#N/A	0.9947
DIDETEYHADGGKVPIK	DIDETEYHADGGKVPIK	peptides1	120224_0010_HER042_tryp_C_SW2	629.643	3	698.456	1	y7	34.98	1020	0	12	2	#N/A	0.9731
DIDETEYHADGGKVPIK	DIDETEYHADGGKVPIK	peptides1	120224_0012_HER042_tryp_D_SW1	629.643	3	698.456	1	y7	35.06	809	87	12	2	#N/A	0.9873
DIDETEYHADGGKVPIK	DIDETEYHADGGKVPIK	peptides1	120224_0013_HER042_tryp_D_SW2	629.643	3	698.456	1	y7	35.06	951	0	10	2	#N/A	0.9835
DIDETEYHADGGKVPIK	DIDETEYHADGGKVPIK	peptides1	120224_0003_HER042_tryp_A_SW1	629.643	3	357.25	1	y3	35.21	2817	0	5	2	#N/A	0.9316
DIDETEYHADGGKVPIK	DIDETEYHADGGKVPIK	peptides1	120224_0004_HER042_tryp_A_SW2	629.643	3	357.25	1	y3	35.21	2027	0	5	2	#N/A	0.979
DIDETEYHADGGKVPIK	DIDETEYHADGGKVPIK	peptides1	120224_0006_HER042_tryp_B_SW1	629.643	3	357.25	1	y3	35.06	6248	142	5	2	#N/A	0.9676
DIDETEYHADGGKVPIK	DIDETEYHADGGKVPIK	peptides1	120224_0007_HER042_tryp_B_SW2	629.643	3	357.25	1	y3	35.02	5009	86	5	2	#N/A	0.9841
DIDETEYHADGGKVPIK	DIDETEYHADGGKVPIK	peptides1	120224_0009_HER042_tryp_C_SW1	629.643	3	357.25	1	y3	34.94	5493	93	6	2	#N/A	0.9947
DIDETEYHADGGKVPIK	DIDETEYHADGGKVPIK	peptides1	120224_0010_HER042_tryp_C_SW2	629.643	3	357.25	1	y3	34.91	5459	0	5	2	#N/A	0.9731
DIDETEYHADGGKVPIK	DIDETEYHADGGKVPIK	peptides1	120224_0012_HER042_tryp_D_SW1	629.643	3	357.25	1	y3	35.02	3781	383	6	2	#N/A	0.9873
DIDETEYHADGGKVPIK	DIDETEYHADGGKVPIK	peptides1	120224_0013_HER042_tryp_D_SW2	629.643	3	357.25	1	y3	35.06	4062	0	5	2	#N/A	0.9835
DIDETEYHADGGKVPIK	DIDETEYHADGGKVPIK	peptides1	120224_0003_HER042_tryp_A_SW1	629.643	3	829.905	2	y15	35.21	12211	0	4	2	#N/A	0.9316
DIDETEYHADGGKVPIK	DIDETEYHADGGKVPIK	peptides1	120224_0004_HER042_tryp_A_SW2	629.643	3	829.905	2	y15	35.17	9634	106	4	2	#N/A	0.979
DIDETEYHADGGKVPIK	DIDETEYHADGGKVPIK	peptides1	120224_0006_HER042_tryp_B_SW1	629.643	3	829.905	2	y15	35.02	27690	0	4	2	#N/A	0.9676
DIDETEYHADGGKVPIK	DIDETEYHADGGKVPIK	peptides1	120224_0007_HER042_tryp_B_SW2	629.643	3	829.905	2	y15	34.94	27185	0	4	2	#N/A	0.9841
DIDETEYHADGGKVPIK	DIDETEYHADGGKVPIK	peptides1	120224_0009_HER042_tryp_C_SW1	629.643	3	829.905	2	y15	34.98	30098	407	4	2	#N/A	0.9947
DIDETEYHADGGKVPIK	DIDETEYHADGGKVPIK	peptides1	120224_0010_HER042_tryp_C_SW2	629.643	3	829.905	2	y15	34.95	27772	377	4	2	#N/A	0.9731
DIDETEYHADGGKVPIK	DIDETEYHADGGKVPIK	peptides1	120224_0012_HER042_tryp_D_SW1	629.643	3	829.905	2	y15	35.02	21102	383	4	2	#N/A	0.9873
DIDETEYHADGGKVPIK	DIDETEYHADGGKVPIK	peptides1	120224_0013_HER042_tryp_D_SW2	629.643	3	829.905	2	y15	35.09	20010	125	4	2	#N/A	0.9835
DIDETEYHADGGKVPIK	DIDETEYHADGGKVPIK	peptides1	120224_0003_HER042_tryp_A_SW1	629.643	3	772.391	2	y14	35.17	1297	882	7	2	#N/A	0.9316
DIDETEYHADGGKVPIK	DIDETEYHADGGKVPIK	peptides1	120224_0004_HER042_tryp_A_SW2	629.643	3	772.391	2	y14	35.17	1958	106	6	2	#N/A	0.979
DIDETEYHADGGKVPIK	DIDETEYHADGGKVPIK	peptides1	120224_0006_HER042_tryp_B_SW1	629.643	3	772.391	2	y14	35.09	3105	854	7	2	#N/A	0.9676
DIDETEYHADGGKVPIK	DIDETEYHADGGKVPIK	peptides1	120224_0007_HER042_tryp_B_SW2	629.643	3	772.391	2	y14	35.06	3664	0	7	2	#N/A	0.9841
DIDETEYHADGGKVPIK	DIDETEYHADGGKVPIK	peptides1	120224_0009_HER042_tryp_C_SW1	629.643	3	772.391	2	y14	34.98	5228	370	7	2	#N/A	0.9947
DIDETEYHADGGKVPIK	DIDETEYHADGGKVPIK	peptides1	120224_0010_HER042_tryp_C_SW2	629.643	3	772.391	2	y14	34.98	4490	471	7	2	#N/A	0.9731
DIDETEYHADGGKVPIK	DIDETEYHADGGKVPIK	peptides1	120224_0012_HER042_tryp_D_SW1	629.643	3	772.391	2	y14	35.06	2372	767	7	2	#N/A	0.9873
DIDETEYHADGGKVPIK	DIDETEYHADGGKVPIK	peptides1	120224_0013_HER042_tryp_D_SW2	629.643	3	772.391	2	y14	35.02	2850	404	7	2	#N/A	0.9835
DIDETEYHADGGKVPIK	DIDETEYHADGGKVPIK	peptides1	120224_0003_HER042_tryp_A_SW1	629.643	3	707.87	2	y13	35.28	2115	0	6	2	#N/A	0.9316
DIDETEYHADGGKVPIK	DIDETEYHADGGKVPIK	peptides1	120224_0004_HER042_tryp_A_SW2	629.643	3	707.87	2	y13	35.25	1496	106	7	2	#N/A	0.979
DIDETEYHADGGKVPIK	DIDETEYHADGGKVPIK	peptides1	120224_0006_HER042_tryp_B_SW1	629.643	3	707.87	2	y13	35.02	4808	132	6	2	#N/A	0.9676
DIDETEYHADGGKVPIK	DIDETEYHADGGKVPIK	peptides1	120224_0007_HER042_tryp_B_SW2	629.643	3	707.87	2	y13	35.02	4280	173	6	2	#N/A	0.9841
DIDETEYHADGGKVPIK	DIDETEYHADGGKVPIK	peptides1	120224_0009_HER042_tryp_C_SW1	629.643	3	707.87	2	y13	34.94	5637	278	5	2	#N/A	0.9947
DIDETEYHADGGKVPIK	DIDETEYHADGGKVPIK	peptides1	120224_0010_HER042_tryp_C_SW2	629.643	3	707.87	2	y13	34.95	4637	471	6	2	#N/A	0.9731
DIDETEYHADGGKVPIK	DIDETEYHADGGKVPIK	peptides1	120224_0012_HER042_tryp_D_SW1	629.643	3	707.87	2	y13	35.06	4839	0	5	2	#N/A	0.9873
DIDETEYHADGGKVPIK	DIDETEYHADGGKVPIK	peptides1	120224_0013_HER042_tryp_D_SW2	629.643	3	707.87	2	y13	35.09	2971	404	6	2	#N/A	0.9835
DIDETEYHADGGKVPIK	DIDETEYHADGGKVPIK	peptides1	120224_0003_HER042_tryp_A_SW1	629.643	3	657.346	2	y12	35.25	1070	212	8	2	#N/A	0.9316
DIDETEYHADGGKVPIK	DIDETEYHADGGKVPIK	peptides1	120224_0004_HER042_tryp_A_SW2	629.643	3	657.346	2	y12	35.1	755	112	9	2	#N/A	0.979
DIDETEYHADGGKVPIK	DIDETEYHADGGKVPIK	peptides1	120224_0006_HER042_tryp_B_SW1	629.643	3	657.346	2	y12	35.02	1737	559	10	2	#N/A	0.9676
DIDETEYHADGGKVPIK	DIDETEYHADGGKVPIK	peptides1	120224_0007_HER042_tryp_B_SW2	629.643	3	657.346	2	y12	35.02	1621	86	8	2	#N/A	0.9841
DIDETEYHADGGKVPIK	DIDETEYHADGGKVPIK	peptides1	120224_0009_HER042_tryp_C_SW1	629.643	3	657.346	2	y12	34.94	1341	1000	11	2	#N/A	0.9947
DIDETEYHADGGKVPIK	DIDETEYHADGGKVPIK	peptides1	120224_0010_HER042_tryp_C_SW2	629.643	3	657.346	2	y12	34.98	1628	471	8	2	#N/A	0.9731
DIDETEYHADGGKVPIK	DIDETEYHADGGKVPIK	peptides1	120224_0012_HER042_tryp_D_SW1	629.643	3	657.346	2	y12	35.06	1596	941	9	2	#N/A	0.9873
DIDETEYHADGGKVPIK	DIDETEYHADGGKVPIK	peptides1	120224_0013_HER042_tryp_D_SW2	629.643	3	657.346	2	y12	35.13	1929	268	8	2	#N/A	0.9835
DIDETEYHADGGKVPIK	DIDETEYHADGGKVPIK	peptides1	120224_0003_HER042_tryp_A_SW1	629.643	3	592.825	2	y11	35.13	464	760	11	2	#N/A	0.9316
DIDETEYHADGGKVPIK	DIDETEYHADGGKVPIK	peptides1	120224_0004_HER042_tryp_A_SW2	629.643	3	592.825	2	y11	35.17	551	441	11	2	#N/A	0.979
DIDETEYHADGGKVPIK	DIDETEYHADGGKVPIK	peptides1	120224_0006_HER042_tryp_B_SW1	629.643	3	592.825	2	y11	35.02	1933	132	8	2	#N/A	0.9676
DIDETEYHADGGKVPIK	DIDETEYHADGGKVPIK	peptides1	120224_0007_HER042_tryp_B_SW2	629.643	3	592.825	2	y11	35.02	1459	346	10	2	#N/A	0.9841
DIDETEYHADGGKVPIK	DIDETEYHADGGKVPIK	peptides1	120224_0009_HER042_tryp_C_SW1	629.643	3	592.825	2	y11	34.94	2597	0	8	2	#N/A	0.9947
DIDETEYHADGGKVPIK	DIDETEYHADGGKVPIK	peptides1	120224_0010_HER042_tryp_C_SW2	629.643	3	592.825	2	y11	34.95	1302	471	10	2	#N/A	0.9731
DIDETEYHADGGKVPIK	DIDETEYHADGGKVPIK	peptides1	120224_0012_HER042_tryp_D_SW1	629.643	3	592.825	2	y11	35.02	1660	0	8	2	#N/A	0.9873
DIDETEYHADGGKVPIK	DIDETEYHADGGKVPIK	peptides1	120224_0013_HER042_tryp_D_SW2	629.643	3	592.825	2	y11	35.06	1436	125	9	2	#N/A	0.9835
DIDETEYHADGGKVPIK	DIDETEYHADGGKVPIK	peptides1	120224_0003_HER042_tryp_A_SW1	629.643	3	511.293	2	y10	35.25	784	112	10	2	#N/A	0.9316
DIDETEYHADGGKVPIK	DIDETEYHADGGKVPIK	peptides1	120224_0004_HER042_tryp_A_SW2	629.643	3	511.293	2	y10	35.13	658	0	10	2	#N/A	0.979
DIDETEYHADGGKVPIK	DIDETEYHADGGKVPIK	peptides1	120224_0006_HER042_tryp_B_SW1	629.643	3	511.293	2	y10	35.06	1800	0	9	2	#N/A	0.9676
DIDETEYHADGGKVPIK	DIDETEYHADGGKVPIK	peptides1	120224_0007_HER042_tryp_B_SW2	629.643	3	511.293	2	y10	35.02	1109	384	12	2	#N/A	0.9841
DIDETEYHADGGKVPIK	DIDETEYHADGGKVPIK	peptides1	120224_0009_HER042_tryp_C_SW1	629.643	3	511.293	2	y10	35.02	1704	815	9	2	#N/A	0.9947
DIDETEYHADGGKVPIK	DIDETEYHADGGKVPIK	peptides1	120224_0010_HER042_tryp_C_SW2	629.643	3	511.293	2	y10	34.98	1279	93	11	2	#N/A	0.9731
DIDETEYHADGGKVPIK	DIDETEYHADGGKVPIK	peptides1	120224_0012_HER042_tryp_D_SW1	629.643	3	511.293	2	y10	35.1	1185	93	11	2	#N/A	0.9873
[truncated: 13,277 more rows]

## Sheet: AspN
PeptideSequence	ModifiedSequence	ProteinName	ReplicateName	PrecursorMz	PrecursorCharge	ProductMz	ProductCharge	FragmentIon	RetentionTime	Area	Background	PeakRank	MissedCleavages	IsotopeDistRank	IsotopeDotProduct
AARNVLVKSPNHVKIT	AARNVLVKSPNHVKIT	peptides1	120224_0014_HER042_Asp_A_IDA	583.016	3	583.016	3	precursor	29.4	95083	5117	2	3	1	0.9428
AARNVLVKSPNHVKIT	AARNVLVKSPNHVKIT	peptides1	120224_0017_HER042_Asp_B_IDA	583.016	3	583.016	3	precursor	29.25	106356	1746	2	3	1	0.9489
AARNVLVKSPNHVKIT	AARNVLVKSPNHVKIT	peptides1	120224_0020_HER042_Asp_C_IDA	583.016	3	583.016	3	precursor	29.43	44105	4483	2	3	1	0.929
AARNVLVKSPNHVKIT	AARNVLVKSPNHVKIT	peptides1	120224_0015_HER042_Asp_A_SW1	583.016	3	583.016	3	precursor	29.32	90508	2108	2	3	1	0.9525
AARNVLVKSPNHVKIT	AARNVLVKSPNHVKIT	peptides1	120224_0016_HER042_Asp_A_SW2	583.016	3	583.016	3	precursor	29.32	79089	2689	2	3	1	0.9568
AARNVLVKSPNHVKIT	AARNVLVKSPNHVKIT	peptides1	120224_0018_HER042_Asp_B_SW1	583.016	3	583.016	3	precursor	29.32	90084	5836	2	3	1	0.9394
AARNVLVKSPNHVKIT	AARNVLVKSPNHVKIT	peptides1	120224_0019_HER042_Asp_B_SW2	583.016	3	583.016	3	precursor	29.32	86512	4849	2	3	1	0.9555
AARNVLVKSPNHVKIT	AARNVLVKSPNHVKIT	peptides1	120224_0021_HER042_Asp_C_SW1	583.016	3	583.016	3	precursor	29.44	39251	1501	2	3	1	0.9336
AARNVLVKSPNHVKIT	AARNVLVKSPNHVKIT	peptides1	120224_0022_HER042_Asp_C_SW2	583.016	3	583.016	3	precursor	29.51	34940	2449	2	3	1	0.9504
AARNVLVKSPNHVKIT	AARNVLVKSPNHVKIT	peptides1	120224_0014_HER042_Asp_A_IDA	583.016	3	583.35	3	precursor [M+1]	29.36	128556	5898	1	3	2	0.9428
AARNVLVKSPNHVKIT	AARNVLVKSPNHVKIT	peptides1	120224_0017_HER042_Asp_B_IDA	583.016	3	583.35	3	precursor [M+1]	29.21	139300	10702	1	3	2	0.9489
AARNVLVKSPNHVKIT	AARNVLVKSPNHVKIT	peptides1	120224_0020_HER042_Asp_C_IDA	583.016	3	583.35	3	precursor [M+1]	29.46	65598	5483	1	3	2	0.929
AARNVLVKSPNHVKIT	AARNVLVKSPNHVKIT	peptides1	120224_0015_HER042_Asp_A_SW1	583.016	3	583.35	3	precursor [M+1]	29.32	115367	6106	1	3	2	0.9525
AARNVLVKSPNHVKIT	AARNVLVKSPNHVKIT	peptides1	120224_0016_HER042_Asp_A_SW2	583.016	3	583.35	3	precursor [M+1]	29.28	100422	7469	1	3	2	0.9568
AARNVLVKSPNHVKIT	AARNVLVKSPNHVKIT	peptides1	120224_0018_HER042_Asp_B_SW1	583.016	3	583.35	3	precursor [M+1]	29.32	128402	7334	1	3	2	0.9394
AARNVLVKSPNHVKIT	AARNVLVKSPNHVKIT	peptides1	120224_0019_HER042_Asp_B_SW2	583.016	3	583.35	3	precursor [M+1]	29.32	111987	10661	1	3	2	0.9555
AARNVLVKSPNHVKIT	AARNVLVKSPNHVKIT	peptides1	120224_0021_HER042_Asp_C_SW1	583.016	3	583.35	3	precursor [M+1]	29.44	56861	3552	1	3	2	0.9336
AARNVLVKSPNHVKIT	AARNVLVKSPNHVKIT	peptides1	120224_0022_HER042_Asp_C_SW2	583.016	3	583.35	3	precursor [M+1]	29.51	46402	4962	1	3	2	0.9504
AARNVLVKSPNHVKIT	AARNVLVKSPNHVKIT	peptides1	120224_0014_HER042_Asp_A_IDA	583.016	3	583.685	3	precursor [M+2]	29.36	44800	1778	3	3	3	0.9428
AARNVLVKSPNHVKIT	AARNVLVKSPNHVKIT	peptides1	120224_0017_HER042_Asp_B_IDA	583.016	3	583.685	3	precursor [M+2]	29.28	50928	4670	3	3	3	0.9489
AARNVLVKSPNHVKIT	AARNVLVKSPNHVKIT	peptides1	120224_0020_HER042_Asp_C_IDA	583.016	3	583.685	3	precursor [M+2]	29.43	21224	2388	3	3	3	0.929
AARNVLVKSPNHVKIT	AARNVLVKSPNHVKIT	peptides1	120224_0015_HER042_Asp_A_SW1	583.016	3	583.685	3	precursor [M+2]	29.36	42915	1861	3	3	3	0.9525
AARNVLVKSPNHVKIT	AARNVLVKSPNHVKIT	peptides1	120224_0016_HER042_Asp_A_SW2	583.016	3	583.685	3	precursor [M+2]	29.28	39851	430	3	3	3	0.9568
AARNVLVKSPNHVKIT	AARNVLVKSPNHVKIT	peptides1	120224_0018_HER042_Asp_B_SW1	583.016	3	583.685	3	precursor [M+2]	29.32	46261	3621	3	3	3	0.9394
AARNVLVKSPNHVKIT	AARNVLVKSPNHVKIT	peptides1	120224_0019_HER042_Asp_B_SW2	583.016	3	583.685	3	precursor [M+2]	29.28	45300	998	3	3	3	0.9555
AARNVLVKSPNHVKIT	AARNVLVKSPNHVKIT	peptides1	120224_0021_HER042_Asp_C_SW1	583.016	3	583.685	3	precursor [M+2]	29.44	19005	2319	3	3	3	0.9336
AARNVLVKSPNHVKIT	AARNVLVKSPNHVKIT	peptides1	120224_0022_HER042_Asp_C_SW2	583.016	3	583.685	3	precursor [M+2]	29.51	17879	1438	3	3	3	0.9504
AARNVLVKSPNHVKIT	AARNVLVKSPNHVKIT	peptides1	120224_0015_HER042_Asp_A_SW1	583.016	3	625.378	1	b6	29.32	3879	0	6	3	#N/A	0.9525
AARNVLVKSPNHVKIT	AARNVLVKSPNHVKIT	peptides1	120224_0016_HER042_Asp_A_SW2	583.016	3	625.378	1	b6	29.25	3318	34	6	3	#N/A	0.9568
AARNVLVKSPNHVKIT	AARNVLVKSPNHVKIT	peptides1	120224_0018_HER042_Asp_B_SW1	583.016	3	625.378	1	b6	29.4	4063	7	6	3	#N/A	0.9394
AARNVLVKSPNHVKIT	AARNVLVKSPNHVKIT	peptides1	120224_0019_HER042_Asp_B_SW2	583.016	3	625.378	1	b6	29.36	3481	659	6	3	#N/A	0.9555
AARNVLVKSPNHVKIT	AARNVLVKSPNHVKIT	peptides1	120224_0021_HER042_Asp_C_SW1	583.016	3	625.378	1	b6	29.47	1925	59	6	3	#N/A	0.9336
AARNVLVKSPNHVKIT	AARNVLVKSPNHVKIT	peptides1	120224_0022_HER042_Asp_C_SW2	583.016	3	625.378	1	b6	29.47	1677	0	6	3	#N/A	0.9504
AARNVLVKSPNHVKIT	AARNVLVKSPNHVKIT	peptides1	120224_0015_HER042_Asp_A_SW1	583.016	3	693.902	2	b13	29.32	4714	31	5	3	#N/A	0.9525
AARNVLVKSPNHVKIT	AARNVLVKSPNHVKIT	peptides1	120224_0016_HER042_Asp_A_SW2	583.016	3	693.902	2	b13	29.32	3952	543	5	3	#N/A	0.9568
AARNVLVKSPNHVKIT	AARNVLVKSPNHVKIT	peptides1	120224_0018_HER042_Asp_B_SW1	583.016	3	693.902	2	b13	29.32	4685	1	5	3	#N/A	0.9394
AARNVLVKSPNHVKIT	AARNVLVKSPNHVKIT	peptides1	120224_0019_HER042_Asp_B_SW2	583.016	3	693.902	2	b13	29.32	3529	643	5	3	#N/A	0.9555
AARNVLVKSPNHVKIT	AARNVLVKSPNHVKIT	peptides1	120224_0021_HER042_Asp_C_SW1	583.016	3	693.902	2	b13	29.47	2879	0	5	3	#N/A	0.9336
AARNVLVKSPNHVKIT	AARNVLVKSPNHVKIT	peptides1	120224_0022_HER042_Asp_C_SW2	583.016	3	693.902	2	b13	29.51	2041	0	5	3	#N/A	0.9504
AARNVLVKSPNHVKIT	AARNVLVKSPNHVKIT	peptides1	120224_0015_HER042_Asp_A_SW1	583.016	3	543.33	3	b15	29.32	6394	0	4	3	#N/A	0.9525
AARNVLVKSPNHVKIT	AARNVLVKSPNHVKIT	peptides1	120224_0016_HER042_Asp_A_SW2	583.016	3	543.33	3	b15	29.25	5862	34	4	3	#N/A	0.9568
AARNVLVKSPNHVKIT	AARNVLVKSPNHVKIT	peptides1	120224_0018_HER042_Asp_B_SW1	583.016	3	543.33	3	b15	29.32	5612	471	4	3	#N/A	0.9394
AARNVLVKSPNHVKIT	AARNVLVKSPNHVKIT	peptides1	120224_0019_HER042_Asp_B_SW2	583.016	3	543.33	3	b15	29.28	5631	706	4	3	#N/A	0.9555
AARNVLVKSPNHVKIT	AARNVLVKSPNHVKIT	peptides1	120224_0021_HER042_Asp_C_SW1	583.016	3	543.33	3	b15	29.47	3512	0	4	3	#N/A	0.9336
AARNVLVKSPNHVKIT	AARNVLVKSPNHVKIT	peptides1	120224_0022_HER042_Asp_C_SW2	583.016	3	543.33	3	b15	29.55	2984	0	4	3	#N/A	0.9504
AARNVLVKSPNHVKIT	AARNVLVKSPNHVKIT	peptides1	120224_0014_HER042_Asp_A_IDA	437.514	4	437.514	4	precursor	29.39	84421	5291	1	3	1	0.9967
AARNVLVKSPNHVKIT	AARNVLVKSPNHVKIT	peptides1	120224_0017_HER042_Asp_B_IDA	437.514	4	437.514	4	precursor	29.25	97007	3207	1	3	1	0.9911
AARNVLVKSPNHVKIT	AARNVLVKSPNHVKIT	peptides1	120224_0020_HER042_Asp_C_IDA	437.514	4	437.514	4	precursor	29.43	45091	502	1	3	1	0.9902
AARNVLVKSPNHVKIT	AARNVLVKSPNHVKIT	peptides1	120224_0015_HER042_Asp_A_SW1	437.514	4	437.514	4	precursor	29.32	74083	3567	1	3	1	0.9937
AARNVLVKSPNHVKIT	AARNVLVKSPNHVKIT	peptides1	120224_0016_HER042_Asp_A_SW2	437.514	4	437.514	4	precursor	29.32	70762	2757	1	3	1	0.991
AARNVLVKSPNHVKIT	AARNVLVKSPNHVKIT	peptides1	120224_0018_HER042_Asp_B_SW1	437.514	4	437.514	4	precursor	29.36	85034	4786	1	3	1	0.9942
AARNVLVKSPNHVKIT	AARNVLVKSPNHVKIT	peptides1	120224_0019_HER042_Asp_B_SW2	437.514	4	437.514	4	precursor	29.32	83726	1931	1	3	1	0.9942
AARNVLVKSPNHVKIT	AARNVLVKSPNHVKIT	peptides1	120224_0021_HER042_Asp_C_SW1	437.514	4	437.514	4	precursor	29.44	37833	3428	2	3	1	0.9868
AARNVLVKSPNHVKIT	AARNVLVKSPNHVKIT	peptides1	120224_0022_HER042_Asp_C_SW2	437.514	4	437.514	4	precursor	29.51	35444	0	1	3	1	0.9843
AARNVLVKSPNHVKIT	AARNVLVKSPNHVKIT	peptides1	120224_0014_HER042_Asp_A_IDA	437.514	4	437.765	4	precursor [M+1]	29.32	79873	5572	2	3	2	0.9967
AARNVLVKSPNHVKIT	AARNVLVKSPNHVKIT	peptides1	120224_0017_HER042_Asp_B_IDA	437.514	4	437.765	4	precursor [M+1]	29.25	88731	4791	2	3	2	0.9911
AARNVLVKSPNHVKIT	AARNVLVKSPNHVKIT	peptides1	120224_0020_HER042_Asp_C_IDA	437.514	4	437.765	4	precursor [M+1]	29.43	41854	2179	2	3	2	0.9902
AARNVLVKSPNHVKIT	AARNVLVKSPNHVKIT	peptides1	120224_0015_HER042_Asp_A_SW1	437.514	4	437.765	4	precursor [M+1]	29.32	73560	2090	2	3	2	0.9937
AARNVLVKSPNHVKIT	AARNVLVKSPNHVKIT	peptides1	120224_0016_HER042_Asp_A_SW2	437.514	4	437.765	4	precursor [M+1]	29.32	68693	4819	2	3	2	0.991
AARNVLVKSPNHVKIT	AARNVLVKSPNHVKIT	peptides1	120224_0018_HER042_Asp_B_SW1	437.514	4	437.765	4	precursor [M+1]	29.36	79130	6835	2	3	2	0.9942
AARNVLVKSPNHVKIT	AARNVLVKSPNHVKIT	peptides1	120224_0019_HER042_Asp_B_SW2	437.514	4	437.765	4	precursor [M+1]	29.32	78903	4000	2	3	2	0.9942
AARNVLVKSPNHVKIT	AARNVLVKSPNHVKIT	peptides1	120224_0021_HER042_Asp_C_SW1	437.514	4	437.765	4	precursor [M+1]	29.44	38459	1645	1	3	2	0.9868
AARNVLVKSPNHVKIT	AARNVLVKSPNHVKIT	peptides1	120224_0022_HER042_Asp_C_SW2	437.514	4	437.765	4	precursor [M+1]	29.51	31832	2830	2	3	2	0.9843
AARNVLVKSPNHVKIT	AARNVLVKSPNHVKIT	peptides1	120224_0014_HER042_Asp_A_IDA	437.514	4	438.015	4	precursor [M+2]	29.4	41353	2472	3	3	3	0.9967
AARNVLVKSPNHVKIT	AARNVLVKSPNHVKIT	peptides1	120224_0017_HER042_Asp_B_IDA	437.514	4	438.015	4	precursor [M+2]	29.25	45662	3608	3	3	3	0.9911
AARNVLVKSPNHVKIT	AARNVLVKSPNHVKIT	peptides1	120224_0020_HER042_Asp_C_IDA	437.514	4	438.015	4	precursor [M+2]	29.41	20826	2524	3	3	3	0.9902
AARNVLVKSPNHVKIT	AARNVLVKSPNHVKIT	peptides1	120224_0015_HER042_Asp_A_SW1	437.514	4	438.015	4	precursor [M+2]	29.32	39145	1035	3	3	3	0.9937
AARNVLVKSPNHVKIT	AARNVLVKSPNHVKIT	peptides1	120224_0016_HER042_Asp_A_SW2	437.514	4	438.015	4	precursor [M+2]	29.28	38223	1559	3	3	3	0.991
AARNVLVKSPNHVKIT	AARNVLVKSPNHVKIT	peptides1	120224_0018_HER042_Asp_B_SW1	437.514	4	438.015	4	precursor [M+2]	29.36	40958	3728	3	3	3	0.9942
AARNVLVKSPNHVKIT	AARNVLVKSPNHVKIT	peptides1	120224_0019_HER042_Asp_B_SW2	437.514	4	438.015	4	precursor [M+2]	29.32	43206	2175	3	3	3	0.9942
AARNVLVKSPNHVKIT	AARNVLVKSPNHVKIT	peptides1	120224_0021_HER042_Asp_C_SW1	437.514	4	438.015	4	precursor [M+2]	29.47	17924	3412	3	3	3	0.9868
AARNVLVKSPNHVKIT	AARNVLVKSPNHVKIT	peptides1	120224_0022_HER042_Asp_C_SW2	437.514	4	438.015	4	precursor [M+2]	29.51	15630	3959	3	3	3	0.9843
AARNVLVKSPNHVKIT	AARNVLVKSPNHVKIT	peptides1	120224_0015_HER042_Asp_A_SW1	437.514	4	512.301	2	y9	29.4	7790	355	4	3	#N/A	0.9937
AARNVLVKSPNHVKIT	AARNVLVKSPNHVKIT	peptides1	120224_0016_HER042_Asp_A_SW2	437.514	4	512.301	2	y9	29.32	7672	417	4	3	#N/A	0.991
AARNVLVKSPNHVKIT	AARNVLVKSPNHVKIT	peptides1	120224_0018_HER042_Asp_B_SW1	437.514	4	512.301	2	y9	29.36	7755	778	4	3	#N/A	0.9942
AARNVLVKSPNHVKIT	AARNVLVKSPNHVKIT	peptides1	120224_0019_HER042_Asp_B_SW2	437.514	4	512.301	2	y9	29.28	8069	982	4	3	#N/A	0.9942
AARNVLVKSPNHVKIT	AARNVLVKSPNHVKIT	peptides1	120224_0021_HER042_Asp_C_SW1	437.514	4	512.301	2	y9	29.44	4602	0	4	3	#N/A	0.9868
AARNVLVKSPNHVKIT	AARNVLVKSPNHVKIT	peptides1	120224_0022_HER042_Asp_C_SW2	437.514	4	512.301	2	y9	29.47	3578	461	4	3	#N/A	0.9843
AARNVLVKSPNHVKIT	AARNVLVKSPNHVKIT	peptides1	120224_0015_HER042_Asp_A_SW1	437.514	4	299.19	2	y5	29.32	3385	138	6	3	#N/A	0.9937
AARNVLVKSPNHVKIT	AARNVLVKSPNHVKIT	peptides1	120224_0016_HER042_Asp_A_SW2	437.514	4	299.19	2	y5	29.32	3296	160	6	3	#N/A	0.991
AARNVLVKSPNHVKIT	AARNVLVKSPNHVKIT	peptides1	120224_0018_HER042_Asp_B_SW1	437.514	4	299.19	2	y5	29.28	3999	0	6	3	#N/A	0.9942
AARNVLVKSPNHVKIT	AARNVLVKSPNHVKIT	peptides1	120224_0019_HER042_Asp_B_SW2	437.514	4	299.19	2	y5	29.36	3233	429	6	3	#N/A	0.9942
AARNVLVKSPNHVKIT	AARNVLVKSPNHVKIT	peptides1	120224_0021_HER042_Asp_C_SW1	437.514	4	299.19	2	y5	29.44	2241	0	5	3	#N/A	0.9868
AARNVLVKSPNHVKIT	AARNVLVKSPNHVKIT	peptides1	120224_0022_HER042_Asp_C_SW2	437.514	4	299.19	2	y5	29.51	1782	0	5	3	#N/A	0.9843
AARNVLVKSPNHVKIT	AARNVLVKSPNHVKIT	peptides1	120224_0015_HER042_Asp_A_SW1	437.514	4	625.378	1	b6	29.32	3442	0	5	3	#N/A	0.9937
AARNVLVKSPNHVKIT	AARNVLVKSPNHVKIT	peptides1	120224_0016_HER042_Asp_A_SW2	437.514	4	625.378	1	b6	29.32	4321	428	5	3	#N/A	0.991
AARNVLVKSPNHVKIT	AARNVLVKSPNHVKIT	peptides1	120224_0018_HER042_Asp_B_SW1	437.514	4	625.378	1	b6	29.36	4685	0	5	3	#N/A	0.9942
AARNVLVKSPNHVKIT	AARNVLVKSPNHVKIT	peptides1	120224_0019_HER042_Asp_B_SW2	437.514	4	625.378	1	b6	29.28	5788	507	5	3	#N/A	0.9942
AARNVLVKSPNHVKIT	AARNVLVKSPNHVKIT	peptides1	120224_0021_HER042_Asp_C_SW1	437.514	4	625.378	1	b6	29.4	1823	0	6	3	#N/A	0.9868
AARNVLVKSPNHVKIT	AARNVLVKSPNHVKIT	peptides1	120224_0022_HER042_Asp_C_SW2	437.514	4	625.378	1	b6	29.51	1372	647	6	3	#N/A	0.9843
ARNVLVKSPNHVKIT	ARNVLVKSPNHVKIT	peptides1	120224_0014_HER042_Asp_A_IDA	559.337	3	559.337	3	precursor	29.4	18308	5137	1	3	1	0.9662
ARNVLVKSPNHVKIT	ARNVLVKSPNHVKIT	peptides1	120224_0017_HER042_Asp_B_IDA	559.337	3	559.337	3	precursor	29.22	15050	9228	1	3	1	0.9743
ARNVLVKSPNHVKIT	ARNVLVKSPNHVKIT	peptides1	120224_0020_HER042_Asp_C_IDA	559.337	3	559.337	3	precursor	29.43	9765	2410	1	3	1	0.9726
ARNVLVKSPNHVKIT	ARNVLVKSPNHVKIT	peptides1	120224_0015_HER042_Asp_A_SW1	559.337	3	559.337	3	precursor	29.31	17806	723	1	3	1	0.9264
ARNVLVKSPNHVKIT	ARNVLVKSPNHVKIT	peptides1	120224_0016_HER042_Asp_A_SW2	559.337	3	559.337	3	precursor	29.27	14746	4393	1	3	1	0.9616
ARNVLVKSPNHVKIT	ARNVLVKSPNHVKIT	peptides1	120224_0018_HER042_Asp_B_SW1	559.337	3	559.337	3	precursor	29.33	17395	3956	1	3	1	0.9588
ARNVLVKSPNHVKIT	ARNVLVKSPNHVKIT	peptides1	120224_0019_HER042_Asp_B_SW2	559.337	3	559.337	3	precursor	29.33	15018	3850	1	3	1	0.9775
ARNVLVKSPNHVKIT	ARNVLVKSPNHVKIT	peptides1	120224_0021_HER042_Asp_C_SW1	559.337	3	559.337	3	precursor	29.4	6556	3129	1	3	1	0.9636
ARNVLVKSPNHVKIT	ARNVLVKSPNHVKIT	peptides1	120224_0022_HER042_Asp_C_SW2	559.337	3	559.337	3	precursor	29.48	4647	3203	1	3	1	0.9641
ARNVLVKSPNHVKIT	ARNVLVKSPNHVKIT	peptides1	120224_0014_HER042_Asp_A_IDA	559.337	3	559.671	3	precursor [M+1]	29.36	14302	1063	2	3	2	0.9662
ARNVLVKSPNHVKIT	ARNVLVKSPNHVKIT	peptides1	120224_0017_HER042_Asp_B_IDA	559.337	3	559.671	3	precursor [M+1]	29.25	13146	2993	2	3	2	0.9743
ARNVLVKSPNHVKIT	ARNVLVKSPNHVKIT	peptides1	120224_0020_HER042_Asp_C_IDA	559.337	3	559.671	3	precursor [M+1]	29.43	7505	460	2	3	2	0.9726
ARNVLVKSPNHVKIT	ARNVLVKSPNHVKIT	peptides1	120224_0015_HER042_Asp_A_SW1	559.337	3	559.671	3	precursor [M+1]	29.35	9865	3037	2	3	2	0.9264
ARNVLVKSPNHVKIT	ARNVLVKSPNHVKIT	peptides1	120224_0016_HER042_Asp_A_SW2	559.337	3	559.671	3	precursor [M+1]	29.27	10649	2603	2	3	2	0.9616
ARNVLVKSPNHVKIT	ARNVLVKSPNHVKIT	peptides1	120224_0018_HER042_Asp_B_SW1	559.337	3	559.671	3	precursor [M+1]	29.37	12046	2612	2	3	2	0.9588
ARNVLVKSPNHVKIT	ARNVLVKSPNHVKIT	peptides1	120224_0019_HER042_Asp_B_SW2	559.337	3	559.671	3	precursor [M+1]	29.33	11951	1543	2	3	2	0.9775
ARNVLVKSPNHVKIT	ARNVLVKSPNHVKIT	peptides1	120224_0021_HER042_Asp_C_SW1	559.337	3	559.671	3	precursor [M+1]	29.48	5818	969	2	3	2	0.9636
ARNVLVKSPNHVKIT	ARNVLVKSPNHVKIT	peptides1	120224_0022_HER042_Asp_C_SW2	559.337	3	559.671	3	precursor [M+1]	29.48	3879	1489	2	3	2	0.9641
ARNVLVKSPNHVKIT	ARNVLVKSPNHVKIT	peptides1	120224_0014_HER042_Asp_A_IDA	559.337	3	560.006	3	precursor [M+2]	29.35	9459	152	3	3	3	0.9662
ARNVLVKSPNHVKIT	ARNVLVKSPNHVKIT	peptides1	120224_0017_HER042_Asp_B_IDA	559.337	3	560.006	3	precursor [M+2]	29.21	8215	1966	3	3	3	0.9743
ARNVLVKSPNHVKIT	ARNVLVKSPNHVKIT	peptides1	120224_0020_HER042_Asp_C_IDA	559.337	3	560.006	3	precursor [M+2]	29.37	4412	94	3	3	3	0.9726
ARNVLVKSPNHVKIT	ARNVLVKSPNHVKIT	peptides1	120224_0015_HER042_Asp_A_SW1	559.337	3	560.006	3	precursor [M+2]	29.31	6030	1591	3	3	3	0.9264
ARNVLVKSPNHVKIT	ARNVLVKSPNHVKIT	peptides1	120224_0016_HER042_Asp_A_SW2	559.337	3	560.006	3	precursor [M+2]	29.27	5435	1627	3	3	3	0.9616
ARNVLVKSPNHVKIT	ARNVLVKSPNHVKIT	peptides1	120224_0018_HER042_Asp_B_SW1	559.337	3	560.006	3	precursor [M+2]	29.29	7278	2164	3	3	3	0.9588
ARNVLVKSPNHVKIT	ARNVLVKSPNHVKIT	peptides1	120224_0019_HER042_Asp_B_SW2	559.337	3	560.006	3	precursor [M+2]	29.29	6865	1386	3	3	3	0.9775
ARNVLVKSPNHVKIT	ARNVLVKSPNHVKIT	peptides1	120224_0021_HER042_Asp_C_SW1	559.337	3	560.006	3	precursor [M+2]	29.48	2215	644	3	3	3	0.9636
ARNVLVKSPNHVKIT	ARNVLVKSPNHVKIT	peptides1	120224_0022_HER042_Asp_C_SW2	559.337	3	560.006	3	precursor [M+2]	29.52	2644	495	3	3	3	0.9641
ARNVLVKSPNHVKIT	ARNVLVKSPNHVKIT	peptides1	120224_0015_HER042_Asp_A_SW1	559.337	3	808.468	1	y7	29.37	639	722	6	3	#N/A	0.9264
ARNVLVKSPNHVKIT	ARNVLVKSPNHVKIT	peptides1	120224_0016_HER042_Asp_A_SW2	559.337	3	808.468	1	y7	29.25	981	136	5	3	#N/A	0.9616
ARNVLVKSPNHVKIT	ARNVLVKSPNHVKIT	peptides1	120224_0018_HER042_Asp_B_SW1	559.337	3	808.468	1	y7	29.33	1651	0	4	3	#N/A	0.9588
ARNVLVKSPNHVKIT	ARNVLVKSPNHVKIT	peptides1	120224_0019_HER042_Asp_B_SW2	559.337	3	808.468	1	y7	29.33	1263	0	4	3	#N/A	0.9775
ARNVLVKSPNHVKIT	ARNVLVKSPNHVKIT	peptides1	120224_0021_HER042_Asp_C_SW1	559.337	3	808.468	1	y7	29.48	944	0	4	3	#N/A	0.9636
ARNVLVKSPNHVKIT	ARNVLVKSPNHVKIT	peptides1	120224_0022_HER042_Asp_C_SW2	559.337	3	808.468	1	y7	29.52	243	251	6	3	#N/A	0.9641
ARNVLVKSPNHVKIT	ARNVLVKSPNHVKIT	peptides1	120224_0015_HER042_Asp_A_SW1	559.337	3	658.383	2	b12	29.37	1192	139	4	3	#N/A	0.9264
ARNVLVKSPNHVKIT	ARNVLVKSPNHVKIT	peptides1	120224_0016_HER042_Asp_A_SW2	559.337	3	658.383	2	b12	29.29	773	432	6	3	#N/A	0.9616
ARNVLVKSPNHVKIT	ARNVLVKSPNHVKIT	peptides1	120224_0018_HER042_Asp_B_SW1	559.337	3	658.383	2	b12	29.25	585	804	5	3	#N/A	0.9588
ARNVLVKSPNHVKIT	ARNVLVKSPNHVKIT	peptides1	120224_0019_HER042_Asp_B_SW2	559.337	3	658.383	2	b12	29.29	532	497	6	3	#N/A	0.9775
ARNVLVKSPNHVKIT	ARNVLVKSPNHVKIT	peptides1	120224_0021_HER042_Asp_C_SW1	559.337	3	658.383	2	b12	29.52	493	0	5	3	#N/A	0.9636
ARNVLVKSPNHVKIT	ARNVLVKSPNHVKIT	peptides1	120224_0022_HER042_Asp_C_SW2	559.337	3	658.383	2	b12	29.55	357	0	5	3	#N/A	0.9641
ARNVLVKSPNHVKIT	ARNVLVKSPNHVKIT	peptides1	120224_0015_HER042_Asp_A_SW1	559.337	3	519.651	3	b14	29.33	646	0	5	3	#N/A	0.9264
ARNVLVKSPNHVKIT	ARNVLVKSPNHVKIT	peptides1	120224_0016_HER042_Asp_A_SW2	559.337	3	519.651	3	b14	29.25	1056	0	4	3	#N/A	0.9616
ARNVLVKSPNHVKIT	ARNVLVKSPNHVKIT	peptides1	120224_0018_HER042_Asp_B_SW1	559.337	3	519.651	3	b14	29.29	568	454	6	3	#N/A	0.9588
ARNVLVKSPNHVKIT	ARNVLVKSPNHVKIT	peptides1	120224_0019_HER042_Asp_B_SW2	559.337	3	519.651	3	b14	29.33	1121	0	5	3	#N/A	0.9775
ARNVLVKSPNHVKIT	ARNVLVKSPNHVKIT	peptides1	120224_0021_HER042_Asp_C_SW1	559.337	3	519.651	3	b14	29.48	147	301	6	3	#N/A	0.9636
ARNVLVKSPNHVKIT	ARNVLVKSPNHVKIT	peptides1	120224_0022_HER042_Asp_C_SW2	559.337	3	519.651	3	b14	29.48	588	0	4	3	#N/A	0.9641
DFGLARLL	DFGLARLL	peptides1	120224_0014_HER042_Asp_A_IDA	452.766	2	452.766	2	precursor	49.85	3465257	39648	1	2	1	0.9944
DFGLARLL	DFGLARLL	peptides1	120224_0017_HER042_Asp_B_IDA	452.766	2	452.766	2	precursor	49.77	3937133	60814	1	2	1	0.9947
DFGLARLL	DFGLARLL	peptides1	120224_0020_HER042_Asp_C_IDA	452.766	2	452.766	2	precursor	49.85	1760867	33042	1	2	1	0.992
DFGLARLL	DFGLARLL	peptides1	120224_0015_HER042_Asp_A_SW1	452.766	2	452.766	2	precursor	49.85	3042640	65145	1	2	1	0.9977
DFGLARLL	DFGLARLL	peptides1	120224_0016_HER042_Asp_A_SW2	452.766	2	452.766	2	precursor	49.78	2538647	49249	1	2	1	0.9972
DFGLARLL	DFGLARLL	peptides1	120224_0018_HER042_Asp_B_SW1	452.766	2	452.766	2	precursor	49.82	3542655	104294	1	2	1	0.9949
DFGLARLL	DFGLARLL	peptides1	120224_0019_HER042_Asp_B_SW2	452.766	2	452.766	2	precursor	49.81	3156807	45784	1	2	1	0.9973
DFGLARLL	DFGLARLL	peptides1	120224_0021_HER042_Asp_C_SW1	452.766	2	452.766	2	precursor	49.85	1553332	30965	1	2	1	0.9977
DFGLARLL	DFGLARLL	peptides1	120224_0022_HER042_Asp_C_SW2	452.766	2	452.766	2	precursor	49.89	1354352	27152	1	2	1	0.9961
DFGLARLL	DFGLARLL	peptides1	120224_0014_HER042_Asp_A_IDA	452.766	2	453.268	2	precursor [M+1]	49.85	1717076	36781	2	2	2	0.9944
DFGLARLL	DFGLARLL	peptides1	120224_0017_HER042_Asp_B_IDA	452.766	2	453.268	2	precursor [M+1]	49.77	1953849	50954	2	2	2	0.9947
DFGLARLL	DFGLARLL	peptides1	120224_0020_HER042_Asp_C_IDA	452.766	2	453.268	2	precursor [M+1]	49.86	860205	30830	2	2	2	0.992
DFGLARLL	DFGLARLL	peptides1	120224_0015_HER042_Asp_A_SW1	452.766	2	453.268	2	precursor [M+1]	49.85	1542179	51824	3	2	2	0.9977
DFGLARLL	DFGLARLL	peptides1	120224_0016_HER042_Asp_A_SW2	452.766	2	453.268	2	precursor [M+1]	49.78	1320854	30225	3	2	2	0.9972
DFGLARLL	DFGLARLL	peptides1	120224_0018_HER042_Asp_B_SW1	452.766	2	453.268	2	precursor [M+1]	49.82	1760854	74470	3	2	2	0.9949
DFGLARLL	DFGLARLL	peptides1	120224_0019_HER042_Asp_B_SW2	452.766	2	453.268	2	precursor [M+1]	49.81	1597784	38035	3	2	2	0.9973
DFGLARLL	DFGLARLL	peptides1	120224_0021_HER042_Asp_C_SW1	452.766	2	453.268	2	precursor [M+1]	49.85	791668	27017	3	2	2	0.9977
DFGLARLL	DFGLARLL	peptides1	120224_0022_HER042_Asp_C_SW2	452.766	2	453.268	2	precursor [M+1]	49.89	681407	25480	3	2	2	0.9961
DFGLARLL	DFGLARLL	peptides1	120224_0014_HER042_Asp_A_IDA	452.766	2	453.769	2	precursor [M+2]	49.85	514557	8035	3	2	3	0.9944
DFGLARLL	DFGLARLL	peptides1	120224_0017_HER042_Asp_B_IDA	452.766	2	453.769	2	precursor [M+2]	49.77	593816	9430	3	2	3	0.9947
DFGLARLL	DFGLARLL	peptides1	120224_0020_HER042_Asp_C_IDA	452.766	2	453.769	2	precursor [M+2]	49.86	255952	7667	3	2	3	0.992
DFGLARLL	DFGLARLL	peptides1	120224_0015_HER042_Asp_A_SW1	452.766	2	453.769	2	precursor [M+2]	49.82	458662	12385	5	2	3	0.9977
DFGLARLL	DFGLARLL	peptides1	120224_0016_HER042_Asp_A_SW2	452.766	2	453.769	2	precursor [M+2]	49.74	398297	6628	5	2	3	0.9972
DFGLARLL	DFGLARLL	peptides1	120224_0018_HER042_Asp_B_SW1	452.766	2	453.769	2	precursor [M+2]	49.82	536070	16604	5	2	3	0.9949
DFGLARLL	DFGLARLL	peptides1	120224_0019_HER042_Asp_B_SW2	452.766	2	453.769	2	precursor [M+2]	49.81	472654	8327	5	2	3	0.9973
DFGLARLL	DFGLARLL	peptides1	120224_0021_HER042_Asp_C_SW1	452.766	2	453.769	2	precursor [M+2]	49.85	231622	6885	5	2	3	0.9977
DFGLARLL	DFGLARLL	peptides1	120224_0022_HER042_Asp_C_SW2	452.766	2	453.769	2	precursor [M+2]	49.89	200309	5663	5	2	3	0.9961
DFGLARLL	DFGLARLL	peptides1	120224_0015_HER042_Asp_A_SW1	452.766	2	642.43	1	y6	49.82	1698639	28803	2	2	#N/A	0.9977
DFGLARLL	DFGLARLL	peptides1	120224_0016_HER042_Asp_A_SW2	452.766	2	642.43	1	y6	49.78	1506655	15794	2	2	#N/A	0.9972
DFGLARLL	DFGLARLL	peptides1	120224_0018_HER042_Asp_B_SW1	452.766	2	642.43	1	y6	49.82	2011188	43073	2	2	#N/A	0.9949
DFGLARLL	DFGLARLL	peptides1	120224_0019_HER042_Asp_B_SW2	452.766	2	642.43	1	y6	49.81	1853011	21158	2	2	#N/A	0.9973
DFGLARLL	DFGLARLL	peptides1	120224_0021_HER042_Asp_C_SW1	452.766	2	642.43	1	y6	49.85	819658	13087	2	2	#N/A	0.9977
DFGLARLL	DFGLARLL	peptides1	120224_0022_HER042_Asp_C_SW2	452.766	2	642.43	1	y6	49.89	689294	11029	2	2	#N/A	0.9961
DFGLARLL	DFGLARLL	peptides1	120224_0015_HER042_Asp_A_SW1	452.766	2	472.324	1	y4	49.82	772684	21048	4	2	#N/A	0.9977
DFGLARLL	DFGLARLL	peptides1	120224_0016_HER042_Asp_A_SW2	452.766	2	472.324	1	y4	49.78	662242	22810	4	2	#N/A	0.9972
DFGLARLL	DFGLARLL	peptides1	120224_0018_HER042_Asp_B_SW1	452.766	2	472.324	1	y4	49.82	934035	27468	4	2	#N/A	0.9949
DFGLARLL	DFGLARLL	peptides1	120224_0019_HER042_Asp_B_SW2	452.766	2	472.324	1	y4	49.81	811714	20224	4	2	#N/A	0.9973
DFGLARLL	DFGLARLL	peptides1	120224_0021_HER042_Asp_C_SW1	452.766	2	472.324	1	y4	49.89	367304	13631	4	2	#N/A	0.9977
DFGLARLL	DFGLARLL	peptides1	120224_0022_HER042_Asp_C_SW2	452.766	2	472.324	1	y4	49.89	309310	7971	4	2	#N/A	0.9961
DFGLARLL	DFGLARLL	peptides1	120224_0015_HER042_Asp_A_SW1	452.766	2	320.124	1	b3	49.82	274107	5016	6	2	#N/A	0.9977
DFGLARLL	DFGLARLL	peptides1	120224_0016_HER042_Asp_A_SW2	452.766	2	320.124	1	b3	49.78	241801	2189	6	2	#N/A	0.9972
DFGLARLL	DFGLARLL	peptides1	120224_0018_HER042_Asp_B_SW1	452.766	2	320.124	1	b3	49.82	342282	8459	6	2	#N/A	0.9949
DFGLARLL	DFGLARLL	peptides1	120224_0019_HER042_Asp_B_SW2	452.766	2	320.124	1	b3	49.81	300891	3898	6	2	#N/A	0.9973
DFGLARLL	DFGLARLL	peptides1	120224_0021_HER042_Asp_C_SW1	452.766	2	320.124	1	b3	49.85	134660	4464	6	2	#N/A	0.9977
DFGLARLL	DFGLARLL	peptides1	120224_0022_HER042_Asp_C_SW2	452.766	2	320.124	1	b3	49.89	119653	1692	6	2	#N/A	0.9961
DGDLGMGAAKGLQSLPTH	DGDLGM[+16]GAAKGLQSLPTH	peptides1	120224_0014_HER042_Asp_A_IDA	595.293	3	595.293	3	precursor	34.25	35430	19598	1	2	1	0.9423
DGDLGMGAAKGLQSLPTH	DGDLGM[+16]GAAKGLQSLPTH	peptides1	120224_0017_HER042_Asp_B_IDA	595.293	3	595.293	3	precursor	34.18	179934	20417	1	2	1	0.9838
DGDLGMGAAKGLQSLPTH	DGDLGM[+16]GAAKGLQSLPTH	peptides1	120224_0020_HER042_Asp_C_IDA	595.293	3	595.293	3	precursor	34.27	22802	4830	1	2	1	0.9415
DGDLGMGAAKGLQSLPTH	DGDLGM[+16]GAAKGLQSLPTH	peptides1	120224_0015_HER042_Asp_A_SW1	595.293	3	595.293	3	precursor	34.23	27464	14667	1	2	1	0.9629
DGDLGMGAAKGLQSLPTH	DGDLGM[+16]GAAKGLQSLPTH	peptides1	120224_0016_HER042_Asp_A_SW2	595.293	3	595.293	3	precursor	34.19	23847	15239	1	2	1	0.9825
DGDLGMGAAKGLQSLPTH	DGDLGM[+16]GAAKGLQSLPTH	peptides1	120224_0018_HER042_Asp_B_SW1	595.293	3	595.293	3	precursor	34.23	160371	18518	1	2	1	0.9857
DGDLGMGAAKGLQSLPTH	DGDLGM[+16]GAAKGLQSLPTH	peptides1	120224_0019_HER042_Asp_B_SW2	595.293	3	595.293	3	precursor	34.23	159727	14600	1	2	1	0.9797
DGDLGMGAAKGLQSLPTH	DGDLGM[+16]GAAKGLQSLPTH	peptides1	120224_0021_HER042_Asp_C_SW1	595.293	3	595.293	3	precursor	34.3	14355	7228	1	2	1	0.9798
DGDLGMGAAKGLQSLPTH	DGDLGM[+16]GAAKGLQSLPTH	peptides1	120224_0022_HER042_Asp_C_SW2	595.293	3	595.293	3	precursor	34.33	13852	8076	1	2	1	0.9822
DGDLGMGAAKGLQSLPTH	DGDLGM[+16]GAAKGLQSLPTH	peptides1	120224_0014_HER042_Asp_A_IDA	595.293	3	595.627	3	precursor [M+1]	34.25	23333	7718	2	2	2	0.9423
DGDLGMGAAKGLQSLPTH	DGDLGM[+16]GAAKGLQSLPTH	peptides1	120224_0017_HER042_Asp_B_IDA	595.293	3	595.627	3	precursor [M+1]	34.22	152676	3821	2	2	2	0.9838
DGDLGMGAAKGLQSLPTH	DGDLGM[+16]GAAKGLQSLPTH	peptides1	120224_0020_HER042_Asp_C_IDA	595.293	3	595.627	3	precursor [M+1]	34.23	14583	1639	2	2	2	0.9415
DGDLGMGAAKGLQSLPTH	DGDLGM[+16]GAAKGLQSLPTH	peptides1	120224_0015_HER042_Asp_A_SW1	595.293	3	595.627	3	precursor [M+1]	34.23	22616	5562	2	2	2	0.9629
DGDLGMGAAKGLQSLPTH	DGDLGM[+16]GAAKGLQSLPTH	peptides1	120224_0016_HER042_Asp_A_SW2	595.293	3	595.627	3	precursor [M+1]	34.19	19748	5044	2	2	2	0.9825
DGDLGMGAAKGLQSLPTH	DGDLGM[+16]GAAKGLQSLPTH	peptides1	120224_0018_HER042_Asp_B_SW1	595.293	3	595.627	3	precursor [M+1]	34.23	134716	3446	2	2	2	0.9857
DGDLGMGAAKGLQSLPTH	DGDLGM[+16]GAAKGLQSLPTH	peptides1	120224_0019_HER042_Asp_B_SW2	595.293	3	595.627	3	precursor [M+1]	34.23	129481	2934	2	2	2	0.9797
DGDLGMGAAKGLQSLPTH	DGDLGM[+16]GAAKGLQSLPTH	peptides1	120224_0021_HER042_Asp_C_SW1	595.293	3	595.627	3	precursor [M+1]	34.3	11767	2149	2	2	2	0.9798
DGDLGMGAAKGLQSLPTH	DGDLGM[+16]GAAKGLQSLPTH	peptides1	120224_0022_HER042_Asp_C_SW2	595.293	3	595.627	3	precursor [M+1]	34.33	11324	1003	2	2	2	0.9822
DGDLGMGAAKGLQSLPTH	DGDLGM[+16]GAAKGLQSLPTH	peptides1	120224_0014_HER042_Asp_A_IDA	595.293	3	595.961	3	precursor [M+2]	34.22	20466	2796	3	2	3	0.9423
DGDLGMGAAKGLQSLPTH	DGDLGM[+16]GAAKGLQSLPTH	peptides1	120224_0017_HER042_Asp_B_IDA	595.293	3	595.961	3	precursor [M+2]	34.22	83787	6790	3	2	3	0.9838
DGDLGMGAAKGLQSLPTH	DGDLGM[+16]GAAKGLQSLPTH	peptides1	120224_0020_HER042_Asp_C_IDA	595.293	3	595.961	3	precursor [M+2]	34.27	8305	4338	3	2	3	0.9415
DGDLGMGAAKGLQSLPTH	DGDLGM[+16]GAAKGLQSLPTH	peptides1	120224_0015_HER042_Asp_A_SW1	595.293	3	595.961	3	precursor [M+2]	34.23	17460	2355	3	2	3	0.9629
DGDLGMGAAKGLQSLPTH	DGDLGM[+16]GAAKGLQSLPTH	peptides1	120224_0016_HER042_Asp_A_SW2	595.293	3	595.961	3	precursor [M+2]	34.15	12553	3345	3	2	3	0.9825
DGDLGMGAAKGLQSLPTH	DGDLGM[+16]GAAKGLQSLPTH	peptides1	120224_0018_HER042_Asp_B_SW1	595.293	3	595.961	3	precursor [M+2]	34.23	78627	4754	3	2	3	0.9857
DGDLGMGAAKGLQSLPTH	DGDLGM[+16]GAAKGLQSLPTH	peptides1	120224_0019_HER042_Asp_B_SW2	595.293	3	595.961	3	precursor [M+2]	34.19	74607	5489	3	2	3	0.9797
DGDLGMGAAKGLQSLPTH	DGDLGM[+16]GAAKGLQSLPTH	peptides1	120224_0021_HER042_Asp_C_SW1	595.293	3	595.961	3	precursor [M+2]	34.34	7702	2273	3	2	3	0.9798
DGDLGMGAAKGLQSLPTH	DGDLGM[+16]GAAKGLQSLPTH	peptides1	120224_0022_HER042_Asp_C_SW2	595.293	3	595.961	3	precursor [M+2]	34.33	6900	4022	3	2	3	0.9822
DGDLGMGAAKGLQSLPTH	DGDLGM[+16]GAAKGLQSLPTH	peptides1	120224_0015_HER042_Asp_A_SW1	595.293	3	852.457	1	y8	34.19	622	180	6	2	#N/A	0.9629
DGDLGMGAAKGLQSLPTH	DGDLGM[+16]GAAKGLQSLPTH	peptides1	120224_0016_HER042_Asp_A_SW2	595.293	3	852.457	1	y8	34.19	192	253	6	2	#N/A	0.9825
DGDLGMGAAKGLQSLPTH	DGDLGM[+16]GAAKGLQSLPTH	peptides1	120224_0018_HER042_Asp_B_SW1	595.293	3	852.457	1	y8	34.23	2957	312	6	2	#N/A	0.9857
DGDLGMGAAKGLQSLPTH	DGDLGM[+16]GAAKGLQSLPTH	peptides1	120224_0019_HER042_Asp_B_SW2	595.293	3	852.457	1	y8	34.19	3399	385	6	2	#N/A	0.9797
DGDLGMGAAKGLQSLPTH	DGDLGM[+16]GAAKGLQSLPTH	peptides1	120224_0021_HER042_Asp_C_SW1	595.293	3	852.457	1	y8	34.19	125	312	6	2	#N/A	0.9798
DGDLGMGAAKGLQSLPTH	DGDLGM[+16]GAAKGLQSLPTH	peptides1	120224_0022_HER042_Asp_C_SW2	595.293	3	852.457	1	y8	34.37	381	32	6	2	#N/A	0.9822
DGDLGMGAAKGLQSLPTH	DGDLGM[+16]GAAKGLQSLPTH	peptides1	120224_0015_HER042_Asp_A_SW1	595.293	3	354.177	1	y3	34.23	1910	647	5	2	#N/A	0.9629
DGDLGMGAAKGLQSLPTH	DGDLGM[+16]GAAKGLQSLPTH	peptides1	120224_0016_HER042_Asp_A_SW2	595.293	3	354.177	1	y3	34.15	2846	353	5	2	#N/A	0.9825
DGDLGMGAAKGLQSLPTH	DGDLGM[+16]GAAKGLQSLPTH	peptides1	120224_0018_HER042_Asp_B_SW1	595.293	3	354.177	1	y3	34.23	14202	512	5	2	#N/A	0.9857
DGDLGMGAAKGLQSLPTH	DGDLGM[+16]GAAKGLQSLPTH	peptides1	120224_0019_HER042_Asp_B_SW2	595.293	3	354.177	1	y3	34.23	12733	2742	5	2	#N/A	0.9797
DGDLGMGAAKGLQSLPTH	DGDLGM[+16]GAAKGLQSLPTH	peptides1	120224_0021_HER042_Asp_C_SW1	595.293	3	354.177	1	y3	34.3	1454	288	5	2	#N/A	0.9798
DGDLGMGAAKGLQSLPTH	DGDLGM[+16]GAAKGLQSLPTH	peptides1	120224_0022_HER042_Asp_C_SW2	595.293	3	354.177	1	y3	34.37	1278	500	5	2	#N/A	0.9822
DGDLGMGAAKGLQSLPTH	DGDLGM[+16]GAAKGLQSLPTH	peptides1	120224_0015_HER042_Asp_A_SW1	595.293	3	288.083	1	b3	34.27	4489	0	4	2	#N/A	0.9629
DGDLGMGAAKGLQSLPTH	DGDLGM[+16]GAAKGLQSLPTH	peptides1	120224_0016_HER042_Asp_A_SW2	595.293	3	288.083	1	b3	34.19	3673	0	4	2	#N/A	0.9825
DGDLGMGAAKGLQSLPTH	DGDLGM[+16]GAAKGLQSLPTH	peptides1	120224_0018_HER042_Asp_B_SW1	595.293	3	288.083	1	b3	34.27	24754	200	4	2	#N/A	0.9857
DGDLGMGAAKGLQSLPTH	DGDLGM[+16]GAAKGLQSLPTH	peptides1	120224_0019_HER042_Asp_B_SW2	595.293	3	288.083	1	b3	34.19	22491	0	4	2	#N/A	0.9797
DGDLGMGAAKGLQSLPTH	DGDLGM[+16]GAAKGLQSLPTH	peptides1	120224_0021_HER042_Asp_C_SW1	595.293	3	288.083	1	b3	34.27	2498	0	4	2	#N/A	0.9798
DGDLGMGAAKGLQSLPTH	DGDLGM[+16]GAAKGLQSLPTH	peptides1	120224_0022_HER042_Asp_C_SW2	595.293	3	288.083	1	b3	34.33	1598	32	4	2	#N/A	0.9822
DGDPASNTAPLQPEQL	DGDPASNTAPLQPEQL	peptides1	120224_0014_HER042_Asp_A_IDA	826.892	2	826.892	2	precursor	40.74	243559	8281	1	0	1	0.9978
DGDPASNTAPLQPEQL	DGDPASNTAPLQPEQL	peptides1	120224_0017_HER042_Asp_B_IDA	826.892	2	826.892	2	precursor	40.65	301340	7927	1	0	1	0.9975
DGDPASNTAPLQPEQL	DGDPASNTAPLQPEQL	peptides1	120224_0020_HER042_Asp_C_IDA	826.892	2	826.892	2	precursor	40.69	135298	6317	1	0	1	0.9923
DGDPASNTAPLQPEQL	DGDPASNTAPLQPEQL	peptides1	120224_0015_HER042_Asp_A_SW1	826.892	2	826.892	2	precursor	40.66	233614	2786	1	0	1	0.9967
DGDPASNTAPLQPEQL	DGDPASNTAPLQPEQL	peptides1	120224_0016_HER042_Asp_A_SW2	826.892	2	826.892	2	precursor	40.61	193570	5954	1	0	1	0.9951
DGDPASNTAPLQPEQL	DGDPASNTAPLQPEQL	peptides1	120224_0018_HER042_Asp_B_SW1	826.892	2	826.892	2	precursor	40.66	275389	5496	1	0	1	0.9942
DGDPASNTAPLQPEQL	DGDPASNTAPLQPEQL	peptides1	120224_0019_HER042_Asp_B_SW2	826.892	2	826.892	2	precursor	40.68	241689	7200	1	0	1	0.9929
DGDPASNTAPLQPEQL	DGDPASNTAPLQPEQL	peptides1	120224_0021_HER042_Asp_C_SW1	826.892	2	826.892	2	precursor	40.73	118653	8491	1	0	1	0.9929
DGDPASNTAPLQPEQL	DGDPASNTAPLQPEQL	peptides1	120224_0022_HER042_Asp_C_SW2	826.892	2	826.892	2	precursor	40.72	96720	6891	1	0	1	0.992
DGDPASNTAPLQPEQL	DGDPASNTAPLQPEQL	peptides1	120224_0014_HER042_Asp_A_IDA	826.892	2	827.393	2	precursor [M+1]	40.74	210806	9141	2	0	2	0.9978
DGDPASNTAPLQPEQL	DGDPASNTAPLQPEQL	peptides1	120224_0017_HER042_Asp_B_IDA	826.892	2	827.393	2	precursor [M+1]	40.65	253593	14070	2	0	2	0.9975
DGDPASNTAPLQPEQL	DGDPASNTAPLQPEQL	peptides1	120224_0020_HER042_Asp_C_IDA	826.892	2	827.393	2	precursor [M+1]	40.69	119640	6066	2	0	2	0.9923
DGDPASNTAPLQPEQL	DGDPASNTAPLQPEQL	peptides1	120224_0015_HER042_Asp_A_SW1	826.892	2	827.393	2	precursor [M+1]	40.66	196381	9201	2	0	2	0.9967
DGDPASNTAPLQPEQL	DGDPASNTAPLQPEQL	peptides1	120224_0016_HER042_Asp_A_SW2	826.892	2	827.393	2	precursor [M+1]	40.61	169718	4518	2	0	2	0.9951
DGDPASNTAPLQPEQL	DGDPASNTAPLQPEQL	peptides1	120224_0018_HER042_Asp_B_SW1	826.892	2	827.393	2	precursor [M+1]	40.7	230637	13874	2	0	2	0.9942
DGDPASNTAPLQPEQL	DGDPASNTAPLQPEQL	peptides1	120224_0019_HER042_Asp_B_SW2	826.892	2	827.393	2	precursor [M+1]	40.68	204380	11676	2	0	2	0.9929
DGDPASNTAPLQPEQL	DGDPASNTAPLQPEQL	peptides1	120224_0021_HER042_Asp_C_SW1	826.892	2	827.393	2	precursor [M+1]	40.73	106046	7088	2	0	2	0.9929
DGDPASNTAPLQPEQL	DGDPASNTAPLQPEQL	peptides1	120224_0022_HER042_Asp_C_SW2	826.892	2	827.393	2	precursor [M+1]	40.72	87181	4118	2	0	2	0.992
DGDPASNTAPLQPEQL	DGDPASNTAPLQPEQL	peptides1	120224_0014_HER042_Asp_A_IDA	826.892	2	827.895	2	precursor [M+2]	40.74	102519	6990	3	0	3	0.9978
DGDPASNTAPLQPEQL	DGDPASNTAPLQPEQL	peptides1	120224_0017_HER042_Asp_B_IDA	826.892	2	827.895	2	precursor [M+2]	40.65	126518	6520	3	0	3	0.9975
DGDPASNTAPLQPEQL	DGDPASNTAPLQPEQL	peptides1	120224_0020_HER042_Asp_C_IDA	826.892	2	827.895	2	precursor [M+2]	40.69	59930	2614	3	0	3	0.9923
DGDPASNTAPLQPEQL	DGDPASNTAPLQPEQL	peptides1	120224_0015_HER042_Asp_A_SW1	826.892	2	827.895	2	precursor [M+2]	40.66	94565	7360	3	0	3	0.9967
DGDPASNTAPLQPEQL	DGDPASNTAPLQPEQL	peptides1	120224_0016_HER042_Asp_A_SW2	826.892	2	827.895	2	precursor [M+2]	40.61	79854	4751	3	0	3	0.9951
DGDPASNTAPLQPEQL	DGDPASNTAPLQPEQL	peptides1	120224_0018_HER042_Asp_B_SW1	826.892	2	827.895	2	precursor [M+2]	40.66	108993	8832	3	0	3	0.9942
DGDPASNTAPLQPEQL	DGDPASNTAPLQPEQL	peptides1	120224_0019_HER042_Asp_B_SW2	826.892	2	827.895	2	precursor [M+2]	40.68	106086	819	3	0	3	0.9929
DGDPASNTAPLQPEQL	DGDPASNTAPLQPEQL	peptides1	120224_0021_HER042_Asp_C_SW1	826.892	2	827.895	2	precursor [M+2]	40.73	51402	1901	3	0	3	0.9929
DGDPASNTAPLQPEQL	DGDPASNTAPLQPEQL	peptides1	120224_0022_HER042_Asp_C_SW2	826.892	2	827.895	2	precursor [M+2]	40.72	41138	4363	3	0	3	0.992
DGDPASNTAPLQPEQL	DGDPASNTAPLQPEQL	peptides1	120224_0015_HER042_Asp_A_SW1	826.892	2	824.451	1	y7	40.7	46646	753	5	0	#N/A	0.9967
DGDPASNTAPLQPEQL	DGDPASNTAPLQPEQL	peptides1	120224_0016_HER042_Asp_A_SW2	826.892	2	824.451	1	y7	40.57	37293	1596	6	0	#N/A	0.9951
DGDPASNTAPLQPEQL	DGDPASNTAPLQPEQL	peptides1	120224_0018_HER042_Asp_B_SW1	826.892	2	824.451	1	y7	40.66	51357	2343	6	0	#N/A	0.9942
DGDPASNTAPLQPEQL	DGDPASNTAPLQPEQL	peptides1	120224_0019_HER042_Asp_B_SW2	826.892	2	824.451	1	y7	40.68	49712	1078	5	0	#N/A	0.9929
DGDPASNTAPLQPEQL	DGDPASNTAPLQPEQL	peptides1	120224_0021_HER042_Asp_C_SW1	826.892	2	824.451	1	y7	40.77	23828	367	6	0	#N/A	0.9929
DGDPASNTAPLQPEQL	DGDPASNTAPLQPEQL	peptides1	120224_0022_HER042_Asp_C_SW2	826.892	2	824.451	1	y7	40.72	19357	618	6	0	#N/A	0.992
DGDPASNTAPLQPEQL	DGDPASNTAPLQPEQL	peptides1	120224_0015_HER042_Asp_A_SW1	826.892	2	486.256	1	y4	40.66	88203	3027	4	0	#N/A	0.9967
DGDPASNTAPLQPEQL	DGDPASNTAPLQPEQL	peptides1	120224_0016_HER042_Asp_A_SW2	826.892	2	486.256	1	y4	40.64	73800	3756	4	0	#N/A	0.9951
DGDPASNTAPLQPEQL	DGDPASNTAPLQPEQL	peptides1	120224_0018_HER042_Asp_B_SW1	826.892	2	486.256	1	y4	40.66	104527	1621	4	0	#N/A	0.9942
DGDPASNTAPLQPEQL	DGDPASNTAPLQPEQL	peptides1	120224_0019_HER042_Asp_B_SW2	826.892	2	486.256	1	y4	40.68	97521	3254	4	0	#N/A	0.9929
DGDPASNTAPLQPEQL	DGDPASNTAPLQPEQL	peptides1	120224_0021_HER042_Asp_C_SW1	826.892	2	486.256	1	y4	40.77	48184	0	4	0	#N/A	0.9929
DGDPASNTAPLQPEQL	DGDPASNTAPLQPEQL	peptides1	120224_0022_HER042_Asp_C_SW2	826.892	2	486.256	1	y4	40.72	39342	0	4	0	#N/A	0.992
DGDPASNTAPLQPEQL	DGDPASNTAPLQPEQL	peptides1	120224_0015_HER042_Asp_A_SW1	826.892	2	829.332	1	b9	40.7	44928	3027	6	0	#N/A	0.9967
DGDPASNTAPLQPEQL	DGDPASNTAPLQPEQL	peptides1	120224_0016_HER042_Asp_A_SW2	826.892	2	829.332	1	b9	40.57	40089	532	5	0	#N/A	0.9951
DGDPASNTAPLQPEQL	DGDPASNTAPLQPEQL	peptides1	120224_0018_HER042_Asp_B_SW1	826.892	2	829.332	1	b9	40.66	56372	2715	5	0	#N/A	0.9942
DGDPASNTAPLQPEQL	DGDPASNTAPLQPEQL	peptides1	120224_0019_HER042_Asp_B_SW2	826.892	2	829.332	1	b9	40.68	49376	4333	6	0	#N/A	0.9929
DGDPASNTAPLQPEQL	DGDPASNTAPLQPEQL	peptides1	120224_0021_HER042_Asp_C_SW1	826.892	2	829.332	1	b9	40.77	23856	1014	5	0	#N/A	0.9929
DGDPASNTAPLQPEQL	DGDPASNTAPLQPEQL	peptides1	120224_0022_HER042_Asp_C_SW2	826.892	2	829.332	1	b9	40.79	19452	1073	5	0	#N/A	0.992
DGDPASNTAPLQPEQLQVF	DGDPASNTAPLQPEQLQVF	peptides1	120224_0014_HER042_Asp_A_IDA	676.329	3	676.329	3	precursor	50.55	99181	4588	1	0	2	0.9864
DGDPASNTAPLQPEQLQVF	DGDPASNTAPLQPEQLQVF	peptides1	120224_0017_HER042_Asp_B_IDA	676.329	3	676.329	3	precursor	50.48	111124	2605	1	0	2	0.985
DGDPASNTAPLQPEQLQVF	DGDPASNTAPLQPEQLQVF	peptides1	120224_0020_HER042_Asp_C_IDA	676.329	3	676.329	3	precursor	50.57	30707	2537	2	0	2	0.9919
DGDPASNTAPLQPEQLQVF	DGDPASNTAPLQPEQLQVF	peptides1	120224_0015_HER042_Asp_A_SW1	676.329	3	676.329	3	precursor	50.58	83840	4578	1	0	2	0.9883
DGDPASNTAPLQPEQLQVF	DGDPASNTAPLQPEQLQVF	peptides1	120224_0016_HER042_Asp_A_SW2	676.329	3	676.329	3	precursor	50.47	75139	4372	2	0	2	0.9857
DGDPASNTAPLQPEQLQVF	DGDPASNTAPLQPEQLQVF	peptides1	120224_0018_HER042_Asp_B_SW1	676.329	3	676.329	3	precursor	50.54	102746	5754	2	0	2	0.9883
DGDPASNTAPLQPEQLQVF	DGDPASNTAPLQPEQLQVF	peptides1	120224_0019_HER042_Asp_B_SW2	676.329	3	676.329	3	precursor	50.5	92622	6363	2	0	2	0.9895
DGDPASNTAPLQPEQLQVF	DGDPASNTAPLQPEQLQVF	peptides1	120224_0021_HER042_Asp_C_SW1	676.329	3	676.329	3	precursor	50.54	29843	2506	2	0	2	0.9937
DGDPASNTAPLQPEQLQVF	DGDPASNTAPLQPEQLQVF	peptides1	120224_0022_HER042_Asp_C_SW2	676.329	3	676.329	3	precursor	50.58	30764	2134	2	0	2	0.9921
DGDPASNTAPLQPEQLQVF	DGDPASNTAPLQPEQLQVF	peptides1	120224_0014_HER042_Asp_A_IDA	676.329	3	676.663	3	precursor [M+1]	50.55	98069	2121	2	0	1	0.9864
DGDPASNTAPLQPEQLQVF	DGDPASNTAPLQPEQLQVF	peptides1	120224_0017_HER042_Asp_B_IDA	676.329	3	676.663	3	precursor [M+1]	50.51	109556	2414	2	0	1	0.985
DGDPASNTAPLQPEQLQVF	DGDPASNTAPLQPEQLQVF	peptides1	120224_0020_HER042_Asp_C_IDA	676.329	3	676.663	3	precursor [M+1]	50.56	31316	1823	1	0	1	0.9919
DGDPASNTAPLQPEQLQVF	DGDPASNTAPLQPEQLQVF	peptides1	120224_0015_HER042_Asp_A_SW1	676.329	3	676.663	3	precursor [M+1]	50.58	83765	1648	2	0	1	0.9883
DGDPASNTAPLQPEQLQVF	DGDPASNTAPLQPEQLQVF	peptides1	120224_0016_HER042_Asp_A_SW2	676.329	3	676.663	3	precursor [M+1]	50.47	75971	1448	1	0	1	0.9857
DGDPASNTAPLQPEQLQVF	DGDPASNTAPLQPEQLQVF	peptides1	120224_0018_HER042_Asp_B_SW1	676.329	3	676.663	3	precursor [M+1]	50.54	102944	2624	1	0	1	0.9883
DGDPASNTAPLQPEQLQVF	DGDPASNTAPLQPEQLQVF	peptides1	120224_0019_HER042_Asp_B_SW2	676.329	3	676.663	3	precursor [M+1]	50.5	93658	0	1	0	1	0.9895
DGDPASNTAPLQPEQLQVF	DGDPASNTAPLQPEQLQVF	peptides1	120224_0021_HER042_Asp_C_SW1	676.329	3	676.663	3	precursor [M+1]	50.58	32963	399	1	0	1	0.9937
DGDPASNTAPLQPEQLQVF	DGDPASNTAPLQPEQLQVF	peptides1	120224_0022_HER042_Asp_C_SW2	676.329	3	676.663	3	precursor [M+1]	50.54	32910	721	1	0	1	0.9921
DGDPASNTAPLQPEQLQVF	DGDPASNTAPLQPEQLQVF	peptides1	120224_0014_HER042_Asp_A_IDA	676.329	3	676.997	3	precursor [M+2]	50.56	58501	2973	3	0	3	0.9864
DGDPASNTAPLQPEQLQVF	DGDPASNTAPLQPEQLQVF	peptides1	120224_0017_HER042_Asp_B_IDA	676.329	3	676.997	3	precursor [M+2]	50.43	64461	3553	3	0	3	0.985
DGDPASNTAPLQPEQLQVF	DGDPASNTAPLQPEQLQVF	peptides1	120224_0020_HER042_Asp_C_IDA	676.329	3	676.997	3	precursor [M+2]	50.56	19033	2200	3	0	3	0.9919
DGDPASNTAPLQPEQLQVF	DGDPASNTAPLQPEQLQVF	peptides1	120224_0015_HER042_Asp_A_SW1	676.329	3	676.997	3	precursor [M+2]	50.58	50277	2201	3	0	3	0.9883
DGDPASNTAPLQPEQLQVF	DGDPASNTAPLQPEQLQVF	peptides1	120224_0016_HER042_Asp_A_SW2	676.329	3	676.997	3	precursor [M+2]	50.47	43114	3295	3	0	3	0.9857
DGDPASNTAPLQPEQLQVF	DGDPASNTAPLQPEQLQVF	peptides1	120224_0018_HER042_Asp_B_SW1	676.329	3	676.997	3	precursor [M+2]	50.54	61248	3294	3	0	3	0.9883
DGDPASNTAPLQPEQLQVF	DGDPASNTAPLQPEQLQVF	peptides1	120224_0019_HER042_Asp_B_SW2	676.329	3	676.997	3	precursor [M+2]	50.5	55531	1322	3	0	3	0.9895
DGDPASNTAPLQPEQLQVF	DGDPASNTAPLQPEQLQVF	peptides1	120224_0021_HER042_Asp_C_SW1	676.329	3	676.997	3	precursor [M+2]	50.54	18660	1336	3	0	3	0.9937
DGDPASNTAPLQPEQLQVF	DGDPASNTAPLQPEQLQVF	peptides1	120224_0022_HER042_Asp_C_SW2	676.329	3	676.997	3	precursor [M+2]	50.58	18601	1748	3	0	3	0.9921
DGDPASNTAPLQPEQLQVF	DGDPASNTAPLQPEQLQVF	peptides1	120224_0015_HER042_Asp_A_SW1	676.329	3	860.451	1	y7	50.58	7374	0	6	0	#N/A	0.9883
DGDPASNTAPLQPEQLQVF	DGDPASNTAPLQPEQLQVF	peptides1	120224_0016_HER042_Asp_A_SW2	676.329	3	860.451	1	y7	50.47	5822	588	6	0	#N/A	0.9857
DGDPASNTAPLQPEQLQVF	DGDPASNTAPLQPEQLQVF	peptides1	120224_0018_HER042_Asp_B_SW1	676.329	3	860.451	1	y7	50.51	8610	0	6	0	#N/A	0.9883
DGDPASNTAPLQPEQLQVF	DGDPASNTAPLQPEQLQVF	peptides1	120224_0019_HER042_Asp_B_SW2	676.329	3	860.451	1	y7	50.54	8080	0	6	0	#N/A	0.9895
DGDPASNTAPLQPEQLQVF	DGDPASNTAPLQPEQLQVF	peptides1	120224_0021_HER042_Asp_C_SW1	676.329	3	860.451	1	y7	50.58	2707	0	6	0	#N/A	0.9937
DGDPASNTAPLQPEQLQVF	DGDPASNTAPLQPEQLQVF	peptides1	120224_0022_HER042_Asp_C_SW2	676.329	3	860.451	1	y7	50.62	2993	0	6	0	#N/A	0.9921
DGDPASNTAPLQPEQLQVF	DGDPASNTAPLQPEQLQVF	peptides1	120224_0015_HER042_Asp_A_SW1	676.329	3	288.083	1	b3	50.54	8395	0	5	0	#N/A	0.9883
DGDPASNTAPLQPEQLQVF	DGDPASNTAPLQPEQLQVF	peptides1	120224_0016_HER042_Asp_A_SW2	676.329	3	288.083	1	b3	50.54	7990	294	5	0	#N/A	0.9857
DGDPASNTAPLQPEQLQVF	DGDPASNTAPLQPEQLQVF	peptides1	120224_0018_HER042_Asp_B_SW1	676.329	3	288.083	1	b3	50.51	11868	732	5	0	#N/A	0.9883
DGDPASNTAPLQPEQLQVF	DGDPASNTAPLQPEQLQVF	peptides1	120224_0019_HER042_Asp_B_SW2	676.329	3	288.083	1	b3	50.5	9806	444	5	0	#N/A	0.9895
DGDPASNTAPLQPEQLQVF	DGDPASNTAPLQPEQLQVF	peptides1	120224_0021_HER042_Asp_C_SW1	676.329	3	288.083	1	b3	50.58	3173	0	5	0	#N/A	0.9937
DGDPASNTAPLQPEQLQVF	DGDPASNTAPLQPEQLQVF	peptides1	120224_0022_HER042_Asp_C_SW2	676.329	3	288.083	1	b3	50.62	3945	0	5	0	#N/A	0.9921
DGDPASNTAPLQPEQLQVF	DGDPASNTAPLQPEQLQVF	peptides1	120224_0015_HER042_Asp_A_SW1	676.329	3	829.332	1	b9	50.51	13453	0	4	0	#N/A	0.9883
DGDPASNTAPLQPEQLQVF	DGDPASNTAPLQPEQLQVF	peptides1	120224_0016_HER042_Asp_A_SW2	676.329	3	829.332	1	b9	50.47	11858	147	4	0	#N/A	0.9857
DGDPASNTAPLQPEQLQVF	DGDPASNTAPLQPEQLQVF	peptides1	120224_0018_HER042_Asp_B_SW1	676.329	3	829.332	1	b9	50.54	15840	436	4	0	#N/A	0.9883
DGDPASNTAPLQPEQLQVF	DGDPASNTAPLQPEQLQVF	peptides1	120224_0019_HER042_Asp_B_SW2	676.329	3	829.332	1	b9	50.5	14997	165	4	0	#N/A	0.9895
DGDPASNTAPLQPEQLQVF	DGDPASNTAPLQPEQLQVF	peptides1	120224_0021_HER042_Asp_C_SW1	676.329	3	829.332	1	b9	50.62	4910	176	4	0	#N/A	0.9937
DGDPASNTAPLQPEQLQVF	DGDPASNTAPLQPEQLQVF	peptides1	120224_0022_HER042_Asp_C_SW2	676.329	3	829.332	1	b9	50.58	5301	0	4	0	#N/A	0.9921
DGENVKIPVAIKVLR	DGENVKIPVAIKVLR	peptides1	120224_0014_HER042_Asp_A_IDA	413.503	4	413.503	4	precursor	36.44	149765	657	1	2	1	0.9745
DGENVKIPVAIKVLR	DGENVKIPVAIKVLR	peptides1	120224_0017_HER042_Asp_B_IDA	413.503	4	413.503	4	precursor	36.34	144595	4414	1	2	1	0.9804
DGENVKIPVAIKVLR	DGENVKIPVAIKVLR	peptides1	120224_0020_HER042_Asp_C_IDA	413.503	4	413.503	4	precursor	36.44	72006	1062	1	2	1	0.9865
DGENVKIPVAIKVLR	DGENVKIPVAIKVLR	peptides1	120224_0015_HER042_Asp_A_SW1	413.503	4	413.503	4	precursor	36.4	135186	880	1	2	1	0.9771
DGENVKIPVAIKVLR	DGENVKIPVAIKVLR	peptides1	120224_0016_HER042_Asp_A_SW2	413.503	4	413.503	4	precursor	36.36	119945	3862	1	2	1	0.9746
DGENVKIPVAIKVLR	DGENVKIPVAIKVLR	peptides1	120224_0018_HER042_Asp_B_SW1	413.503	4	413.503	4	precursor	36.4	144738	3519	1	2	1	0.972
DGENVKIPVAIKVLR	DGENVKIPVAIKVLR	peptides1	120224_0019_HER042_Asp_B_SW2	413.503	4	413.503	4	precursor	36.44	123191	1146	1	2	1	0.9862
DGENVKIPVAIKVLR	DGENVKIPVAIKVLR	peptides1	120224_0021_HER042_Asp_C_SW1	413.503	4	413.503	4	precursor	36.48	65296	1467	1	2	1	0.9865
DGENVKIPVAIKVLR	DGENVKIPVAIKVLR	peptides1	120224_0022_HER042_Asp_C_SW2	413.503	4	413.503	4	precursor	36.51	54851	410	1	2	1	0.987
DGENVKIPVAIKVLR	DGENVKIPVAIKVLR	peptides1	120224_0014_HER042_Asp_A_IDA	413.503	4	413.754	4	precursor [M+1]	36.44	114871	3590	2	2	2	0.9745
DGENVKIPVAIKVLR	DGENVKIPVAIKVLR	peptides1	120224_0017_HER042_Asp_B_IDA	413.503	4	413.754	4	precursor [M+1]	36.34	116667	1599	2	2	2	0.9804
DGENVKIPVAIKVLR	DGENVKIPVAIKVLR	peptides1	120224_0020_HER042_Asp_C_IDA	413.503	4	413.754	4	precursor [M+1]	36.44	60781	1733	2	2	2	0.9865
DGENVKIPVAIKVLR	DGENVKIPVAIKVLR	peptides1	120224_0015_HER042_Asp_A_SW1	413.503	4	413.754	4	precursor [M+1]	36.4	106197	1922	2	2	2	0.9771
DGENVKIPVAIKVLR	DGENVKIPVAIKVLR	peptides1	120224_0016_HER042_Asp_A_SW2	413.503	4	413.754	4	precursor [M+1]	36.36	92793	4057	2	2	2	0.9746
DGENVKIPVAIKVLR	DGENVKIPVAIKVLR	peptides1	120224_0018_HER042_Asp_B_SW1	413.503	4	413.754	4	precursor [M+1]	36.4	108944	6285	2	2	2	0.972
DGENVKIPVAIKVLR	DGENVKIPVAIKVLR	peptides1	120224_0019_HER042_Asp_B_SW2	413.503	4	413.754	4	precursor [M+1]	36.44	102437	1238	2	2	2	0.9862
DGENVKIPVAIKVLR	DGENVKIPVAIKVLR	peptides1	120224_0021_HER042_Asp_C_SW1	413.503	4	413.754	4	precursor [M+1]	36.44	55359	1461	2	2	2	0.9865
DGENVKIPVAIKVLR	DGENVKIPVAIKVLR	peptides1	120224_0022_HER042_Asp_C_SW2	413.503	4	413.754	4	precursor [M+1]	36.55	46032	1329	2	2	2	0.987
DGENVKIPVAIKVLR	DGENVKIPVAIKVLR	peptides1	120224_0014_HER042_Asp_A_IDA	413.503	4	414.004	4	precursor [M+2]	36.44	61193	2910	3	2	3	0.9745
DGENVKIPVAIKVLR	DGENVKIPVAIKVLR	peptides1	120224_0017_HER042_Asp_B_IDA	413.503	4	414.004	4	precursor [M+2]	36.34	58529	5058	3	2	3	0.9804
DGENVKIPVAIKVLR	DGENVKIPVAIKVLR	peptides1	120224_0020_HER042_Asp_C_IDA	413.503	4	414.004	4	precursor [M+2]	36.44	33495	1289	3	2	3	0.9865
DGENVKIPVAIKVLR	DGENVKIPVAIKVLR	peptides1	120224_0015_HER042_Asp_A_SW1	413.503	4	414.004	4	precursor [M+2]	36.4	54492	3888	3	2	3	0.9771
DGENVKIPVAIKVLR	DGENVKIPVAIKVLR	peptides1	120224_0016_HER042_Asp_A_SW2	413.503	4	414.004	4	precursor [M+2]	36.36	47509	4538	3	2	3	0.9746
DGENVKIPVAIKVLR	DGENVKIPVAIKVLR	peptides1	120224_0018_HER042_Asp_B_SW1	413.503	4	414.004	4	precursor [M+2]	36.4	59277	2147	3	2	3	0.972
DGENVKIPVAIKVLR	DGENVKIPVAIKVLR	peptides1	120224_0019_HER042_Asp_B_SW2	413.503	4	414.004	4	precursor [M+2]	36.4	53168	3821	3	2	3	0.9862
DGENVKIPVAIKVLR	DGENVKIPVAIKVLR	peptides1	120224_0021_HER042_Asp_C_SW1	413.503	4	414.004	4	precursor [M+2]	36.44	27011	1926	3	2	3	0.9865
DGENVKIPVAIKVLR	DGENVKIPVAIKVLR	peptides1	120224_0022_HER042_Asp_C_SW2	413.503	4	414.004	4	precursor [M+2]	36.51	24849	1282	3	2	3	0.987
DGENVKIPVAIKVLR	DGENVKIPVAIKVLR	peptides1	120224_0015_HER042_Asp_A_SW1	413.503	4	699.488	1	y6	36.4	8528	319	4	2	#N/A	0.9771
DGENVKIPVAIKVLR	DGENVKIPVAIKVLR	peptides1	120224_0016_HER042_Asp_A_SW2	413.503	4	699.488	1	y6	36.36	7888	0	4	2	#N/A	0.9746
DGENVKIPVAIKVLR	DGENVKIPVAIKVLR	peptides1	120224_0018_HER042_Asp_B_SW1	413.503	4	699.488	1	y6	36.37	9368	441	4	2	#N/A	0.972
DGENVKIPVAIKVLR	DGENVKIPVAIKVLR	peptides1	120224_0019_HER042_Asp_B_SW2	413.503	4	699.488	1	y6	36.48	7549	638	5	2	#N/A	0.9862
DGENVKIPVAIKVLR	DGENVKIPVAIKVLR	peptides1	120224_0021_HER042_Asp_C_SW1	413.503	4	699.488	1	y6	36.44	4045	0	4	2	#N/A	0.9865
DGENVKIPVAIKVLR	DGENVKIPVAIKVLR	peptides1	120224_0022_HER042_Asp_C_SW2	413.503	4	699.488	1	y6	36.55	4261	0	4	2	#N/A	0.987
DGENVKIPVAIKVLR	DGENVKIPVAIKVLR	peptides1	120224_0015_HER042_Asp_A_SW1	413.503	4	628.45	1	y5	36.4	3490	0	6	2	#N/A	0.9771
DGENVKIPVAIKVLR	DGENVKIPVAIKVLR	peptides1	120224_0016_HER042_Asp_A_SW2	413.503	4	628.45	1	y5	36.36	2879	0	6	2	#N/A	0.9746
DGENVKIPVAIKVLR	DGENVKIPVAIKVLR	peptides1	120224_0018_HER042_Asp_B_SW1	413.503	4	628.45	1	y5	36.4	3433	0	6	2	#N/A	0.972
DGENVKIPVAIKVLR	DGENVKIPVAIKVLR	peptides1	120224_0019_HER042_Asp_B_SW2	413.503	4	628.45	1	y5	36.44	3790	0	6	2	#N/A	0.9862
DGENVKIPVAIKVLR	DGENVKIPVAIKVLR	peptides1	120224_0021_HER042_Asp_C_SW1	413.503	4	628.45	1	y5	36.48	2105	0	6	2	#N/A	0.9865
DGENVKIPVAIKVLR	DGENVKIPVAIKVLR	peptides1	120224_0022_HER042_Asp_C_SW2	413.503	4	628.45	1	y5	36.55	1371	0	6	2	#N/A	0.987
DGENVKIPVAIKVLR	DGENVKIPVAIKVLR	peptides1	120224_0015_HER042_Asp_A_SW1	413.503	4	515.366	1	y4	36.4	8351	122	5	2	#N/A	0.9771
DGENVKIPVAIKVLR	DGENVKIPVAIKVLR	peptides1	120224_0016_HER042_Asp_A_SW2	413.503	4	515.366	1	y4	36.36	7631	217	5	2	#N/A	0.9746
DGENVKIPVAIKVLR	DGENVKIPVAIKVLR	peptides1	120224_0018_HER042_Asp_B_SW1	413.503	4	515.366	1	y4	36.44	8988	113	5	2	#N/A	0.972
DGENVKIPVAIKVLR	DGENVKIPVAIKVLR	peptides1	120224_0019_HER042_Asp_B_SW2	413.503	4	515.366	1	y4	36.48	8075	361	4	2	#N/A	0.9862
DGENVKIPVAIKVLR	DGENVKIPVAIKVLR	peptides1	120224_0021_HER042_Asp_C_SW1	413.503	4	515.366	1	y4	36.44	3222	206	5	2	#N/A	0.9865
DGENVKIPVAIKVLR	DGENVKIPVAIKVLR	peptides1	120224_0022_HER042_Asp_C_SW2	413.503	4	515.366	1	y4	36.55	3243	0	5	2	#N/A	0.987
DGGKVPIKWMAL	DGGKVPIKWMAL	peptides1	120224_0014_HER042_Asp_A_IDA	438.913	3	438.913	3	precursor	42.38	42015	2392	1	3	1	0.9946
DGGKVPIKWMAL	DGGKVPIKWMAL	peptides1	120224_0017_HER042_Asp_B_IDA	438.913	3	438.913	3	precursor	42.25	61280	3155	1	3	1	0.9905
DGGKVPIKWMAL	DGGKVPIKWMAL	peptides1	120224_0020_HER042_Asp_C_IDA	438.913	3	438.913	3	precursor	42.42	10861	1742	1	3	1	0.9735
DGGKVPIKWMAL	DGGKVPIKWMAL	peptides1	120224_0015_HER042_Asp_A_SW1	438.913	3	438.913	3	precursor	42.32	34564	1690	1	3	1	0.9896
DGGKVPIKWMAL	DGGKVPIKWMAL	peptides1	120224_0016_HER042_Asp_A_SW2	438.913	3	438.913	3	precursor	42.28	25282	3449	1	3	1	0.9699
DGGKVPIKWMAL	DGGKVPIKWMAL	peptides1	120224_0018_HER042_Asp_B_SW1	438.913	3	438.913	3	precursor	42.36	54347	2748	1	3	1	0.9962
DGGKVPIKWMAL	DGGKVPIKWMAL	peptides1	120224_0019_HER042_Asp_B_SW2	438.913	3	438.913	3	precursor	42.35	48216	3726	1	3	1	0.9922
DGGKVPIKWMAL	DGGKVPIKWMAL	peptides1	120224_0021_HER042_Asp_C_SW1	438.913	3	438.913	3	precursor	42.4	8588	2627	1	3	1	0.9289
DGGKVPIKWMAL	DGGKVPIKWMAL	peptides1	120224_0022_HER042_Asp_C_SW2	438.913	3	438.913	3	precursor	42.43	7101	1440	2	3	1	0.9503
DGGKVPIKWMAL	DGGKVPIKWMAL	peptides1	120224_0014_HER042_Asp_A_IDA	438.913	3	439.247	3	precursor [M+1]	42.38	32776	13187	2	3	2	0.9946
DGGKVPIKWMAL	DGGKVPIKWMAL	peptides1	120224_0017_HER042_Asp_B_IDA	438.913	3	439.247	3	precursor [M+1]	42.25	49174	10722	2	3	2	0.9905
DGGKVPIKWMAL	DGGKVPIKWMAL	peptides1	120224_0020_HER042_Asp_C_IDA	438.913	3	439.247	3	precursor [M+1]	42.4	8966	10072	2	3	2	0.9735
DGGKVPIKWMAL	DGGKVPIKWMAL	peptides1	120224_0015_HER042_Asp_A_SW1	438.913	3	439.247	3	precursor [M+1]	42.32	27923	15027	2	3	2	0.9896
DGGKVPIKWMAL	DGGKVPIKWMAL	peptides1	120224_0016_HER042_Asp_A_SW2	438.913	3	439.247	3	precursor [M+1]	42.28	23312	7962	2	3	2	0.9699
DGGKVPIKWMAL	DGGKVPIKWMAL	peptides1	120224_0018_HER042_Asp_B_SW1	438.913	3	439.247	3	precursor [M+1]	42.36	41904	13318	2	3	2	0.9962
DGGKVPIKWMAL	DGGKVPIKWMAL	peptides1	120224_0019_HER042_Asp_B_SW2	438.913	3	439.247	3	precursor [M+1]	42.31	35749	10962	2	3	2	0.9922
DGGKVPIKWMAL	DGGKVPIKWMAL	peptides1	120224_0021_HER042_Asp_C_SW1	438.913	3	439.247	3	precursor [M+1]	42.4	4592	15560	2	3	2	0.9289
DGGKVPIKWMAL	DGGKVPIKWMAL	peptides1	120224_0022_HER042_Asp_C_SW2	438.913	3	439.247	3	precursor [M+1]	42.46	7506	5761	1	3	2	0.9503
DGGKVPIKWMAL	DGGKVPIKWMAL	peptides1	120224_0014_HER042_Asp_A_IDA	438.913	3	439.581	3	precursor [M+2]	42.38	15069	712	3	3	3	0.9946
DGGKVPIKWMAL	DGGKVPIKWMAL	peptides1	120224_0017_HER042_Asp_B_IDA	438.913	3	439.581	3	precursor [M+2]	42.25	22409	575	3	3	3	0.9905
DGGKVPIKWMAL	DGGKVPIKWMAL	peptides1	120224_0020_HER042_Asp_C_IDA	438.913	3	439.581	3	precursor [M+2]	42.42	3286	947	3	3	3	0.9735
DGGKVPIKWMAL	DGGKVPIKWMAL	peptides1	120224_0015_HER042_Asp_A_SW1	438.913	3	439.581	3	precursor [M+2]	42.32	12543	1481	3	3	3	0.9896
DGGKVPIKWMAL	DGGKVPIKWMAL	peptides1	120224_0016_HER042_Asp_A_SW2	438.913	3	439.581	3	precursor [M+2]	42.28	10332	375	3	3	3	0.9699
DGGKVPIKWMAL	DGGKVPIKWMAL	peptides1	120224_0018_HER042_Asp_B_SW1	438.913	3	439.581	3	precursor [M+2]	42.33	19549	548	3	3	3	0.9962
DGGKVPIKWMAL	DGGKVPIKWMAL	peptides1	120224_0019_HER042_Asp_B_SW2	438.913	3	439.581	3	precursor [M+2]	42.31	18050	535	3	3	3	0.9922
DGGKVPIKWMAL	DGGKVPIKWMAL	peptides1	120224_0021_HER042_Asp_C_SW1	438.913	3	439.581	3	precursor [M+2]	42.44	4048	518	3	3	3	0.9289
DGGKVPIKWMAL	DGGKVPIKWMAL	peptides1	120224_0022_HER042_Asp_C_SW2	438.913	3	439.581	3	precursor [M+2]	42.43	2830	0	3	3	3	0.9503
DGGKVPIKWMAL	DGGKVPIKWMAL	peptides1	120224_0015_HER042_Asp_A_SW1	438.913	3	648.354	1	y5	42.32	1576	0	6	3	#N/A	0.9896
DGGKVPIKWMAL	DGGKVPIKWMAL	peptides1	120224_0016_HER042_Asp_A_SW2	438.913	3	648.354	1	y5	42.31	1158	90	5	3	#N/A	0.9699
DGGKVPIKWMAL	DGGKVPIKWMAL	peptides1	120224_0018_HER042_Asp_B_SW1	438.913	3	648.354	1	y5	42.4	2237	260	6	3	#N/A	0.9962
DGGKVPIKWMAL	DGGKVPIKWMAL	peptides1	120224_0019_HER042_Asp_B_SW2	438.913	3	648.354	1	y5	42.31	2063	0	6	3	#N/A	0.9922
DGGKVPIKWMAL	DGGKVPIKWMAL	peptides1	120224_0021_HER042_Asp_C_SW1	438.913	3	648.354	1	y5	42.4	441	0	6	3	#N/A	0.9289
DGGKVPIKWMAL	DGGKVPIKWMAL	peptides1	120224_0022_HER042_Asp_C_SW2	438.913	3	648.354	1	y5	42.43	223	0	6	3	#N/A	0.9503
DGGKVPIKWMAL	DGGKVPIKWMAL	peptides1	120224_0015_HER042_Asp_A_SW1	438.913	3	358.172	1	b4	42.36	1989	185	5	3	#N/A	0.9896
DGGKVPIKWMAL	DGGKVPIKWMAL	peptides1	120224_0016_HER042_Asp_A_SW2	438.913	3	358.172	1	b4	42.31	1111	471	6	3	#N/A	0.9699
DGGKVPIKWMAL	DGGKVPIKWMAL	peptides1	120224_0018_HER042_Asp_B_SW1	438.913	3	358.172	1	b4	42.33	2372	479	5	3	#N/A	0.9962
DGGKVPIKWMAL	DGGKVPIKWMAL	peptides1	120224_0019_HER042_Asp_B_SW2	438.913	3	358.172	1	b4	42.35	2147	457	5	3	#N/A	0.9922
DGGKVPIKWMAL	DGGKVPIKWMAL	peptides1	120224_0021_HER042_Asp_C_SW1	438.913	3	358.172	1	b4	42.59	682	618	5	3	#N/A	0.9289
DGGKVPIKWMAL	DGGKVPIKWMAL	peptides1	120224_0022_HER042_Asp_C_SW2	438.913	3	358.172	1	b4	42.39	262	353	5	3	#N/A	0.9503
DGGKVPIKWMAL	DGGKVPIKWMAL	peptides1	120224_0015_HER042_Asp_A_SW1	438.913	3	457.241	1	b5	42.32	3732	197	4	3	#N/A	0.9896
DGGKVPIKWMAL	DGGKVPIKWMAL	peptides1	120224_0016_HER042_Asp_A_SW2	438.913	3	457.241	1	b5	42.28	3153	0	4	3	#N/A	0.9699
DGGKVPIKWMAL	DGGKVPIKWMAL	peptides1	120224_0018_HER042_Asp_B_SW1	438.913	3	457.241	1	b5	42.33	5311	0	4	3	#N/A	0.9962
DGGKVPIKWMAL	DGGKVPIKWMAL	peptides1	120224_0019_HER042_Asp_B_SW2	438.913	3	457.241	1	b5	42.31	5538	685	4	3	#N/A	0.9922
DGGKVPIKWMAL	DGGKVPIKWMAL	peptides1	120224_0021_HER042_Asp_C_SW1	438.913	3	457.241	1	b5	42.36	786	344	4	3	#N/A	0.9289
DGGKVPIKWMAL	DGGKVPIKWMAL	peptides1	120224_0022_HER042_Asp_C_SW2	438.913	3	457.241	1	b5	42.39	928	0	4	3	#N/A	0.9503
DGGKVPIKWMAL	DGGKVPIKWM[+16]AL	peptides1	120224_0014_HER042_Asp_A_IDA	444.244	3	444.244	3	precursor	37.72	109444	11227	1	3	1	0.9886
DGGKVPIKWMAL	DGGKVPIKWM[+16]AL	peptides1	120224_0017_HER042_Asp_B_IDA	444.244	3	444.244	3	precursor	37.58	140815	6652	1	3	1	0.992
DGGKVPIKWMAL	DGGKVPIKWM[+16]AL	peptides1	120224_0020_HER042_Asp_C_IDA	444.244	3	444.244	3	precursor	37.73	63427	5569	1	3	1	0.9911
DGGKVPIKWMAL	DGGKVPIKWM[+16]AL	peptides1	120224_0015_HER042_Asp_A_SW1	444.244	3	444.244	3	precursor	37.65	94495	9646	1	3	1	0.9906
DGGKVPIKWMAL	DGGKVPIKWM[+16]AL	peptides1	120224_0016_HER042_Asp_A_SW2	444.244	3	444.244	3	precursor	37.65	84866	8908	1	3	1	0.9962
DGGKVPIKWMAL	DGGKVPIKWM[+16]AL	peptides1	120224_0018_HER042_Asp_B_SW1	444.244	3	444.244	3	precursor	37.65	120305	12911	1	3	1	0.9931
DGGKVPIKWMAL	DGGKVPIKWM[+16]AL	peptides1	120224_0019_HER042_Asp_B_SW2	444.244	3	444.244	3	precursor	37.72	116646	6835	1	3	1	0.992
DGGKVPIKWMAL	DGGKVPIKWM[+16]AL	peptides1	120224_0021_HER042_Asp_C_SW1	444.244	3	444.244	3	precursor	37.76	54307	5181	1	3	1	0.9892
DGGKVPIKWMAL	DGGKVPIKWM[+16]AL	peptides1	120224_0022_HER042_Asp_C_SW2	444.244	3	444.244	3	precursor	37.8	47674	5024	1	3	1	0.9945
DGGKVPIKWMAL	DGGKVPIKWM[+16]AL	peptides1	120224_0014_HER042_Asp_A_IDA	444.244	3	444.579	3	precursor [M+1]	37.72	81194	3816	2	3	2	0.9886
DGGKVPIKWMAL	DGGKVPIKWM[+16]AL	peptides1	120224_0017_HER042_Asp_B_IDA	444.244	3	444.579	3	precursor [M+1]	37.58	100107	5907	2	3	2	0.992
DGGKVPIKWMAL	DGGKVPIKWM[+16]AL	peptides1	120224_0020_HER042_Asp_C_IDA	444.244	3	444.579	3	precursor [M+1]	37.73	44822	2658	2	3	2	0.9911
DGGKVPIKWMAL	DGGKVPIKWM[+16]AL	peptides1	120224_0015_HER042_Asp_A_SW1	444.244	3	444.579	3	precursor [M+1]	37.65	73176	1024	2	3	2	0.9906
DGGKVPIKWMAL	DGGKVPIKWM[+16]AL	peptides1	120224_0016_HER042_Asp_A_SW2	444.244	3	444.579	3	precursor [M+1]	37.65	62605	3256	2	3	2	0.9962
DGGKVPIKWMAL	DGGKVPIKWM[+16]AL	peptides1	120224_0018_HER042_Asp_B_SW1	444.244	3	444.579	3	precursor [M+1]	37.69	88072	4436	2	3	2	0.9931
DGGKVPIKWMAL	DGGKVPIKWM[+16]AL	peptides1	120224_0019_HER042_Asp_B_SW2	444.244	3	444.579	3	precursor [M+1]	37.72	85771	3934	2	3	2	0.992
DGGKVPIKWMAL	DGGKVPIKWM[+16]AL	peptides1	120224_0021_HER042_Asp_C_SW1	444.244	3	444.579	3	precursor [M+1]	37.72	39252	2518	2	3	2	0.9892
DGGKVPIKWMAL	DGGKVPIKWM[+16]AL	peptides1	120224_0022_HER042_Asp_C_SW2	444.244	3	444.579	3	precursor [M+1]	37.8	34664	1201	2	3	2	0.9945
DGGKVPIKWMAL	DGGKVPIKWM[+16]AL	peptides1	120224_0014_HER042_Asp_A_IDA	444.244	3	444.913	3	precursor [M+2]	37.74	35216	7114	3	3	3	0.9886
DGGKVPIKWMAL	DGGKVPIKWM[+16]AL	peptides1	120224_0017_HER042_Asp_B_IDA	444.244	3	444.913	3	precursor [M+2]	37.58	48981	3922	3	3	3	0.992
DGGKVPIKWMAL	DGGKVPIKWM[+16]AL	peptides1	120224_0020_HER042_Asp_C_IDA	444.244	3	444.913	3	precursor [M+2]	37.73	21866	2187	3	3	3	0.9911
DGGKVPIKWMAL	DGGKVPIKWM[+16]AL	peptides1	120224_0015_HER042_Asp_A_SW1	444.244	3	444.913	3	precursor [M+2]	37.65	36536	715	3	3	3	0.9906
DGGKVPIKWMAL	DGGKVPIKWM[+16]AL	peptides1	120224_0016_HER042_Asp_A_SW2	444.244	3	444.913	3	precursor [M+2]	37.65	29321	3978	3	3	3	0.9962
DGGKVPIKWMAL	DGGKVPIKWM[+16]AL	peptides1	120224_0018_HER042_Asp_B_SW1	444.244	3	444.913	3	precursor [M+2]	37.69	44402	1833	3	3	3	0.9931
DGGKVPIKWMAL	DGGKVPIKWM[+16]AL	peptides1	120224_0019_HER042_Asp_B_SW2	444.244	3	444.913	3	precursor [M+2]	37.72	38677	4119	3	3	3	0.992
DGGKVPIKWMAL	DGGKVPIKWM[+16]AL	peptides1	120224_0021_HER042_Asp_C_SW1	444.244	3	444.913	3	precursor [M+2]	37.76	17578	3951	3	3	3	0.9892
DGGKVPIKWMAL	DGGKVPIKWM[+16]AL	peptides1	120224_0022_HER042_Asp_C_SW2	444.244	3	444.913	3	precursor [M+2]	37.76	16359	3531	3	3	3	0.9945
DGGKVPIKWMAL	DGGKVPIKWM[+16]AL	peptides1	120224_0015_HER042_Asp_A_SW1	444.244	3	664.349	1	y5	37.65	3824	0	5	3	#N/A	0.9906
DGGKVPIKWMAL	DGGKVPIKWM[+16]AL	peptides1	120224_0016_HER042_Asp_A_SW2	444.244	3	664.349	1	y5	37.65	3038	125	6	3	#N/A	0.9962
DGGKVPIKWMAL	DGGKVPIKWM[+16]AL	peptides1	120224_0018_HER042_Asp_B_SW1	444.244	3	664.349	1	y5	37.69	4637	120	5	3	#N/A	0.9931
DGGKVPIKWMAL	DGGKVPIKWM[+16]AL	peptides1	120224_0019_HER042_Asp_B_SW2	444.244	3	664.349	1	y5	37.68	3168	1004	6	3	#N/A	0.992
DGGKVPIKWMAL	DGGKVPIKWM[+16]AL	peptides1	120224_0021_HER042_Asp_C_SW1	444.244	3	664.349	1	y5	37.76	1938	384	5	3	#N/A	0.9892
DGGKVPIKWMAL	DGGKVPIKWM[+16]AL	peptides1	120224_0022_HER042_Asp_C_SW2	444.244	3	664.349	1	y5	37.8	1311	311	6	3	#N/A	0.9945
DGGKVPIKWMAL	DGGKVPIKWM[+16]AL	peptides1	120224_0015_HER042_Asp_A_SW1	444.244	3	358.172	1	b4	37.65	3156	531	6	3	#N/A	0.9906
DGGKVPIKWMAL	DGGKVPIKWM[+16]AL	peptides1	120224_0016_HER042_Asp_A_SW2	444.244	3	358.172	1	b4	37.65	3048	572	5	3	#N/A	0.9962
DGGKVPIKWMAL	DGGKVPIKWM[+16]AL	peptides1	120224_0018_HER042_Asp_B_SW1	444.244	3	358.172	1	b4	37.65	4122	882	6	3	#N/A	0.9931
DGGKVPIKWMAL	DGGKVPIKWM[+16]AL	peptides1	120224_0019_HER042_Asp_B_SW2	444.244	3	358.172	1	b4	37.65	3286	882	5	3	#N/A	0.992
DGGKVPIKWMAL	DGGKVPIKWM[+16]AL	peptides1	120224_0021_HER042_Asp_C_SW1	444.244	3	358.172	1	b4	37.76	1804	500	6	3	#N/A	0.9892
DGGKVPIKWMAL	DGGKVPIKWM[+16]AL	peptides1	120224_0022_HER042_Asp_C_SW2	444.244	3	358.172	1	b4	37.76	1648	0	5	3	#N/A	0.9945
DGGKVPIKWMAL	DGGKVPIKWM[+16]AL	peptides1	120224_0015_HER042_Asp_A_SW1	444.244	3	457.241	1	b5	37.65	8801	412	4	3	#N/A	0.9906
DGGKVPIKWMAL	DGGKVPIKWM[+16]AL	peptides1	120224_0016_HER042_Asp_A_SW2	444.244	3	457.241	1	b5	37.65	6540	572	4	3	#N/A	0.9962
DGGKVPIKWMAL	DGGKVPIKWM[+16]AL	peptides1	120224_0018_HER042_Asp_B_SW1	444.244	3	457.241	1	b5	37.65	11885	321	4	3	#N/A	0.9931
DGGKVPIKWMAL	DGGKVPIKWM[+16]AL	peptides1	120224_0019_HER042_Asp_B_SW2	444.244	3	457.241	1	b5	37.68	10049	128	4	3	#N/A	0.992
DGGKVPIKWMAL	DGGKVPIKWM[+16]AL	peptides1	120224_0021_HER042_Asp_C_SW1	444.244	3	457.241	1	b5	37.76	5356	0	4	3	#N/A	0.9892
DGGKVPIKWMAL	DGGKVPIKWM[+16]AL	peptides1	120224_0022_HER042_Asp_C_SW2	444.244	3	457.241	1	b5	37.76	3949	130	4	3	#N/A	0.9945
DGIPAREIP	DGIPAREIP	peptides1	120224_0014_HER042_Asp_A_IDA	484.264	2	484.264	2	precursor	31.46	3473328	73631	1	1	1	0.9944
DGIPAREIP	DGIPAREIP	peptides1	120224_0017_HER042_Asp_B_IDA	484.264	2	484.264	2	precursor	31.31	4360449	98324	1	1	1	0.9965
DGIPAREIP	DGIPAREIP	peptides1	120224_0020_HER042_Asp_C_IDA	484.264	2	484.264	2	precursor	31.49	2087487	49807	1	1	1	0.9971
DGIPAREIP	DGIPAREIP	peptides1	120224_0015_HER042_Asp_A_SW1	484.264	2	484.264	2	precursor	31.4	3089040	74939	1	1	1	0.9991
DGIPAREIP	DGIPAREIP	peptides1	120224_0016_HER042_Asp_A_SW2	484.264	2	484.264	2	precursor	31.4	2637168	52071	1	1	1	0.9987
DGIPAREIP	DGIPAREIP	peptides1	120224_0018_HER042_Asp_B_SW1	484.264	2	484.264	2	precursor	31.4	4023288	71786	1	1	1	0.9976
DGIPAREIP	DGIPAREIP	peptides1	120224_0019_HER042_Asp_B_SW2	484.264	2	484.264	2	precursor	31.4	3695136	49134	1	1	1	0.994
DGIPAREIP	DGIPAREIP	peptides1	120224_0021_HER042_Asp_C_SW1	484.264	2	484.264	2	precursor	31.51	1935233	28838	1	1	1	0.9963
DGIPAREIP	DGIPAREIP	peptides1	120224_0022_HER042_Asp_C_SW2	484.264	2	484.264	2	precursor	31.55	1588255	38825	1	1	1	0.996
DGIPAREIP	DGIPAREIP	peptides1	120224_0014_HER042_Asp_A_IDA	484.264	2	484.765	2	precursor [M+1]	31.46	1743216	52102	2	1	2	0.9944
DGIPAREIP	DGIPAREIP	peptides1	120224_0017_HER042_Asp_B_IDA	484.264	2	484.765	2	precursor [M+1]	31.31	2215226	60678	2	1	2	0.9965
DGIPAREIP	DGIPAREIP	peptides1	120224_0020_HER042_Asp_C_IDA	484.264	2	484.765	2	precursor [M+1]	31.49	1065857	15218	2	1	2	0.9971
DGIPAREIP	DGIPAREIP	peptides1	120224_0015_HER042_Asp_A_SW1	484.264	2	484.765	2	precursor [M+1]	31.44	1598141	43584	2	1	2	0.9991
DGIPAREIP	DGIPAREIP	peptides1	120224_0016_HER042_Asp_A_SW2	484.264	2	484.765	2	precursor [M+1]	31.36	1359600	30507	2	1	2	0.9987
DGIPAREIP	DGIPAREIP	peptides1	120224_0018_HER042_Asp_B_SW1	484.264	2	484.765	2	precursor [M+1]	31.44	2057900	37976	2	1	2	0.9976
DGIPAREIP	DGIPAREIP	peptides1	120224_0019_HER042_Asp_B_SW2	484.264	2	484.765	2	precursor [M+1]	31.4	1857087	39295	2	1	2	0.994
DGIPAREIP	DGIPAREIP	peptides1	120224_0021_HER042_Asp_C_SW1	484.264	2	484.765	2	precursor [M+1]	31.51	995515	9987	2	1	2	0.9963
DGIPAREIP	DGIPAREIP	peptides1	120224_0022_HER042_Asp_C_SW2	484.264	2	484.765	2	precursor [M+1]	31.55	803014	23304	2	1	2	0.996
DGIPAREIP	DGIPAREIP	peptides1	120224_0014_HER042_Asp_A_IDA	484.264	2	485.267	2	precursor [M+2]	31.46	538854	52022	3	1	3	0.9944
DGIPAREIP	DGIPAREIP	peptides1	120224_0017_HER042_Asp_B_IDA	484.264	2	485.267	2	precursor [M+2]	31.31	689548	61612	3	1	3	0.9965
DGIPAREIP	DGIPAREIP	peptides1	120224_0020_HER042_Asp_C_IDA	484.264	2	485.267	2	precursor [M+2]	31.44	329365	21958	3	1	3	0.9971
DGIPAREIP	DGIPAREIP	peptides1	120224_0015_HER042_Asp_A_SW1	484.264	2	485.267	2	precursor [M+2]	31.44	493886	45003	4	1	3	0.9991
DGIPAREIP	DGIPAREIP	peptides1	120224_0016_HER042_Asp_A_SW2	484.264	2	485.267	2	precursor [M+2]	31.36	421314	36491	4	1	3	0.9987
DGIPAREIP	DGIPAREIP	peptides1	120224_0018_HER042_Asp_B_SW1	484.264	2	485.267	2	precursor [M+2]	31.4	639653	48365	4	1	3	0.9976
DGIPAREIP	DGIPAREIP	peptides1	120224_0019_HER042_Asp_B_SW2	484.264	2	485.267	2	precursor [M+2]	31.4	567037	53253	4	1	3	0.994
DGIPAREIP	DGIPAREIP	peptides1	120224_0021_HER042_Asp_C_SW1	484.264	2	485.267	2	precursor [M+2]	31.51	322114	9261	4	1	3	0.9963
DGIPAREIP	DGIPAREIP	peptides1	120224_0022_HER042_Asp_C_SW2	484.264	2	485.267	2	precursor [M+2]	31.55	254026	18988	4	1	3	0.996
DGIPAREIP	DGIPAREIP	peptides1	120224_0015_HER042_Asp_A_SW1	484.264	2	852.494	1	y8	31.44	404791	3579	5	1	#N/A	0.9991
DGIPAREIP	DGIPAREIP	peptides1	120224_0016_HER042_Asp_A_SW2	484.264	2	852.494	1	y8	31.4	339282	4131	6	1	#N/A	0.9987
DGIPAREIP	DGIPAREIP	peptides1	120224_0018_HER042_Asp_B_SW1	484.264	2	852.494	1	y8	31.44	516493	1668	5	1	#N/A	0.9976
DGIPAREIP	DGIPAREIP	peptides1	120224_0019_HER042_Asp_B_SW2	484.264	2	852.494	1	y8	31.36	469047	9582	6	1	#N/A	0.994
DGIPAREIP	DGIPAREIP	peptides1	120224_0021_HER042_Asp_C_SW1	484.264	2	852.494	1	y8	31.47	242810	1088	5	1	#N/A	0.9963
DGIPAREIP	DGIPAREIP	peptides1	120224_0022_HER042_Asp_C_SW2	484.264	2	852.494	1	y8	31.51	192726	1602	6	1	#N/A	0.996
DGIPAREIP	DGIPAREIP	peptides1	120224_0015_HER042_Asp_A_SW1	484.264	2	682.388	1	y6	31.44	1413339	18993	3	1	#N/A	0.9991
DGIPAREIP	DGIPAREIP	peptides1	120224_0016_HER042_Asp_A_SW2	484.264	2	682.388	1	y6	31.36	1204727	10405	3	1	#N/A	0.9987
DGIPAREIP	DGIPAREIP	peptides1	120224_0018_HER042_Asp_B_SW1	484.264	2	682.388	1	y6	31.36	1843819	10054	3	1	#N/A	0.9976
DGIPAREIP	DGIPAREIP	peptides1	120224_0019_HER042_Asp_B_SW2	484.264	2	682.388	1	y6	31.36	1656806	11586	3	1	#N/A	0.994
DGIPAREIP	DGIPAREIP	peptides1	120224_0021_HER042_Asp_C_SW1	484.264	2	682.388	1	y6	31.47	828888	7064	3	1	#N/A	0.9963
DGIPAREIP	DGIPAREIP	peptides1	120224_0022_HER042_Asp_C_SW2	484.264	2	682.388	1	y6	31.51	640347	14050	3	1	#N/A	0.996
DGIPAREIP	DGIPAREIP	peptides1	120224_0015_HER042_Asp_A_SW1	484.264	2	341.698	2	y6	31.44	397292	6502	6	1	#N/A	0.9991
DGIPAREIP	DGIPAREIP	peptides1	120224_0016_HER042_Asp_A_SW2	484.264	2	341.698	2	y6	31.36	342038	3652	5	1	#N/A	0.9987
DGIPAREIP	DGIPAREIP	peptides1	120224_0018_HER042_Asp_B_SW1	484.264	2	341.698	2	y6	31.36	504776	4011	6	1	#N/A	0.9976
DGIPAREIP	DGIPAREIP	peptides1	120224_0019_HER042_Asp_B_SW2	484.264	2	341.698	2	y6	31.36	469293	4791	5	1	#N/A	0.994
DGIPAREIP	DGIPAREIP	peptides1	120224_0021_HER042_Asp_C_SW1	484.264	2	341.698	2	y6	31.51	241061	1088	6	1	#N/A	0.9963
DGIPAREIP	DGIPAREIP	peptides1	120224_0022_HER042_Asp_C_SW2	484.264	2	341.698	2	y6	31.51	198209	2596	5	1	#N/A	0.996
DGYVAPLTCSPQPEYVNQP	DGYVAPLTC[+125]SPQPEYVNQP	peptides1	120224_0014_HER042_Asp_A_IDA	735.005	3	735.005	3	precursor	48.04	128025	4742	2	2	2	0.9897
DGYVAPLTCSPQPEYVNQP	DGYVAPLTC[+125]SPQPEYVNQP	peptides1	120224_0017_HER042_Asp_B_IDA	735.005	3	735.005	3	precursor	47.96	128780	3490	2	2	2	0.9884
DGYVAPLTCSPQPEYVNQP	DGYVAPLTC[+125]SPQPEYVNQP	peptides1	120224_0020_HER042_Asp_C_IDA	735.005	3	735.005	3	precursor	48.08	31362	4157	2	2	2	0.9961
DGYVAPLTCSPQPEYVNQP	DGYVAPLTC[+125]SPQPEYVNQP	peptides1	120224_0015_HER042_Asp_A_SW1	735.005	3	735.005	3	precursor	48.04	113643	5181	2	2	2	0.9906
DGYVAPLTCSPQPEYVNQP	DGYVAPLTC[+125]SPQPEYVNQP	peptides1	120224_0016_HER042_Asp_A_SW2	735.005	3	735.005	3	precursor	47.96	102812	1574	2	2	2	0.9919
DGYVAPLTCSPQPEYVNQP	DGYVAPLTC[+125]SPQPEYVNQP	peptides1	120224_0018_HER042_Asp_B_SW1	735.005	3	735.005	3	precursor	48	121456	6240	2	2	2	0.9974
DGYVAPLTCSPQPEYVNQP	DGYVAPLTC[+125]SPQPEYVNQP	peptides1	120224_0019_HER042_Asp_B_SW2	735.005	3	735.005	3	precursor	48	119969	0	2	2	2	0.986
DGYVAPLTCSPQPEYVNQP	DGYVAPLTC[+125]SPQPEYVNQP	peptides1	120224_0021_HER042_Asp_C_SW1	735.005	3	735.005	3	precursor	48.08	31643	2148	2	2	2	0.9909
DGYVAPLTCSPQPEYVNQP	DGYVAPLTC[+125]SPQPEYVNQP	peptides1	120224_0022_HER042_Asp_C_SW2	735.005	3	735.005	3	precursor	48.08	43070	1830	2	2	2	0.9888
DGYVAPLTCSPQPEYVNQP	DGYVAPLTC[+125]SPQPEYVNQP	peptides1	120224_0014_HER042_Asp_A_IDA	735.005	3	735.34	3	precursor [M+1]	48.04	146049	9430	1	2	1	0.9897
DGYVAPLTCSPQPEYVNQP	DGYVAPLTC[+125]SPQPEYVNQP	peptides1	120224_0017_HER042_Asp_B_IDA	735.005	3	735.34	3	precursor [M+1]	47.96	141880	13561	1	2	1	0.9884
DGYVAPLTCSPQPEYVNQP	DGYVAPLTC[+125]SPQPEYVNQP	peptides1	120224_0020_HER042_Asp_C_IDA	735.005	3	735.34	3	precursor [M+1]	48.07	38263	7487	1	2	1	0.9961
DGYVAPLTCSPQPEYVNQP	DGYVAPLTC[+125]SPQPEYVNQP	peptides1	120224_0015_HER042_Asp_A_SW1	735.005	3	735.34	3	precursor [M+1]	48.04	127601	10357	1	2	1	0.9906
DGYVAPLTCSPQPEYVNQP	DGYVAPLTC[+125]SPQPEYVNQP	peptides1	120224_0016_HER042_Asp_A_SW2	735.005	3	735.34	3	precursor [M+1]	48	117251	6772	1	2	1	0.9919
DGYVAPLTCSPQPEYVNQP	DGYVAPLTC[+125]SPQPEYVNQP	peptides1	120224_0018_HER042_Asp_B_SW1	735.005	3	735.34	3	precursor [M+1]	48.04	143317	5738	1	2	1	0.9974
DGYVAPLTCSPQPEYVNQP	DGYVAPLTC[+125]SPQPEYVNQP	peptides1	120224_0019_HER042_Asp_B_SW2	735.005	3	735.34	3	precursor [M+1]	48	138756	7718	1	2	1	0.986
DGYVAPLTCSPQPEYVNQP	DGYVAPLTC[+125]SPQPEYVNQP	peptides1	120224_0021_HER042_Asp_C_SW1	735.005	3	735.34	3	precursor [M+1]	48.08	38796	2827	1	2	1	0.9909
DGYVAPLTCSPQPEYVNQP	DGYVAPLTC[+125]SPQPEYVNQP	peptides1	120224_0022_HER042_Asp_C_SW2	735.005	3	735.34	3	precursor [M+1]	48.11	52027	4874	1	2	1	0.9888
DGYVAPLTCSPQPEYVNQP	DGYVAPLTC[+125]SPQPEYVNQP	peptides1	120224_0014_HER042_Asp_A_IDA	735.005	3	735.674	3	precursor [M+2]	48.01	97396	2949	3	2	3	0.9897
DGYVAPLTCSPQPEYVNQP	DGYVAPLTC[+125]SPQPEYVNQP	peptides1	120224_0017_HER042_Asp_B_IDA	735.005	3	735.674	3	precursor [M+2]	47.97	100927	1944	3	2	3	0.9884
DGYVAPLTCSPQPEYVNQP	DGYVAPLTC[+125]SPQPEYVNQP	peptides1	120224_0020_HER042_Asp_C_IDA	735.005	3	735.674	3	precursor [M+2]	48.05	25553	2032	3	2	3	0.9961
DGYVAPLTCSPQPEYVNQP	DGYVAPLTC[+125]SPQPEYVNQP	peptides1	120224_0015_HER042_Asp_A_SW1	735.005	3	735.674	3	precursor [M+2]	48.04	88685	1377	3	2	3	0.9906
DGYVAPLTCSPQPEYVNQP	DGYVAPLTC[+125]SPQPEYVNQP	peptides1	120224_0016_HER042_Asp_A_SW2	735.005	3	735.674	3	precursor [M+2]	47.96	80046	1333	3	2	3	0.9919
DGYVAPLTCSPQPEYVNQP	DGYVAPLTC[+125]SPQPEYVNQP	peptides1	120224_0018_HER042_Asp_B_SW1	735.005	3	735.674	3	precursor [M+2]	48.04	98443	909	3	2	3	0.9974
DGYVAPLTCSPQPEYVNQP	DGYVAPLTC[+125]SPQPEYVNQP	peptides1	120224_0019_HER042_Asp_B_SW2	735.005	3	735.674	3	precursor [M+2]	48	88469	4853	3	2	3	0.986
DGYVAPLTCSPQPEYVNQP	DGYVAPLTC[+125]SPQPEYVNQP	peptides1	120224_0021_HER042_Asp_C_SW1	735.005	3	735.674	3	precursor [M+2]	48.08	24860	983	3	2	3	0.9909
DGYVAPLTCSPQPEYVNQP	DGYVAPLTC[+125]SPQPEYVNQP	peptides1	120224_0022_HER042_Asp_C_SW2	735.005	3	735.674	3	precursor [M+2]	48.11	32949	772	3	2	3	0.9888
DGYVAPLTCSPQPEYVNQP	DGYVAPLTC[+125]SPQPEYVNQP	peptides1	120224_0015_HER042_Asp_A_SW1	735.005	3	336.119	1	b3	48.04	30094	668	4	2	#N/A	0.9906
DGYVAPLTCSPQPEYVNQP	DGYVAPLTC[+125]SPQPEYVNQP	peptides1	120224_0016_HER042_Asp_A_SW2	735.005	3	336.119	1	b3	47.96	23368	1816	4	2	#N/A	0.9919
DGYVAPLTCSPQPEYVNQP	DGYVAPLTC[+125]SPQPEYVNQP	peptides1	120224_0018_HER042_Asp_B_SW1	735.005	3	336.119	1	b3	48.08	31568	482	4	2	#N/A	0.9974
DGYVAPLTCSPQPEYVNQP	DGYVAPLTC[+125]SPQPEYVNQP	peptides1	120224_0019_HER042_Asp_B_SW2	735.005	3	336.119	1	b3	48.08	30275	1059	4	2	#N/A	0.986
DGYVAPLTCSPQPEYVNQP	DGYVAPLTC[+125]SPQPEYVNQP	peptides1	120224_0021_HER042_Asp_C_SW1	735.005	3	336.119	1	b3	48.08	8215	0	4	2	#N/A	0.9909
DGYVAPLTCSPQPEYVNQP	DGYVAPLTC[+125]SPQPEYVNQP	peptides1	120224_0022_HER042_Asp_C_SW2	735.005	3	336.119	1	b3	48.11	10655	0	4	2	#N/A	0.9888
DGYVAPLTCSPQPEYVNQP	DGYVAPLTC[+125]SPQPEYVNQP	peptides1	120224_0015_HER042_Asp_A_SW1	735.005	3	435.187	1	b4	48.08	12452	912	6	2	#N/A	0.9906
DGYVAPLTCSPQPEYVNQP	DGYVAPLTC[+125]SPQPEYVNQP	peptides1	120224_0016_HER042_Asp_A_SW2	735.005	3	435.187	1	b4	48	13110	605	5	2	#N/A	0.9919
DGYVAPLTCSPQPEYVNQP	DGYVAPLTC[+125]SPQPEYVNQP	peptides1	120224_0018_HER042_Asp_B_SW1	735.005	3	435.187	1	b4	48	15331	1823	6	2	#N/A	0.9974
DGYVAPLTCSPQPEYVNQP	DGYVAPLTC[+125]SPQPEYVNQP	peptides1	120224_0019_HER042_Asp_B_SW2	735.005	3	435.187	1	b4	48.08	14080	502	6	2	#N/A	0.986
DGYVAPLTCSPQPEYVNQP	DGYVAPLTC[+125]SPQPEYVNQP	peptides1	120224_0021_HER042_Asp_C_SW1	735.005	3	435.187	1	b4	48.12	3218	353	6	2	#N/A	0.9909
DGYVAPLTCSPQPEYVNQP	DGYVAPLTC[+125]SPQPEYVNQP	peptides1	120224_0022_HER042_Asp_C_SW2	735.005	3	435.187	1	b4	48.08	4825	607	6	2	#N/A	0.9888
DGYVAPLTCSPQPEYVNQP	DGYVAPLTC[+125]SPQPEYVNQP	peptides1	120224_0015_HER042_Asp_A_SW1	735.005	3	506.225	1	b5	48.04	14187	668	5	2	#N/A	0.9906
DGYVAPLTCSPQPEYVNQP	DGYVAPLTC[+125]SPQPEYVNQP	peptides1	120224_0016_HER042_Asp_A_SW2	735.005	3	506.225	1	b5	47.96	11430	1647	6	2	#N/A	0.9919
DGYVAPLTCSPQPEYVNQP	DGYVAPLTC[+125]SPQPEYVNQP	peptides1	120224_0018_HER042_Asp_B_SW1	735.005	3	506.225	1	b5	48	16217	1342	5	2	#N/A	0.9974
DGYVAPLTCSPQPEYVNQP	DGYVAPLTC[+125]SPQPEYVNQP	peptides1	120224_0019_HER042_Asp_B_SW2	735.005	3	506.225	1	b5	48.04	16013	808	5	2	#N/A	0.986
DGYVAPLTCSPQPEYVNQP	DGYVAPLTC[+125]SPQPEYVNQP	peptides1	120224_0021_HER042_Asp_C_SW1	735.005	3	506.225	1	b5	48.12	4128	353	5	2	#N/A	0.9909
DGYVAPLTCSPQPEYVNQP	DGYVAPLTC[+125]SPQPEYVNQP	peptides1	120224_0022_HER042_Asp_C_SW2	735.005	3	506.225	1	b5	48.08	5985	0	5	2	#N/A	0.9888
DIDETEYHA	DIDETEYHA	peptides1	120224_0014_HER042_Asp_A_IDA	546.728	2	546.728	2	precursor	28.05	729100	13345	1	1	1	0.9936
DIDETEYHA	DIDETEYHA	peptides1	120224_0017_HER042_Asp_B_IDA	546.728	2	546.728	2	precursor	27.98	897768	14775	1	1	1	0.994
DIDETEYHA	DIDETEYHA	peptides1	120224_0020_HER042_Asp_C_IDA	546.728	2	546.728	2	precursor	28.07	282680	6289	1	1	1	0.9936
DIDETEYHA	DIDETEYHA	peptides1	120224_0015_HER042_Asp_A_SW1	546.728	2	546.728	2	precursor	28.01	664618	13247	1	1	1	0.9962
DIDETEYHA	DIDETEYHA	peptides1	120224_0016_HER042_Asp_A_SW2	546.728	2	546.728	2	precursor	27.97	559216	11400	1	1	1	0.9942
DIDETEYHA	DIDETEYHA	peptides1	120224_0018_HER042_Asp_B_SW1	546.728	2	546.728	2	precursor	28.01	804859	14141	1	1	1	0.9948
DIDETEYHA	DIDETEYHA	peptides1	120224_0019_HER042_Asp_B_SW2	546.728	2	546.728	2	precursor	28.01	761971	10052	1	1	1	0.9958
DIDETEYHA	DIDETEYHA	peptides1	120224_0021_HER042_Asp_C_SW1	546.728	2	546.728	2	precursor	28.12	248930	6594	1	1	1	0.9993
DIDETEYHA	DIDETEYHA	peptides1	120224_0022_HER042_Asp_C_SW2	546.728	2	546.728	2	precursor	28.12	200932	5737	1	1	1	0.9973
DIDETEYHA	DIDETEYHA	peptides1	120224_0014_HER042_Asp_A_IDA	546.728	2	547.229	2	precursor [M+1]	28.05	391906	8780	2	1	2	0.9936
DIDETEYHA	DIDETEYHA	peptides1	120224_0017_HER042_Asp_B_IDA	546.728	2	547.229	2	precursor [M+1]	27.98	484744	9914	2	1	2	0.994
DIDETEYHA	DIDETEYHA	peptides1	120224_0020_HER042_Asp_C_IDA	546.728	2	547.229	2	precursor [M+1]	28.07	154338	4625	2	1	2	0.9936
DIDETEYHA	DIDETEYHA	peptides1	120224_0015_HER042_Asp_A_SW1	546.728	2	547.229	2	precursor [M+1]	28.01	363380	9176	2	1	2	0.9962
DIDETEYHA	DIDETEYHA	peptides1	120224_0016_HER042_Asp_A_SW2	546.728	2	547.229	2	precursor [M+1]	27.97	306903	8433	2	1	2	0.9942
DIDETEYHA	DIDETEYHA	peptides1	120224_0018_HER042_Asp_B_SW1	546.728	2	547.229	2	precursor [M+1]	28.01	437223	8895	2	1	2	0.9948
DIDETEYHA	DIDETEYHA	peptides1	120224_0019_HER042_Asp_B_SW2	546.728	2	547.229	2	precursor [M+1]	28.01	415497	9125	2	1	2	0.9958
DIDETEYHA	DIDETEYHA	peptides1	120224_0021_HER042_Asp_C_SW1	546.728	2	547.229	2	precursor [M+1]	28.12	140339	4725	2	1	2	0.9993
DIDETEYHA	DIDETEYHA	peptides1	120224_0022_HER042_Asp_C_SW2	546.728	2	547.229	2	precursor [M+1]	28.12	114890	3691	2	1	2	0.9973
DIDETEYHA	DIDETEYHA	peptides1	120224_0014_HER042_Asp_A_IDA	546.728	2	547.73	2	precursor [M+2]	28.05	138698	5284	3	1	3	0.9936
DIDETEYHA	DIDETEYHA	peptides1	120224_0017_HER042_Asp_B_IDA	546.728	2	547.73	2	precursor [M+2]	27.98	176960	4509	3	1	3	0.994
DIDETEYHA	DIDETEYHA	peptides1	120224_0020_HER042_Asp_C_IDA	546.728	2	547.73	2	precursor [M+2]	28.07	57561	2607	3	1	3	0.9936
DIDETEYHA	DIDETEYHA	peptides1	120224_0015_HER042_Asp_A_SW1	546.728	2	547.73	2	precursor [M+2]	28.01	128771	3531	4	1	3	0.9962
DIDETEYHA	DIDETEYHA	peptides1	120224_0016_HER042_Asp_A_SW2	546.728	2	547.73	2	precursor [M+2]	27.97	113831	2536	4	1	3	0.9942
DIDETEYHA	DIDETEYHA	peptides1	120224_0018_HER042_Asp_B_SW1	546.728	2	547.73	2	precursor [M+2]	28.01	158884	4596	4	1	3	0.9948
DIDETEYHA	DIDETEYHA	peptides1	120224_0019_HER042_Asp_B_SW2	546.728	2	547.73	2	precursor [M+2]	28.01	146883	5209	4	1	3	0.9958
DIDETEYHA	DIDETEYHA	peptides1	120224_0021_HER042_Asp_C_SW1	546.728	2	547.73	2	precursor [M+2]	28.12	49031	3840	4	1	3	0.9993
DIDETEYHA	DIDETEYHA	peptides1	120224_0022_HER042_Asp_C_SW2	546.728	2	547.73	2	precursor [M+2]	28.12	39914	2811	4	1	3	0.9973
DIDETEYHA	DIDETEYHA	peptides1	120224_0015_HER042_Asp_A_SW1	546.728	2	864.337	1	y7	28.01	226224	1525	3	1	#N/A	0.9962
DIDETEYHA	DIDETEYHA	peptides1	120224_0016_HER042_Asp_A_SW2	546.728	2	864.337	1	y7	27.97	188806	3653	3	1	#N/A	0.9942
DIDETEYHA	DIDETEYHA	peptides1	120224_0018_HER042_Asp_B_SW1	546.728	2	864.337	1	y7	27.97	267267	2692	3	1	#N/A	0.9948
DIDETEYHA	DIDETEYHA	peptides1	120224_0019_HER042_Asp_B_SW2	546.728	2	864.337	1	y7	28.01	261184	2824	3	1	#N/A	0.9958
DIDETEYHA	DIDETEYHA	peptides1	120224_0021_HER042_Asp_C_SW1	546.728	2	864.337	1	y7	28.16	79340	1263	3	1	#N/A	0.9993
DIDETEYHA	DIDETEYHA	peptides1	120224_0022_HER042_Asp_C_SW2	546.728	2	864.337	1	y7	28.12	64736	949	3	1	#N/A	0.9973
DIDETEYHA	DIDETEYHA	peptides1	120224_0015_HER042_Asp_A_SW1	546.728	2	749.31	1	y6	27.97	32377	529	6	1	#N/A	0.9962
DIDETEYHA	DIDETEYHA	peptides1	120224_0016_HER042_Asp_A_SW2	546.728	2	749.31	1	y6	27.97	25851	488	6	1	#N/A	0.9942
DIDETEYHA	DIDETEYHA	peptides1	120224_0018_HER042_Asp_B_SW1	546.728	2	749.31	1	y6	27.97	39547	734	6	1	#N/A	0.9948
DIDETEYHA	DIDETEYHA	peptides1	120224_0019_HER042_Asp_B_SW2	546.728	2	749.31	1	y6	28.01	35184	647	6	1	#N/A	0.9958
DIDETEYHA	DIDETEYHA	peptides1	120224_0021_HER042_Asp_C_SW1	546.728	2	749.31	1	y6	28.16	12250	0	6	1	#N/A	0.9993
DIDETEYHA	DIDETEYHA	peptides1	120224_0022_HER042_Asp_C_SW2	546.728	2	749.31	1	y6	28.16	7988	308	6	1	#N/A	0.9973
DIDETEYHA	DIDETEYHA	peptides1	120224_0015_HER042_Asp_A_SW1	546.728	2	620.267	1	y5	27.97	45384	470	5	1	#N/A	0.9962
DIDETEYHA	DIDETEYHA	peptides1	120224_0016_HER042_Asp_A_SW2	546.728	2	620.267	1	y5	27.93	37850	1036	5	1	#N/A	0.9942
DIDETEYHA	DIDETEYHA	peptides1	120224_0018_HER042_Asp_B_SW1	546.728	2	620.267	1	y5	27.97	51127	205	5	1	#N/A	0.9948
DIDETEYHA	DIDETEYHA	peptides1	120224_0019_HER042_Asp_B_SW2	546.728	2	620.267	1	y5	28.01	48739	246	5	1	#N/A	0.9958
DIDETEYHA	DIDETEYHA	peptides1	120224_0021_HER042_Asp_C_SW1	546.728	2	620.267	1	y5	28.16	15991	412	5	1	#N/A	0.9993
DIDETEYHA	DIDETEYHA	peptides1	120224_0022_HER042_Asp_C_SW2	546.728	2	620.267	1	y5	28.12	12814	0	5	1	#N/A	0.9973
DIQEVQGYVLIAHNQVR	DIQEVQGYVLIAHNQVR	peptides1	120224_0014_HER042_Asp_A_IDA	661.353	3	661.353	3	precursor	41.03	19002	1608	1	1	2	0.9412
DIQEVQGYVLIAHNQVR	DIQEVQGYVLIAHNQVR	peptides1	120224_0017_HER042_Asp_B_IDA	661.353	3	661.353	3	precursor	40.97	13014	10539	2	1	2	0.9447
DIQEVQGYVLIAHNQVR	DIQEVQGYVLIAHNQVR	peptides1	120224_0020_HER042_Asp_C_IDA	661.353	3	661.353	3	precursor	41.07	2894	7559	3	1	2	0.9373
DIQEVQGYVLIAHNQVR	DIQEVQGYVLIAHNQVR	peptides1	120224_0015_HER042_Asp_A_SW1	661.353	3	661.353	3	precursor	40.95	9346	8948	3	1	2	0.9589
DIQEVQGYVLIAHNQVR	DIQEVQGYVLIAHNQVR	peptides1	120224_0016_HER042_Asp_A_SW2	661.353	3	661.353	3	precursor	40.89	9723	5312	2	1	2	0.9712
DIQEVQGYVLIAHNQVR	DIQEVQGYVLIAHNQVR	peptides1	120224_0018_HER042_Asp_B_SW1	661.353	3	661.353	3	precursor	40.99	11930	10609	3	1	2	0.9776
DIQEVQGYVLIAHNQVR	DIQEVQGYVLIAHNQVR	peptides1	120224_0019_HER042_Asp_B_SW2	661.353	3	661.353	3	precursor	40.96	12721	7306	2	1	2	0.9618
DIQEVQGYVLIAHNQVR	DIQEVQGYVLIAHNQVR	peptides1	120224_0021_HER042_Asp_C_SW1	661.353	3	661.353	3	precursor	41.14	692	7107	5	1	2	0.723
DIQEVQGYVLIAHNQVR	DIQEVQGYVLIAHNQVR	peptides1	120224_0022_HER042_Asp_C_SW2	661.353	3	661.353	3	precursor	41.04	2526	5401	3	1	2	0.9689
DIQEVQGYVLIAHNQVR	DIQEVQGYVLIAHNQVR	peptides1	120224_0014_HER042_Asp_A_IDA	661.353	3	661.688	3	precursor [M+1]	41.03	13646	0	2	1	1	0.9412
DIQEVQGYVLIAHNQVR	DIQEVQGYVLIAHNQVR	peptides1	120224_0017_HER042_Asp_B_IDA	661.353	3	661.688	3	precursor [M+1]	40.97	13180	4877	1	1	1	0.9447
DIQEVQGYVLIAHNQVR	DIQEVQGYVLIAHNQVR	peptides1	120224_0020_HER042_Asp_C_IDA	661.353	3	661.688	3	precursor [M+1]	41.01	4162	862	1	1	1	0.9373
DIQEVQGYVLIAHNQVR	DIQEVQGYVLIAHNQVR	peptides1	120224_0015_HER042_Asp_A_SW1	661.353	3	661.688	3	precursor [M+1]	40.95	11902	1023	2	1	1	0.9589
DIQEVQGYVLIAHNQVR	DIQEVQGYVLIAHNQVR	peptides1	120224_0016_HER042_Asp_A_SW2	661.353	3	661.688	3	precursor [M+1]	40.93	8533	2587	3	1	1	0.9712
DIQEVQGYVLIAHNQVR	DIQEVQGYVLIAHNQVR	peptides1	120224_0018_HER042_Asp_B_SW1	661.353	3	661.688	3	precursor [M+1]	40.99	14174	1786	2	1	1	0.9776
DIQEVQGYVLIAHNQVR	DIQEVQGYVLIAHNQVR	peptides1	120224_0019_HER042_Asp_B_SW2	661.353	3	661.688	3	precursor [M+1]	41	12585	1790	3	1	1	0.9618
DIQEVQGYVLIAHNQVR	DIQEVQGYVLIAHNQVR	peptides1	120224_0021_HER042_Asp_C_SW1	661.353	3	661.688	3	precursor [M+1]	41.1	2362	1626	4	1	1	0.723
DIQEVQGYVLIAHNQVR	DIQEVQGYVLIAHNQVR	peptides1	120224_0022_HER042_Asp_C_SW2	661.353	3	661.688	3	precursor [M+1]	41.08	2504	1174	4	1	1	0.9689
DIQEVQGYVLIAHNQVR	DIQEVQGYVLIAHNQVR	peptides1	120224_0014_HER042_Asp_A_IDA	661.353	3	662.022	3	precursor [M+2]	41.07	11292	1534	3	1	3	0.9412
DIQEVQGYVLIAHNQVR	DIQEVQGYVLIAHNQVR	peptides1	120224_0017_HER042_Asp_B_IDA	661.353	3	662.022	3	precursor [M+2]	40.93	11732	1213	3	1	3	0.9447
DIQEVQGYVLIAHNQVR	DIQEVQGYVLIAHNQVR	peptides1	120224_0020_HER042_Asp_C_IDA	661.353	3	662.022	3	precursor [M+2]	41.07	3047	2929	2	1	3	0.9373
DIQEVQGYVLIAHNQVR	DIQEVQGYVLIAHNQVR	peptides1	120224_0015_HER042_Asp_A_SW1	661.353	3	662.022	3	precursor [M+2]	40.99	8275	2264	4	1	3	0.9589
DIQEVQGYVLIAHNQVR	DIQEVQGYVLIAHNQVR	peptides1	120224_0016_HER042_Asp_A_SW2	661.353	3	662.022	3	precursor [M+2]	40.93	5573	3800	4	1	3	0.9712
DIQEVQGYVLIAHNQVR	DIQEVQGYVLIAHNQVR	peptides1	120224_0018_HER042_Asp_B_SW1	661.353	3	662.022	3	precursor [M+2]	40.99	6930	7074	4	1	3	0.9776
DIQEVQGYVLIAHNQVR	DIQEVQGYVLIAHNQVR	peptides1	120224_0019_HER042_Asp_B_SW2	661.353	3	662.022	3	precursor [M+2]	40.96	9994	2163	4	1	3	0.9618
DIQEVQGYVLIAHNQVR	DIQEVQGYVLIAHNQVR	peptides1	120224_0021_HER042_Asp_C_SW1	661.353	3	662.022	3	precursor [M+2]	41.14	4632	132	2	1	3	0.723
DIQEVQGYVLIAHNQVR	DIQEVQGYVLIAHNQVR	peptides1	120224_0022_HER042_Asp_C_SW2	661.353	3	662.022	3	precursor [M+2]	41.04	1228	2825	5	1	3	0.9689
DIQEVQGYVLIAHNQVR	DIQEVQGYVLIAHNQVR	peptides1	120224_0015_HER042_Asp_A_SW1	661.353	3	653.348	1	y5	40.8	3426	2629	5	1	#N/A	0.9589
DIQEVQGYVLIAHNQVR	DIQEVQGYVLIAHNQVR	peptides1	120224_0016_HER042_Asp_A_SW2	661.353	3	653.348	1	y5	40.74	3321	2324	5	1	#N/A	0.9712
DIQEVQGYVLIAHNQVR	DIQEVQGYVLIAHNQVR	peptides1	120224_0018_HER042_Asp_B_SW1	661.353	3	653.348	1	y5	40.8	2745	3629	5	1	#N/A	0.9776
DIQEVQGYVLIAHNQVR	DIQEVQGYVLIAHNQVR	peptides1	120224_0019_HER042_Asp_B_SW2	661.353	3	653.348	1	y5	40.78	3147	3421	5	1	#N/A	0.9618
DIQEVQGYVLIAHNQVR	DIQEVQGYVLIAHNQVR	peptides1	120224_0021_HER042_Asp_C_SW1	661.353	3	653.348	1	y5	40.8	4272	941	3	1	#N/A	0.723
DIQEVQGYVLIAHNQVR	DIQEVQGYVLIAHNQVR	peptides1	120224_0022_HER042_Asp_C_SW2	661.353	3	653.348	1	y5	40.85	4475	1475	2	1	#N/A	0.9689
DIQEVQGYVLIAHNQVR	DIQEVQGYVLIAHNQVR	peptides1	120224_0015_HER042_Asp_A_SW1	661.353	3	813.442	2	y14	40.99	717	458	6	1	#N/A	0.9589
DIQEVQGYVLIAHNQVR	DIQEVQGYVLIAHNQVR	peptides1	120224_0016_HER042_Asp_A_SW2	661.353	3	813.442	2	y14	41	1630	0	6	1	#N/A	0.9712
DIQEVQGYVLIAHNQVR	DIQEVQGYVLIAHNQVR	peptides1	120224_0018_HER042_Asp_B_SW1	661.353	3	813.442	2	y14	40.99	1844	168	6	1	#N/A	0.9776
DIQEVQGYVLIAHNQVR	DIQEVQGYVLIAHNQVR	peptides1	120224_0019_HER042_Asp_B_SW2	661.353	3	813.442	2	y14	41	1207	441	6	1	#N/A	0.9618
DIQEVQGYVLIAHNQVR	DIQEVQGYVLIAHNQVR	peptides1	120224_0021_HER042_Asp_C_SW1	661.353	3	813.442	2	y14	41.1	347	0	6	1	#N/A	0.723
DIQEVQGYVLIAHNQVR	DIQEVQGYVLIAHNQVR	peptides1	120224_0022_HER042_Asp_C_SW2	661.353	3	813.442	2	y14	41.04	279	0	6	1	#N/A	0.9689
DIQEVQGYVLIAHNQVR	DIQEVQGYVLIAHNQVR	peptides1	120224_0015_HER042_Asp_A_SW1	661.353	3	635.357	2	y11	40.76	23122	1646	1	1	#N/A	0.9589
DIQEVQGYVLIAHNQVR	DIQEVQGYVLIAHNQVR	peptides1	120224_0016_HER042_Asp_A_SW2	661.353	3	635.357	2	y11	40.66	19108	2353	1	1	#N/A	0.9712
DIQEVQGYVLIAHNQVR	DIQEVQGYVLIAHNQVR	peptides1	120224_0018_HER042_Asp_B_SW1	661.353	3	635.357	2	y11	40.8	29251	2030	1	1	#N/A	0.9776
DIQEVQGYVLIAHNQVR	DIQEVQGYVLIAHNQVR	peptides1	120224_0019_HER042_Asp_B_SW2	661.353	3	635.357	2	y11	40.78	28523	3835	1	1	#N/A	0.9618
DIQEVQGYVLIAHNQVR	DIQEVQGYVLIAHNQVR	peptides1	120224_0021_HER042_Asp_C_SW1	661.353	3	635.357	2	y11	40.8	19997	2749	1	1	#N/A	0.723
DIQEVQGYVLIAHNQVR	DIQEVQGYVLIAHNQVR	peptides1	120224_0022_HER042_Asp_C_SW2	661.353	3	635.357	2	y11	40.81	30938	1524	1	1	#N/A	0.9689
DLAARNVLVKSPNHVKIT	DLAARNVLVKSPNHVKIT	peptides1	120224_0014_HER042_Asp_A_IDA	659.053	3	659.053	3	precursor	29.36	297354	9852	1	3	2	0.984
DLAARNVLVKSPNHVKIT	DLAARNVLVKSPNHVKIT	peptides1	120224_0017_HER042_Asp_B_IDA	659.053	3	659.053	3	precursor	29.28	353960	6190	1	3	2	0.9853
DLAARNVLVKSPNHVKIT	DLAARNVLVKSPNHVKIT	peptides1	120224_0020_HER042_Asp_C_IDA	659.053	3	659.053	3	precursor	29.42	157303	4746	2	3	2	0.9897
DLAARNVLVKSPNHVKIT	DLAARNVLVKSPNHVKIT	peptides1	120224_0015_HER042_Asp_A_SW1	659.053	3	659.053	3	precursor	29.33	281392	3953	2	3	2	0.9923
DLAARNVLVKSPNHVKIT	DLAARNVLVKSPNHVKIT	peptides1	120224_0016_HER042_Asp_A_SW2	659.053	3	659.053	3	precursor	29.32	264628	3468	1	3	2	0.9816
DLAARNVLVKSPNHVKIT	DLAARNVLVKSPNHVKIT	peptides1	120224_0018_HER042_Asp_B_SW1	659.053	3	659.053	3	precursor	29.36	335150	756	1	3	2	0.9852
DLAARNVLVKSPNHVKIT	DLAARNVLVKSPNHVKIT	peptides1	120224_0019_HER042_Asp_B_SW2	659.053	3	659.053	3	precursor	29.32	304328	4519	2	3	2	0.9894
DLAARNVLVKSPNHVKIT	DLAARNVLVKSPNHVKIT	peptides1	120224_0021_HER042_Asp_C_SW1	659.053	3	659.053	3	precursor	29.44	152735	1561	1	3	2	0.9863
DLAARNVLVKSPNHVKIT	DLAARNVLVKSPNHVKIT	peptides1	120224_0022_HER042_Asp_C_SW2	659.053	3	659.053	3	precursor	29.51	125810	2504	1	3	2	0.9853
DLAARNVLVKSPNHVKIT	DLAARNVLVKSPNHVKIT	peptides1	120224_0014_HER042_Asp_A_IDA	659.053	3	659.387	3	precursor [M+1]	29.39	288122	11586	2	3	1	0.984
DLAARNVLVKSPNHVKIT	DLAARNVLVKSPNHVKIT	peptides1	120224_0017_HER042_Asp_B_IDA	659.053	3	659.387	3	precursor [M+1]	29.25	345825	14546	2	3	1	0.9853
DLAARNVLVKSPNHVKIT	DLAARNVLVKSPNHVKIT	peptides1	120224_0020_HER042_Asp_C_IDA	659.053	3	659.387	3	precursor [M+1]	29.42	158459	5566	1	3	1	0.9897
DLAARNVLVKSPNHVKIT	DLAARNVLVKSPNHVKIT	peptides1	120224_0015_HER042_Asp_A_SW1	659.053	3	659.387	3	precursor [M+1]	29.37	289074	11591	1	3	1	0.9923
DLAARNVLVKSPNHVKIT	DLAARNVLVKSPNHVKIT	peptides1	120224_0016_HER042_Asp_A_SW2	659.053	3	659.387	3	precursor [M+1]	29.32	252335	11237	2	3	1	0.9816
DLAARNVLVKSPNHVKIT	DLAARNVLVKSPNHVKIT	peptides1	120224_0018_HER042_Asp_B_SW1	659.053	3	659.387	3	precursor [M+1]	29.36	326756	7346	2	3	1	0.9852
DLAARNVLVKSPNHVKIT	DLAARNVLVKSPNHVKIT	peptides1	120224_0019_HER042_Asp_B_SW2	659.053	3	659.387	3	precursor [M+1]	29.32	307783	9141	1	3	1	0.9894
DLAARNVLVKSPNHVKIT	DLAARNVLVKSPNHVKIT	peptides1	120224_0021_HER042_Asp_C_SW1	659.053	3	659.387	3	precursor [M+1]	29.44	151575	2318	2	3	1	0.9863
DLAARNVLVKSPNHVKIT	DLAARNVLVKSPNHVKIT	peptides1	120224_0022_HER042_Asp_C_SW2	659.053	3	659.387	3	precursor [M+1]	29.51	122718	3186	2	3	1	0.9853
DLAARNVLVKSPNHVKIT	DLAARNVLVKSPNHVKIT	peptides1	120224_0014_HER042_Asp_A_IDA	659.053	3	659.722	3	precursor [M+2]	29.4	173683	6743	3	3	3	0.984
DLAARNVLVKSPNHVKIT	DLAARNVLVKSPNHVKIT	peptides1	120224_0017_HER042_Asp_B_IDA	659.053	3	659.722	3	precursor [M+2]	29.28	209262	4871	3	3	3	0.9853
DLAARNVLVKSPNHVKIT	DLAARNVLVKSPNHVKIT	peptides1	120224_0020_HER042_Asp_C_IDA	659.053	3	659.722	3	precursor [M+2]	29.46	97009	231	3	3	3	0.9897
DLAARNVLVKSPNHVKIT	DLAARNVLVKSPNHVKIT	peptides1	120224_0015_HER042_Asp_A_SW1	659.053	3	659.722	3	precursor [M+2]	29.33	171091	6788	3	3	3	0.9923
DLAARNVLVKSPNHVKIT	DLAARNVLVKSPNHVKIT	peptides1	120224_0016_HER042_Asp_A_SW2	659.053	3	659.722	3	precursor [M+2]	29.32	152026	5073	3	3	3	0.9816
DLAARNVLVKSPNHVKIT	DLAARNVLVKSPNHVKIT	peptides1	120224_0018_HER042_Asp_B_SW1	659.053	3	659.722	3	precursor [M+2]	29.36	200509	2226	3	3	3	0.9852
DLAARNVLVKSPNHVKIT	DLAARNVLVKSPNHVKIT	peptides1	120224_0019_HER042_Asp_B_SW2	659.053	3	659.722	3	precursor [M+2]	29.36	180248	5049	3	3	3	0.9894
DLAARNVLVKSPNHVKIT	DLAARNVLVKSPNHVKIT	peptides1	120224_0021_HER042_Asp_C_SW1	659.053	3	659.722	3	precursor [M+2]	29.44	88470	3503	3	3	3	0.9863
DLAARNVLVKSPNHVKIT	DLAARNVLVKSPNHVKIT	peptides1	120224_0022_HER042_Asp_C_SW2	659.053	3	659.722	3	precursor [M+2]	29.51	76027	1196	3	3	3	0.9853
DLAARNVLVKSPNHVKIT	DLAARNVLVKSPNHVKIT	peptides1	120224_0015_HER042_Asp_A_SW1	659.053	3	853.489	1	b8	29.37	10165	618	5	3	#N/A	0.9923
DLAARNVLVKSPNHVKIT	DLAARNVLVKSPNHVKIT	peptides1	120224_0016_HER042_Asp_A_SW2	659.053	3	853.489	1	b8	29.32	8401	1222	5	3	#N/A	0.9816
DLAARNVLVKSPNHVKIT	DLAARNVLVKSPNHVKIT	peptides1	120224_0018_HER042_Asp_B_SW1	659.053	3	853.489	1	b8	29.33	9485	19	5	3	#N/A	0.9852
DLAARNVLVKSPNHVKIT	DLAARNVLVKSPNHVKIT	peptides1	120224_0019_HER042_Asp_B_SW2	659.053	3	853.489	1	b8	29.29	12455	17	5	3	#N/A	0.9894
DLAARNVLVKSPNHVKIT	DLAARNVLVKSPNHVKIT	peptides1	120224_0021_HER042_Asp_C_SW1	659.053	3	853.489	1	b8	29.44	6067	0	5	3	#N/A	0.9863
DLAARNVLVKSPNHVKIT	DLAARNVLVKSPNHVKIT	peptides1	120224_0022_HER042_Asp_C_SW2	659.053	3	853.489	1	b8	29.51	3481	0	6	3	#N/A	0.9853
DLAARNVLVKSPNHVKIT	DLAARNVLVKSPNHVKIT	peptides1	120224_0015_HER042_Asp_A_SW1	659.053	3	952.557	1	b9	29.29	14001	0	4	3	#N/A	0.9923
DLAARNVLVKSPNHVKIT	DLAARNVLVKSPNHVKIT	peptides1	120224_0016_HER042_Asp_A_SW2	659.053	3	952.557	1	b9	29.32	12648	618	4	3	#N/A	0.9816
DLAARNVLVKSPNHVKIT	DLAARNVLVKSPNHVKIT	peptides1	120224_0018_HER042_Asp_B_SW1	659.053	3	952.557	1	b9	29.33	13928	0	4	3	#N/A	0.9852
DLAARNVLVKSPNHVKIT	DLAARNVLVKSPNHVKIT	peptides1	120224_0019_HER042_Asp_B_SW2	659.053	3	952.557	1	b9	29.29	15175	512	4	3	#N/A	0.9894
DLAARNVLVKSPNHVKIT	DLAARNVLVKSPNHVKIT	peptides1	120224_0021_HER042_Asp_C_SW1	659.053	3	952.557	1	b9	29.4	6758	588	4	3	#N/A	0.9863
DLAARNVLVKSPNHVKIT	DLAARNVLVKSPNHVKIT	peptides1	120224_0022_HER042_Asp_C_SW2	659.053	3	952.557	1	b9	29.51	5699	0	4	3	#N/A	0.9853
DLAARNVLVKSPNHVKIT	DLAARNVLVKSPNHVKIT	peptides1	120224_0015_HER042_Asp_A_SW1	659.053	3	758.423	2	b14	29.29	9344	15	6	3	#N/A	0.9923
DLAARNVLVKSPNHVKIT	DLAARNVLVKSPNHVKIT	peptides1	120224_0016_HER042_Asp_A_SW2	659.053	3	758.423	2	b14	29.29	7598	27	6	3	#N/A	0.9816
DLAARNVLVKSPNHVKIT	DLAARNVLVKSPNHVKIT	peptides1	120224_0018_HER042_Asp_B_SW1	659.053	3	758.423	2	b14	29.33	8438	38	6	3	#N/A	0.9852
DLAARNVLVKSPNHVKIT	DLAARNVLVKSPNHVKIT	peptides1	120224_0019_HER042_Asp_B_SW2	659.053	3	758.423	2	b14	29.29	10973	17	6	3	#N/A	0.9894
DLAARNVLVKSPNHVKIT	DLAARNVLVKSPNHVKIT	peptides1	120224_0021_HER042_Asp_C_SW1	659.053	3	758.423	2	b14	29.44	4775	0	6	3	#N/A	0.9863
DLAARNVLVKSPNHVKIT	DLAARNVLVKSPNHVKIT	peptides1	120224_0022_HER042_Asp_C_SW2	659.053	3	758.423	2	b14	29.51	3995	0	5	3	#N/A	0.9853
DLAARNVLVKSPNHVKIT	DLAARNVLVKSPNHVKIT	peptides1	120224_0014_HER042_Asp_A_IDA	494.542	4	494.542	4	precursor	29.36	1533501	38111	1	3	2	0.8807
DLAARNVLVKSPNHVKIT	DLAARNVLVKSPNHVKIT	peptides1	120224_0017_HER042_Asp_B_IDA	494.542	4	494.542	4	precursor	29.25	1811282	27572	1	3	2	0.9027
DLAARNVLVKSPNHVKIT	DLAARNVLVKSPNHVKIT	peptides1	120224_0020_HER042_Asp_C_IDA	494.542	4	494.542	4	precursor	29.42	835816	15369	1	3	2	0.9094
DLAARNVLVKSPNHVKIT	DLAARNVLVKSPNHVKIT	peptides1	120224_0015_HER042_Asp_A_SW1	494.542	4	494.542	4	precursor	29.33	1406792	21321	1	3	2	0.9296
DLAARNVLVKSPNHVKIT	DLAARNVLVKSPNHVKIT	peptides1	120224_0016_HER042_Asp_A_SW2	494.542	4	494.542	4	precursor	29.32	1286829	23875	1	3	2	0.9348
DLAARNVLVKSPNHVKIT	DLAARNVLVKSPNHVKIT	peptides1	120224_0018_HER042_Asp_B_SW1	494.542	4	494.542	4	precursor	29.36	1640009	29999	1	3	2	0.9215
DLAARNVLVKSPNHVKIT	DLAARNVLVKSPNHVKIT	peptides1	120224_0019_HER042_Asp_B_SW2	494.542	4	494.542	4	precursor	29.32	1575057	19555	1	3	2	0.9423
DLAARNVLVKSPNHVKIT	DLAARNVLVKSPNHVKIT	peptides1	120224_0021_HER042_Asp_C_SW1	494.542	4	494.542	4	precursor	29.44	767814	12440	1	3	2	0.9368
DLAARNVLVKSPNHVKIT	DLAARNVLVKSPNHVKIT	peptides1	120224_0022_HER042_Asp_C_SW2	494.542	4	494.542	4	precursor	29.51	647005	11077	1	3	2	0.9396
DLAARNVLVKSPNHVKIT	DLAARNVLVKSPNHVKIT	peptides1	120224_0014_HER042_Asp_A_IDA	494.542	4	494.792	4	precursor [M+1]	29.43	690906	35365	3	3	1	0.8807
DLAARNVLVKSPNHVKIT	DLAARNVLVKSPNHVKIT	peptides1	120224_0017_HER042_Asp_B_IDA	494.542	4	494.792	4	precursor [M+1]	29.29	966434	37023	2	3	1	0.9027
DLAARNVLVKSPNHVKIT	DLAARNVLVKSPNHVKIT	peptides1	120224_0020_HER042_Asp_C_IDA	494.542	4	494.792	4	precursor [M+1]	29.46	469079	21744	2	3	1	0.9094
DLAARNVLVKSPNHVKIT	DLAARNVLVKSPNHVKIT	peptides1	120224_0015_HER042_Asp_A_SW1	494.542	4	494.792	4	precursor [M+1]	29.37	917846	25939	2	3	1	0.9296
DLAARNVLVKSPNHVKIT	DLAARNVLVKSPNHVKIT	peptides1	120224_0016_HER042_Asp_A_SW2	494.542	4	494.792	4	precursor [M+1]	29.29	872978	27430	2	3	1	0.9348
DLAARNVLVKSPNHVKIT	DLAARNVLVKSPNHVKIT	peptides1	120224_0018_HER042_Asp_B_SW1	494.542	4	494.792	4	precursor [M+1]	29.36	1007201	36915	2	3	1	0.9215
DLAARNVLVKSPNHVKIT	DLAARNVLVKSPNHVKIT	peptides1	120224_0019_HER042_Asp_B_SW2	494.542	4	494.792	4	precursor [M+1]	29.32	1130686	23820	2	3	1	0.9423
DLAARNVLVKSPNHVKIT	DLAARNVLVKSPNHVKIT	peptides1	120224_0021_HER042_Asp_C_SW1	494.542	4	494.792	4	precursor [M+1]	29.48	529254	19569	2	3	1	0.9368
DLAARNVLVKSPNHVKIT	DLAARNVLVKSPNHVKIT	peptides1	120224_0022_HER042_Asp_C_SW2	494.542	4	494.792	4	precursor [M+1]	29.51	454804	15833	2	3	1	0.9396
DLAARNVLVKSPNHVKIT	DLAARNVLVKSPNHVKIT	peptides1	120224_0014_HER042_Asp_A_IDA	494.542	4	495.043	4	precursor [M+2]	29.36	717679	20459	2	3	3	0.8807
DLAARNVLVKSPNHVKIT	DLAARNVLVKSPNHVKIT	peptides1	120224_0017_HER042_Asp_B_IDA	494.542	4	495.043	4	precursor [M+2]	29.28	852972	19446	3	3	3	0.9027
DLAARNVLVKSPNHVKIT	DLAARNVLVKSPNHVKIT	peptides1	120224_0020_HER042_Asp_C_IDA	494.542	4	495.043	4	precursor [M+2]	29.42	401349	11123	3	3	3	0.9094
DLAARNVLVKSPNHVKIT	DLAARNVLVKSPNHVKIT	peptides1	120224_0015_HER042_Asp_A_SW1	494.542	4	495.043	4	precursor [M+2]	29.33	697398	15512	3	3	3	0.9296
DLAARNVLVKSPNHVKIT	DLAARNVLVKSPNHVKIT	peptides1	120224_0016_HER042_Asp_A_SW2	494.542	4	495.043	4	precursor [M+2]	29.32	637475	17961	3	3	3	0.9348
DLAARNVLVKSPNHVKIT	DLAARNVLVKSPNHVKIT	peptides1	120224_0018_HER042_Asp_B_SW1	494.542	4	495.043	4	precursor [M+2]	29.36	798994	21144	3	3	3	0.9215
DLAARNVLVKSPNHVKIT	DLAARNVLVKSPNHVKIT	peptides1	120224_0019_HER042_Asp_B_SW2	494.542	4	495.043	4	precursor [M+2]	29.32	783843	13579	3	3	3	0.9423
DLAARNVLVKSPNHVKIT	DLAARNVLVKSPNHVKIT	peptides1	120224_0021_HER042_Asp_C_SW1	494.542	4	495.043	4	precursor [M+2]	29.44	379059	10213	3	3	3	0.9368
DLAARNVLVKSPNHVKIT	DLAARNVLVKSPNHVKIT	peptides1	120224_0022_HER042_Asp_C_SW2	494.542	4	495.043	4	precursor [M+2]	29.51	324360	8143	3	3	3	0.9396
DLAARNVLVKSPNHVKIT	DLAARNVLVKSPNHVKIT	peptides1	120224_0015_HER042_Asp_A_SW1	494.542	4	895.5	1	y8	29.37	21432	618	6	3	#N/A	0.9296
DLAARNVLVKSPNHVKIT	DLAARNVLVKSPNHVKIT	peptides1	120224_0016_HER042_Asp_A_SW2	494.542	4	895.5	1	y8	29.25	21293	873	6	3	#N/A	0.9348
DLAARNVLVKSPNHVKIT	DLAARNVLVKSPNHVKIT	peptides1	120224_0018_HER042_Asp_B_SW1	494.542	4	895.5	1	y8	29.29	24982	1239	6	3	#N/A	0.9215
DLAARNVLVKSPNHVKIT	DLAARNVLVKSPNHVKIT	peptides1	120224_0019_HER042_Asp_B_SW2	494.542	4	895.5	1	y8	29.32	25821	688	6	3	#N/A	0.9423
DLAARNVLVKSPNHVKIT	DLAARNVLVKSPNHVKIT	peptides1	120224_0021_HER042_Asp_C_SW1	494.542	4	895.5	1	y8	29.51	13352	160	6	3	#N/A	0.9368
DLAARNVLVKSPNHVKIT	DLAARNVLVKSPNHVKIT	peptides1	120224_0022_HER042_Asp_C_SW2	494.542	4	895.5	1	y8	29.51	10165	177	6	3	#N/A	0.9396
DLAARNVLVKSPNHVKIT	DLAARNVLVKSPNHVKIT	peptides1	120224_0015_HER042_Asp_A_SW1	494.542	4	641.337	1	b6	29.29	35195	542	5	3	#N/A	0.9296
DLAARNVLVKSPNHVKIT	DLAARNVLVKSPNHVKIT	peptides1	120224_0016_HER042_Asp_A_SW2	494.542	4	641.337	1	b6	29.29	32301	1054	5	3	#N/A	0.9348
DLAARNVLVKSPNHVKIT	DLAARNVLVKSPNHVKIT	peptides1	120224_0018_HER042_Asp_B_SW1	494.542	4	641.337	1	b6	29.29	40706	988	5	3	#N/A	0.9215
DLAARNVLVKSPNHVKIT	DLAARNVLVKSPNHVKIT	peptides1	120224_0019_HER042_Asp_B_SW2	494.542	4	641.337	1	b6	29.32	42948	529	5	3	#N/A	0.9423
DLAARNVLVKSPNHVKIT	DLAARNVLVKSPNHVKIT	peptides1	120224_0021_HER042_Asp_C_SW1	494.542	4	641.337	1	b6	29.4	21170	1016	5	3	#N/A	0.9368
DLAARNVLVKSPNHVKIT	DLAARNVLVKSPNHVKIT	peptides1	120224_0022_HER042_Asp_C_SW2	494.542	4	641.337	1	b6	29.51	15022	972	5	3	#N/A	0.9396
DLAARNVLVKSPNHVKIT	DLAARNVLVKSPNHVKIT	peptides1	120224_0015_HER042_Asp_A_SW1	494.542	4	740.405	1	b7	29.29	42446	511	4	3	#N/A	0.9296
DLAARNVLVKSPNHVKIT	DLAARNVLVKSPNHVKIT	peptides1	120224_0016_HER042_Asp_A_SW2	494.542	4	740.405	1	b7	29.29	39721	618	4	3	#N/A	0.9348
DLAARNVLVKSPNHVKIT	DLAARNVLVKSPNHVKIT	peptides1	120224_0018_HER042_Asp_B_SW1	494.542	4	740.405	1	b7	29.33	48572	1312	4	3	#N/A	0.9215
DLAARNVLVKSPNHVKIT	DLAARNVLVKSPNHVKIT	peptides1	120224_0019_HER042_Asp_B_SW2	494.542	4	740.405	1	b7	29.32	50686	299	4	3	#N/A	0.9423
DLAARNVLVKSPNHVKIT	DLAARNVLVKSPNHVKIT	peptides1	120224_0021_HER042_Asp_C_SW1	494.542	4	740.405	1	b7	29.44	25722	0	4	3	#N/A	0.9368
DLAARNVLVKSPNHVKIT	DLAARNVLVKSPNHVKIT	peptides1	120224_0022_HER042_Asp_C_SW2	494.542	4	740.405	1	b7	29.51	19991	354	4	3	#N/A	0.9396
DLAARNVLVKSPNHVKIT	DLAARNVLVKSPN[+1]HVKIT	peptides1	120224_0014_HER042_Asp_A_IDA	494.788	4	494.788	4	precursor	31.46	174314	11657	1	3	2	0.9542
DLAARNVLVKSPNHVKIT	DLAARNVLVKSPN[+1]HVKIT	peptides1	120224_0017_HER042_Asp_B_IDA	494.788	4	494.788	4	precursor	31.36	187895	19137	2	3	2	0.961
DLAARNVLVKSPNHVKIT	DLAARNVLVKSPN[+1]HVKIT	peptides1	120224_0020_HER042_Asp_C_IDA	494.788	4	494.788	4	precursor	31.49	85210	8658	1	3	2	0.9456
DLAARNVLVKSPNHVKIT	DLAARNVLVKSPN[+1]HVKIT	peptides1	120224_0015_HER042_Asp_A_SW1	494.788	4	494.788	4	precursor	31.43	148133	16399	3	3	2	0.9528
DLAARNVLVKSPNHVKIT	DLAARNVLVKSPN[+1]HVKIT	peptides1	120224_0016_HER042_Asp_A_SW2	494.788	4	494.788	4	precursor	31.4	139016	15634	3	3	2	0.9632
DLAARNVLVKSPNHVKIT	DLAARNVLVKSPN[+1]HVKIT	peptides1	120224_0018_HER042_Asp_B_SW1	494.788	4	494.788	4	precursor	31.4	171429	22465	3	3	2	0.9661
DLAARNVLVKSPNHVKIT	DLAARNVLVKSPN[+1]HVKIT	peptides1	120224_0019_HER042_Asp_B_SW2	494.788	4	494.788	4	precursor	31.39	159262	18344	3	3	2	0.9585
DLAARNVLVKSPNHVKIT	DLAARNVLVKSPN[+1]HVKIT	peptides1	120224_0021_HER042_Asp_C_SW1	494.788	4	494.788	4	precursor	31.5	76642	6876	3	3	2	0.9411
DLAARNVLVKSPNHVKIT	DLAARNVLVKSPN[+1]HVKIT	peptides1	120224_0022_HER042_Asp_C_SW2	494.788	4	494.788	4	precursor	31.54	61151	8983	3	3	2	0.9568
DLAARNVLVKSPNHVKIT	DLAARNVLVKSPN[+1]HVKIT	peptides1	120224_0014_HER042_Asp_A_IDA	494.788	4	495.038	4	precursor [M+1]	31.46	167380	11518	2	3	1	0.9542
DLAARNVLVKSPNHVKIT	DLAARNVLVKSPN[+1]HVKIT	peptides1	120224_0017_HER042_Asp_B_IDA	494.788	4	495.038	4	precursor [M+1]	31.32	207201	4172	1	3	1	0.961
DLAARNVLVKSPNHVKIT	DLAARNVLVKSPN[+1]HVKIT	peptides1	120224_0020_HER042_Asp_C_IDA	494.788	4	495.038	4	precursor [M+1]	31.44	79967	8695	2	3	1	0.9456
DLAARNVLVKSPNHVKIT	DLAARNVLVKSPN[+1]HVKIT	peptides1	120224_0015_HER042_Asp_A_SW1	494.788	4	495.038	4	precursor [M+1]	31.43	149659	12907	2	3	1	0.9528
DLAARNVLVKSPNHVKIT	DLAARNVLVKSPN[+1]HVKIT	peptides1	120224_0016_HER042_Asp_A_SW2	494.788	4	495.038	4	precursor [M+1]	31.32	142117	8630	2	3	1	0.9632
DLAARNVLVKSPNHVKIT	DLAARNVLVKSPN[+1]HVKIT	peptides1	120224_0018_HER042_Asp_B_SW1	494.788	4	495.038	4	precursor [M+1]	31.36	188566	15841	2	3	1	0.9661
DLAARNVLVKSPNHVKIT	DLAARNVLVKSPN[+1]HVKIT	peptides1	120224_0019_HER042_Asp_B_SW2	494.788	4	495.038	4	precursor [M+1]	31.35	170410	16033	2	3	1	0.9585
DLAARNVLVKSPNHVKIT	DLAARNVLVKSPN[+1]HVKIT	peptides1	120224_0021_HER042_Asp_C_SW1	494.788	4	495.038	4	precursor [M+1]	31.5	76826	8234	2	3	1	0.9411
DLAARNVLVKSPNHVKIT	DLAARNVLVKSPN[+1]HVKIT	peptides1	120224_0022_HER042_Asp_C_SW2	494.788	4	495.038	4	precursor [M+1]	31.54	65545	6480	2	3	1	0.9568
DLAARNVLVKSPNHVKIT	DLAARNVLVKSPN[+1]HVKIT	peptides1	120224_0014_HER042_Asp_A_IDA	494.788	4	495.289	4	precursor [M+2]	31.46	140965	10090	3	3	3	0.9542
DLAARNVLVKSPNHVKIT	DLAARNVLVKSPN[+1]HVKIT	peptides1	120224_0017_HER042_Asp_B_IDA	494.788	4	495.289	4	precursor [M+2]	31.29	158561	20972	3	3	3	0.961
DLAARNVLVKSPNHVKIT	DLAARNVLVKSPN[+1]HVKIT	peptides1	120224_0020_HER042_Asp_C_IDA	494.788	4	495.289	4	precursor [M+2]	31.43	72028	7393	3	3	3	0.9456
DLAARNVLVKSPNHVKIT	DLAARNVLVKSPN[+1]HVKIT	peptides1	120224_0015_HER042_Asp_A_SW1	494.788	4	495.289	4	precursor [M+2]	31.39	125815	15445	4	3	3	0.9528
DLAARNVLVKSPNHVKIT	DLAARNVLVKSPN[+1]HVKIT	peptides1	120224_0016_HER042_Asp_A_SW2	494.788	4	495.289	4	precursor [M+2]	31.36	110606	19017	4	3	3	0.9632
DLAARNVLVKSPNHVKIT	DLAARNVLVKSPN[+1]HVKIT	peptides1	120224_0018_HER042_Asp_B_SW1	494.788	4	495.289	4	precursor [M+2]	31.44	139486	26544	4	3	3	0.9661
DLAARNVLVKSPNHVKIT	DLAARNVLVKSPN[+1]HVKIT	peptides1	120224_0019_HER042_Asp_B_SW2	494.788	4	495.289	4	precursor [M+2]	31.39	134663	20971	4	3	3	0.9585
DLAARNVLVKSPNHVKIT	DLAARNVLVKSPN[+1]HVKIT	peptides1	120224_0021_HER042_Asp_C_SW1	494.788	4	495.289	4	precursor [M+2]	31.54	70222	6023	4	3	3	0.9411
DLAARNVLVKSPNHVKIT	DLAARNVLVKSPN[+1]HVKIT	peptides1	120224_0022_HER042_Asp_C_SW2	494.788	4	495.289	4	precursor [M+2]	31.54	52389	10163	4	3	3	0.9568
DLAARNVLVKSPNHVKIT	DLAARNVLVKSPN[+1]HVKIT	peptides1	120224_0015_HER042_Asp_A_SW1	494.788	4	583.344	3	y16	31.43	11289	2212	6	3	#N/A	0.9528
DLAARNVLVKSPNHVKIT	DLAARNVLVKSPN[+1]HVKIT	peptides1	120224_0016_HER042_Asp_A_SW2	494.788	4	583.344	3	y16	31.32	12959	497	6	3	#N/A	0.9632
DLAARNVLVKSPNHVKIT	DLAARNVLVKSPN[+1]HVKIT	peptides1	120224_0018_HER042_Asp_B_SW1	494.788	4	583.344	3	y16	31.36	16097	735	6	3	#N/A	0.9661
DLAARNVLVKSPNHVKIT	DLAARNVLVKSPN[+1]HVKIT	peptides1	120224_0019_HER042_Asp_B_SW2	494.788	4	583.344	3	y16	31.31	13430	2647	6	3	#N/A	0.9585
DLAARNVLVKSPNHVKIT	DLAARNVLVKSPN[+1]HVKIT	peptides1	120224_0021_HER042_Asp_C_SW1	494.788	4	583.344	3	y16	31.5	7871	226	6	3	#N/A	0.9411
DLAARNVLVKSPNHVKIT	DLAARNVLVKSPN[+1]HVKIT	peptides1	120224_0022_HER042_Asp_C_SW2	494.788	4	583.344	3	y16	31.5	5270	886	6	3	#N/A	0.9568
DLAARNVLVKSPNHVKIT	DLAARNVLVKSPN[+1]HVKIT	peptides1	120224_0015_HER042_Asp_A_SW1	494.788	4	740.405	1	b7	31.43	44876	164	5	3	#N/A	0.9528
DLAARNVLVKSPNHVKIT	DLAARNVLVKSPN[+1]HVKIT	peptides1	120224_0016_HER042_Asp_A_SW2	494.788	4	740.405	1	b7	31.32	40570	248	5	3	#N/A	0.9632
DLAARNVLVKSPNHVKIT	DLAARNVLVKSPN[+1]HVKIT	peptides1	120224_0018_HER042_Asp_B_SW1	494.788	4	740.405	1	b7	31.44	48070	2039	5	3	#N/A	0.9661
DLAARNVLVKSPNHVKIT	DLAARNVLVKSPN[+1]HVKIT	peptides1	120224_0019_HER042_Asp_B_SW2	494.788	4	740.405	1	b7	31.35	44878	5000	5	3	#N/A	0.9585
DLAARNVLVKSPNHVKIT	DLAARNVLVKSPN[+1]HVKIT	peptides1	120224_0021_HER042_Asp_C_SW1	494.788	4	740.405	1	b7	31.47	23437	2332	5	3	#N/A	0.9411
DLAARNVLVKSPNHVKIT	DLAARNVLVKSPN[+1]HVKIT	peptides1	120224_0022_HER042_Asp_C_SW2	494.788	4	740.405	1	b7	31.5	20704	0	5	3	#N/A	0.9568
DLAARNVLVKSPNHVKIT	DLAARNVLVKSPN[+1]HVKIT	peptides1	120224_0015_HER042_Asp_A_SW1	494.788	4	853.489	1	b8	31.47	188144	1611	1	3	#N/A	0.9528
DLAARNVLVKSPNHVKIT	DLAARNVLVKSPN[+1]HVKIT	peptides1	120224_0016_HER042_Asp_A_SW2	494.788	4	853.489	1	b8	31.36	173740	912	1	3	#N/A	0.9632
DLAARNVLVKSPNHVKIT	DLAARNVLVKSPN[+1]HVKIT	peptides1	120224_0018_HER042_Asp_B_SW1	494.788	4	853.489	1	b8	31.44	248888	1873	1	3	#N/A	0.9661
DLAARNVLVKSPNHVKIT	DLAARNVLVKSPN[+1]HVKIT	peptides1	120224_0019_HER042_Asp_B_SW2	494.788	4	853.489	1	b8	31.35	219589	1077	1	3	#N/A	0.9585
DLAARNVLVKSPNHVKIT	DLAARNVLVKSPN[+1]HVKIT	peptides1	120224_0021_HER042_Asp_C_SW1	494.788	4	853.489	1	b8	31.5	108709	777	1	3	#N/A	0.9411
DLAARNVLVKSPNHVKIT	DLAARNVLVKSPN[+1]HVKIT	peptides1	120224_0022_HER042_Asp_C_SW2	494.788	4	853.489	1	b8	31.54	88704	0	1	3	#N/A	0.9568
DLGMGAAKGLQSLPTH	DLGMGAAKGLQSLPTH	peptides1	120224_0014_HER042_Asp_A_IDA	532.612	3	532.612	3	precursor	36.96	967262	17922	1	2	1	0.9826
DLGMGAAKGLQSLPTH	DLGMGAAKGLQSLPTH	peptides1	120224_0017_HER042_Asp_B_IDA	532.612	3	532.612	3	precursor	36.83	1324216	30373	1	2	1	0.9796
DLGMGAAKGLQSLPTH	DLGMGAAKGLQSLPTH	peptides1	120224_0020_HER042_Asp_C_IDA	532.612	3	532.612	3	precursor	36.97	466903	13461	1	2	1	0.9851
DLGMGAAKGLQSLPTH	DLGMGAAKGLQSLPTH	peptides1	120224_0015_HER042_Asp_A_SW1	532.612	3	532.612	3	precursor	36.9	909906	8328	1	2	1	0.9861
DLGMGAAKGLQSLPTH	DLGMGAAKGLQSLPTH	peptides1	120224_0016_HER042_Asp_A_SW2	532.612	3	532.612	3	precursor	36.86	800487	6847	1	2	1	0.9887
DLGMGAAKGLQSLPTH	DLGMGAAKGLQSLPTH	peptides1	120224_0018_HER042_Asp_B_SW1	532.612	3	532.612	3	precursor	36.9	1190431	12757	1	2	1	0.9886
DLGMGAAKGLQSLPTH	DLGMGAAKGLQSLPTH	peptides1	120224_0019_HER042_Asp_B_SW2	532.612	3	532.612	3	precursor	36.9	1106771	10707	1	2	1	0.9902
DLGMGAAKGLQSLPTH	DLGMGAAKGLQSLPTH	peptides1	120224_0021_HER042_Asp_C_SW1	532.612	3	532.612	3	precursor	36.94	411922	10252	1	2	1	0.9891
DLGMGAAKGLQSLPTH	DLGMGAAKGLQSLPTH	peptides1	120224_0022_HER042_Asp_C_SW2	532.612	3	532.612	3	precursor	37.01	342989	7216	1	2	1	0.9918
DLGMGAAKGLQSLPTH	DLGMGAAKGLQSLPTH	peptides1	120224_0014_HER042_Asp_A_IDA	532.612	3	532.946	3	precursor [M+1]	36.96	737116	19033	2	2	2	0.9826
DLGMGAAKGLQSLPTH	DLGMGAAKGLQSLPTH	peptides1	120224_0017_HER042_Asp_B_IDA	532.612	3	532.946	3	precursor [M+1]	36.83	994430	24153	2	2	2	0.9796
DLGMGAAKGLQSLPTH	DLGMGAAKGLQSLPTH	peptides1	120224_0020_HER042_Asp_C_IDA	532.612	3	532.946	3	precursor [M+1]	36.97	362899	14943	2	2	2	0.9851
DLGMGAAKGLQSLPTH	DLGMGAAKGLQSLPTH	peptides1	120224_0015_HER042_Asp_A_SW1	532.612	3	532.946	3	precursor [M+1]	36.9	703630	9508	2	2	2	0.9861
DLGMGAAKGLQSLPTH	DLGMGAAKGLQSLPTH	peptides1	120224_0016_HER042_Asp_A_SW2	532.612	3	532.946	3	precursor [M+1]	36.86	629834	10312	2	2	2	0.9887
DLGMGAAKGLQSLPTH	DLGMGAAKGLQSLPTH	peptides1	120224_0018_HER042_Asp_B_SW1	532.612	3	532.946	3	precursor [M+1]	36.9	941052	15171	2	2	2	0.9886
DLGMGAAKGLQSLPTH	DLGMGAAKGLQSLPTH	peptides1	120224_0019_HER042_Asp_B_SW2	532.612	3	532.946	3	precursor [M+1]	36.9	885461	11685	2	2	2	0.9902
DLGMGAAKGLQSLPTH	DLGMGAAKGLQSLPTH	peptides1	120224_0021_HER042_Asp_C_SW1	532.612	3	532.946	3	precursor [M+1]	36.94	326357	10876	2	2	2	0.9891
DLGMGAAKGLQSLPTH	DLGMGAAKGLQSLPTH	peptides1	120224_0022_HER042_Asp_C_SW2	532.612	3	532.946	3	precursor [M+1]	37.01	276081	8221	2	2	2	0.9918
DLGMGAAKGLQSLPTH	DLGMGAAKGLQSLPTH	peptides1	120224_0014_HER042_Asp_A_IDA	532.612	3	533.28	3	precursor [M+2]	36.96	388917	17633	3	2	3	0.9826
DLGMGAAKGLQSLPTH	DLGMGAAKGLQSLPTH	peptides1	120224_0017_HER042_Asp_B_IDA	532.612	3	533.28	3	precursor [M+2]	36.83	518414	27667	3	2	3	0.9796
DLGMGAAKGLQSLPTH	DLGMGAAKGLQSLPTH	peptides1	120224_0020_HER042_Asp_C_IDA	532.612	3	533.28	3	precursor [M+2]	36.97	189112	13044	3	2	3	0.9851
DLGMGAAKGLQSLPTH	DLGMGAAKGLQSLPTH	peptides1	120224_0015_HER042_Asp_A_SW1	532.612	3	533.28	3	precursor [M+2]	36.9	383042	8925	3	2	3	0.9861
DLGMGAAKGLQSLPTH	DLGMGAAKGLQSLPTH	peptides1	120224_0016_HER042_Asp_A_SW2	532.612	3	533.28	3	precursor [M+2]	36.86	341129	7887	3	2	3	0.9887
DLGMGAAKGLQSLPTH	DLGMGAAKGLQSLPTH	peptides1	120224_0018_HER042_Asp_B_SW1	532.612	3	533.28	3	precursor [M+2]	36.9	498497	17553	3	2	3	0.9886
DLGMGAAKGLQSLPTH	DLGMGAAKGLQSLPTH	peptides1	120224_0019_HER042_Asp_B_SW2	532.612	3	533.28	3	precursor [M+2]	36.9	466131	13322	3	2	3	0.9902
DLGMGAAKGLQSLPTH	DLGMGAAKGLQSLPTH	peptides1	120224_0021_HER042_Asp_C_SW1	532.612	3	533.28	3	precursor [M+2]	36.94	173365	11103	3	2	3	0.9891
DLGMGAAKGLQSLPTH	DLGMGAAKGLQSLPTH	peptides1	120224_0022_HER042_Asp_C_SW2	532.612	3	533.28	3	precursor [M+2]	37.01	147267	7708	3	2	3	0.9918
DLGMGAAKGLQSLPTH	DLGMGAAKGLQSLPTH	peptides1	120224_0015_HER042_Asp_A_SW1	532.612	3	852.457	1	y8	36.9	29919	1462	6	2	#N/A	0.9861
DLGMGAAKGLQSLPTH	DLGMGAAKGLQSLPTH	peptides1	120224_0016_HER042_Asp_A_SW2	532.612	3	852.457	1	y8	36.86	25678	990	6	2	#N/A	0.9887
DLGMGAAKGLQSLPTH	DLGMGAAKGLQSLPTH	peptides1	120224_0018_HER042_Asp_B_SW1	532.612	3	852.457	1	y8	36.9	42256	1602	6	2	#N/A	0.9886
DLGMGAAKGLQSLPTH	DLGMGAAKGLQSLPTH	peptides1	120224_0019_HER042_Asp_B_SW2	532.612	3	852.457	1	y8	36.9	39936	1690	6	2	#N/A	0.9902
DLGMGAAKGLQSLPTH	DLGMGAAKGLQSLPTH	peptides1	120224_0021_HER042_Asp_C_SW1	532.612	3	852.457	1	y8	36.94	14237	676	6	2	#N/A	0.9891
DLGMGAAKGLQSLPTH	DLGMGAAKGLQSLPTH	peptides1	120224_0022_HER042_Asp_C_SW2	532.612	3	852.457	1	y8	37.01	11782	533	6	2	#N/A	0.9918
DLGMGAAKGLQSLPTH	DLGMGAAKGLQSLPTH	peptides1	120224_0015_HER042_Asp_A_SW1	532.612	3	354.177	1	y3	36.9	94394	3338	5	2	#N/A	0.9861
DLGMGAAKGLQSLPTH	DLGMGAAKGLQSLPTH	peptides1	120224_0016_HER042_Asp_A_SW2	532.612	3	354.177	1	y3	36.86	91671	1409	5	2	#N/A	0.9887
DLGMGAAKGLQSLPTH	DLGMGAAKGLQSLPTH	peptides1	120224_0018_HER042_Asp_B_SW1	532.612	3	354.177	1	y3	36.9	132443	4733	5	2	#N/A	0.9886
DLGMGAAKGLQSLPTH	DLGMGAAKGLQSLPTH	peptides1	120224_0019_HER042_Asp_B_SW2	532.612	3	354.177	1	y3	36.9	123357	4094	5	2	#N/A	0.9902
DLGMGAAKGLQSLPTH	DLGMGAAKGLQSLPTH	peptides1	120224_0021_HER042_Asp_C_SW1	532.612	3	354.177	1	y3	36.94	46840	2123	5	2	#N/A	0.9891
DLGMGAAKGLQSLPTH	DLGMGAAKGLQSLPTH	peptides1	120224_0022_HER042_Asp_C_SW2	532.612	3	354.177	1	y3	36.97	38966	2273	5	2	#N/A	0.9918
DLGMGAAKGLQSLPTH	DLGMGAAKGLQSLPTH	peptides1	120224_0015_HER042_Asp_A_SW1	532.612	3	286.14	1	b3	36.86	122892	4598	4	2	#N/A	0.9861
DLGMGAAKGLQSLPTH	DLGMGAAKGLQSLPTH	peptides1	120224_0016_HER042_Asp_A_SW2	532.612	3	286.14	1	b3	36.86	110258	3762	4	2	#N/A	0.9887
DLGMGAAKGLQSLPTH	DLGMGAAKGLQSLPTH	peptides1	120224_0018_HER042_Asp_B_SW1	532.612	3	286.14	1	b3	36.9	163260	5430	4	2	#N/A	0.9886
DLGMGAAKGLQSLPTH	DLGMGAAKGLQSLPTH	peptides1	120224_0019_HER042_Asp_B_SW2	532.612	3	286.14	1	b3	36.9	151884	6181	4	2	#N/A	0.9902
DLGMGAAKGLQSLPTH	DLGMGAAKGLQSLPTH	peptides1	120224_0021_HER042_Asp_C_SW1	532.612	3	286.14	1	b3	36.94	55102	3657	4	2	#N/A	0.9891
DLGMGAAKGLQSLPTH	DLGMGAAKGLQSLPTH	peptides1	120224_0022_HER042_Asp_C_SW2	532.612	3	286.14	1	b3	37.01	49941	1600	4	2	#N/A	0.9918
DLGMGAAKGLQSLPTH	DLGM[+16]GAAKGLQSLPTH	peptides1	120224_0014_HER042_Asp_A_IDA	537.943	3	537.943	3	precursor	33.63	2126409	33581	1	2	1	0.9888
DLGMGAAKGLQSLPTH	DLGM[+16]GAAKGLQSLPTH	peptides1	120224_0017_HER042_Asp_B_IDA	537.943	3	537.943	3	precursor	33.62	2393457	42870	1	2	1	0.9876
DLGMGAAKGLQSLPTH	DLGM[+16]GAAKGLQSLPTH	peptides1	120224_0020_HER042_Asp_C_IDA	537.943	3	537.943	3	precursor	33.7	1467875	19330	1	2	1	0.9867
DLGMGAAKGLQSLPTH	DLGM[+16]GAAKGLQSLPTH	peptides1	120224_0015_HER042_Asp_A_SW1	537.943	3	537.943	3	precursor	33.59	1924707	30246	1	2	1	0.9912
DLGMGAAKGLQSLPTH	DLGM[+16]GAAKGLQSLPTH	peptides1	120224_0016_HER042_Asp_A_SW2	537.943	3	537.943	3	precursor	33.58	1726963	24064	1	2	1	0.9918
DLGMGAAKGLQSLPTH	DLGM[+16]GAAKGLQSLPTH	peptides1	120224_0018_HER042_Asp_B_SW1	537.943	3	537.943	3	precursor	33.62	2171343	26965	1	2	1	0.9905
DLGMGAAKGLQSLPTH	DLGM[+16]GAAKGLQSLPTH	peptides1	120224_0019_HER042_Asp_B_SW2	537.943	3	537.943	3	precursor	33.66	2054337	10499	1	2	1	0.9886
DLGMGAAKGLQSLPTH	DLGM[+16]GAAKGLQSLPTH	peptides1	120224_0021_HER042_Asp_C_SW1	537.943	3	537.943	3	precursor	33.66	1391601	13493	1	2	1	0.9892
DLGMGAAKGLQSLPTH	DLGM[+16]GAAKGLQSLPTH	peptides1	120224_0022_HER042_Asp_C_SW2	537.943	3	537.943	3	precursor	33.73	1163408	18288	1	2	1	0.9908
DLGMGAAKGLQSLPTH	DLGM[+16]GAAKGLQSLPTH	peptides1	120224_0014_HER042_Asp_A_IDA	537.943	3	538.278	3	precursor [M+1]	33.63	1676858	37990	2	2	2	0.9888
DLGMGAAKGLQSLPTH	DLGM[+16]GAAKGLQSLPTH	peptides1	120224_0017_HER042_Asp_B_IDA	537.943	3	538.278	3	precursor [M+1]	33.62	1876594	45638	2	2	2	0.9876
DLGMGAAKGLQSLPTH	DLGM[+16]GAAKGLQSLPTH	peptides1	120224_0020_HER042_Asp_C_IDA	537.943	3	538.278	3	precursor [M+1]	33.7	1148287	24971	2	2	2	0.9867
DLGMGAAKGLQSLPTH	DLGM[+16]GAAKGLQSLPTH	peptides1	120224_0015_HER042_Asp_A_SW1	537.943	3	538.278	3	precursor [M+1]	33.59	1541743	28576	2	2	2	0.9912
DLGMGAAKGLQSLPTH	DLGM[+16]GAAKGLQSLPTH	peptides1	120224_0016_HER042_Asp_A_SW2	537.943	3	538.278	3	precursor [M+1]	33.58	1400654	25691	2	2	2	0.9918
DLGMGAAKGLQSLPTH	DLGM[+16]GAAKGLQSLPTH	peptides1	120224_0018_HER042_Asp_B_SW1	537.943	3	538.278	3	precursor [M+1]	33.62	1734956	38711	2	2	2	0.9905
DLGMGAAKGLQSLPTH	DLGM[+16]GAAKGLQSLPTH	peptides1	120224_0019_HER042_Asp_B_SW2	537.943	3	538.278	3	precursor [M+1]	33.66	1620636	24952	2	2	2	0.9886
DLGMGAAKGLQSLPTH	DLGM[+16]GAAKGLQSLPTH	peptides1	120224_0021_HER042_Asp_C_SW1	537.943	3	538.278	3	precursor [M+1]	33.66	1104973	19924	2	2	2	0.9892
DLGMGAAKGLQSLPTH	DLGM[+16]GAAKGLQSLPTH	peptides1	120224_0022_HER042_Asp_C_SW2	537.943	3	538.278	3	precursor [M+1]	33.73	931561	18696	2	2	2	0.9908
DLGMGAAKGLQSLPTH	DLGM[+16]GAAKGLQSLPTH	peptides1	120224_0014_HER042_Asp_A_IDA	537.943	3	538.612	3	precursor [M+2]	33.63	907293	21476	3	2	3	0.9888
DLGMGAAKGLQSLPTH	DLGM[+16]GAAKGLQSLPTH	peptides1	120224_0017_HER042_Asp_B_IDA	537.943	3	538.612	3	precursor [M+2]	33.62	1006157	21701	3	2	3	0.9876
DLGMGAAKGLQSLPTH	DLGM[+16]GAAKGLQSLPTH	peptides1	120224_0020_HER042_Asp_C_IDA	537.943	3	538.612	3	precursor [M+2]	33.7	608534	14651	3	2	3	0.9867
DLGMGAAKGLQSLPTH	DLGM[+16]GAAKGLQSLPTH	peptides1	120224_0015_HER042_Asp_A_SW1	537.943	3	538.612	3	precursor [M+2]	33.59	835215	16963	3	2	3	0.9912
DLGMGAAKGLQSLPTH	DLGM[+16]GAAKGLQSLPTH	peptides1	120224_0016_HER042_Asp_A_SW2	537.943	3	538.612	3	precursor [M+2]	33.58	734453	18187	3	2	3	0.9918
DLGMGAAKGLQSLPTH	DLGM[+16]GAAKGLQSLPTH	peptides1	120224_0018_HER042_Asp_B_SW1	537.943	3	538.612	3	precursor [M+2]	33.62	929863	18633	3	2	3	0.9905
DLGMGAAKGLQSLPTH	DLGM[+16]GAAKGLQSLPTH	peptides1	120224_0019_HER042_Asp_B_SW2	537.943	3	538.612	3	precursor [M+2]	33.66	871077	15293	3	2	3	0.9886
DLGMGAAKGLQSLPTH	DLGM[+16]GAAKGLQSLPTH	peptides1	120224_0021_HER042_Asp_C_SW1	537.943	3	538.612	3	precursor [M+2]	33.66	586721	9665	3	2	3	0.9892
DLGMGAAKGLQSLPTH	DLGM[+16]GAAKGLQSLPTH	peptides1	120224_0022_HER042_Asp_C_SW2	537.943	3	538.612	3	precursor [M+2]	33.73	497962	11419	3	2	3	0.9908
DLGMGAAKGLQSLPTH	DLGM[+16]GAAKGLQSLPTH	peptides1	120224_0015_HER042_Asp_A_SW1	537.943	3	554.293	1	y5	33.62	79080	4672	6	2	#N/A	0.9912
DLGMGAAKGLQSLPTH	DLGM[+16]GAAKGLQSLPTH	peptides1	120224_0016_HER042_Asp_A_SW2	537.943	3	554.293	1	y5	33.58	71347	1924	6	2	#N/A	0.9918
DLGMGAAKGLQSLPTH	DLGM[+16]GAAKGLQSLPTH	peptides1	120224_0018_HER042_Asp_B_SW1	537.943	3	554.293	1	y5	33.7	88593	8269	6	2	#N/A	0.9905
DLGMGAAKGLQSLPTH	DLGM[+16]GAAKGLQSLPTH	peptides1	120224_0019_HER042_Asp_B_SW2	537.943	3	554.293	1	y5	33.66	83218	7084	6	2	#N/A	0.9886
DLGMGAAKGLQSLPTH	DLGM[+16]GAAKGLQSLPTH	peptides1	120224_0021_HER042_Asp_C_SW1	537.943	3	554.293	1	y5	33.66	61435	1622	5	2	#N/A	0.9892
DLGMGAAKGLQSLPTH	DLGM[+16]GAAKGLQSLPTH	peptides1	120224_0022_HER042_Asp_C_SW2	537.943	3	554.293	1	y5	33.81	48230	2647	6	2	#N/A	0.9908
DLGMGAAKGLQSLPTH	DLGM[+16]GAAKGLQSLPTH	peptides1	120224_0015_HER042_Asp_A_SW1	537.943	3	354.177	1	y3	33.62	191582	3814	4	2	#N/A	0.9912
DLGMGAAKGLQSLPTH	DLGM[+16]GAAKGLQSLPTH	peptides1	120224_0016_HER042_Asp_A_SW2	537.943	3	354.177	1	y3	33.55	175611	1991	4	2	#N/A	0.9918
DLGMGAAKGLQSLPTH	DLGM[+16]GAAKGLQSLPTH	peptides1	120224_0018_HER042_Asp_B_SW1	537.943	3	354.177	1	y3	33.66	226813	3195	4	2	#N/A	0.9905
DLGMGAAKGLQSLPTH	DLGM[+16]GAAKGLQSLPTH	peptides1	120224_0019_HER042_Asp_B_SW2	537.943	3	354.177	1	y3	33.66	207226	4235	4	2	#N/A	0.9886
DLGMGAAKGLQSLPTH	DLGM[+16]GAAKGLQSLPTH	peptides1	120224_0021_HER042_Asp_C_SW1	537.943	3	354.177	1	y3	33.66	141367	1853	4	2	#N/A	0.9892
DLGMGAAKGLQSLPTH	DLGM[+16]GAAKGLQSLPTH	peptides1	120224_0022_HER042_Asp_C_SW2	537.943	3	354.177	1	y3	33.77	118685	1895	4	2	#N/A	0.9908
DLGMGAAKGLQSLPTH	DLGM[+16]GAAKGLQSLPTH	peptides1	120224_0015_HER042_Asp_A_SW1	537.943	3	286.14	1	b3	33.62	83465	2026	5	2	#N/A	0.9912
DLGMGAAKGLQSLPTH	DLGM[+16]GAAKGLQSLPTH	peptides1	120224_0016_HER042_Asp_A_SW2	537.943	3	286.14	1	b3	33.55	77574	1066	5	2	#N/A	0.9918
DLGMGAAKGLQSLPTH	DLGM[+16]GAAKGLQSLPTH	peptides1	120224_0018_HER042_Asp_B_SW1	537.943	3	286.14	1	b3	33.66	97843	2794	5	2	#N/A	0.9905
DLGMGAAKGLQSLPTH	DLGM[+16]GAAKGLQSLPTH	peptides1	120224_0019_HER042_Asp_B_SW2	537.943	3	286.14	1	b3	33.66	93884	3119	5	2	#N/A	0.9886
DLGMGAAKGLQSLPTH	DLGM[+16]GAAKGLQSLPTH	peptides1	120224_0021_HER042_Asp_C_SW1	537.943	3	286.14	1	b3	33.62	60686	1624	6	2	#N/A	0.9892
DLGMGAAKGLQSLPTH	DLGM[+16]GAAKGLQSLPTH	peptides1	120224_0022_HER042_Asp_C_SW2	537.943	3	286.14	1	b3	33.77	55824	1210	5	2	#N/A	0.9908
DLGMGAAKGLQSLPTH	DLGM[+32]GAAKGLQSLPTH	peptides1	120224_0014_HER042_Asp_A_IDA	543.275	3	543.275	3	precursor	34.59	10864	21675	2	2	1	0.9113
DLGMGAAKGLQSLPTH	DLGM[+32]GAAKGLQSLPTH	peptides1	120224_0017_HER042_Asp_B_IDA	543.275	3	543.275	3	precursor	34.57	17730	31715	2	2	1	0.9066
DLGMGAAKGLQSLPTH	DLGM[+32]GAAKGLQSLPTH	peptides1	120224_0020_HER042_Asp_C_IDA	543.275	3	543.275	3	precursor	34.56	10569	8077	1	2	1	0.971
DLGMGAAKGLQSLPTH	DLGM[+32]GAAKGLQSLPTH	peptides1	120224_0015_HER042_Asp_A_SW1	543.275	3	543.275	3	precursor	34.59	14158	16079	2	2	1	0.9433
DLGMGAAKGLQSLPTH	DLGM[+32]GAAKGLQSLPTH	peptides1	120224_0016_HER042_Asp_A_SW2	543.275	3	543.275	3	precursor	34.48	10028	14056	1	2	1	0.9548
DLGMGAAKGLQSLPTH	DLGM[+32]GAAKGLQSLPTH	peptides1	120224_0018_HER042_Asp_B_SW1	543.275	3	543.275	3	precursor	34.56	14051	21588	1	2	1	0.8983
DLGMGAAKGLQSLPTH	DLGM[+32]GAAKGLQSLPTH	peptides1	120224_0019_HER042_Asp_B_SW2	543.275	3	543.275	3	precursor	34.52	14960	28899	1	2	1	0.9105
DLGMGAAKGLQSLPTH	DLGM[+32]GAAKGLQSLPTH	peptides1	120224_0021_HER042_Asp_C_SW1	543.275	3	543.275	3	precursor	34.63	13539	8483	1	2	1	0.9481
DLGMGAAKGLQSLPTH	DLGM[+32]GAAKGLQSLPTH	peptides1	120224_0022_HER042_Asp_C_SW2	543.275	3	543.275	3	precursor	34.7	9224	10476	1	2	1	0.9298
DLGMGAAKGLQSLPTH	DLGM[+32]GAAKGLQSLPTH	peptides1	120224_0014_HER042_Asp_A_IDA	543.275	3	543.609	3	precursor [M+1]	34.59	13775	3298	1	2	2	0.9113
DLGMGAAKGLQSLPTH	DLGM[+32]GAAKGLQSLPTH	peptides1	120224_0017_HER042_Asp_B_IDA	543.275	3	543.609	3	precursor [M+1]	34.5	19264	3359	1	2	2	0.9066
DLGMGAAKGLQSLPTH	DLGM[+32]GAAKGLQSLPTH	peptides1	120224_0020_HER042_Asp_C_IDA	543.275	3	543.609	3	precursor [M+1]	34.56	8626	2708	2	2	2	0.971
DLGMGAAKGLQSLPTH	DLGM[+32]GAAKGLQSLPTH	peptides1	120224_0015_HER042_Asp_A_SW1	543.275	3	543.609	3	precursor [M+1]	34.56	14572	2043	1	2	2	0.9433
DLGMGAAKGLQSLPTH	DLGM[+32]GAAKGLQSLPTH	peptides1	120224_0016_HER042_Asp_A_SW2	543.275	3	543.609	3	precursor [M+1]	34.51	9837	4069	2	2	2	0.9548
DLGMGAAKGLQSLPTH	DLGM[+32]GAAKGLQSLPTH	peptides1	120224_0018_HER042_Asp_B_SW1	543.275	3	543.609	3	precursor [M+1]	34.52	12607	5943	3	2	2	0.8983
DLGMGAAKGLQSLPTH	DLGM[+32]GAAKGLQSLPTH	peptides1	120224_0019_HER042_Asp_B_SW2	543.275	3	543.609	3	precursor [M+1]	34.55	13274	7418	2	2	2	0.9105
DLGMGAAKGLQSLPTH	DLGM[+32]GAAKGLQSLPTH	peptides1	120224_0021_HER042_Asp_C_SW1	543.275	3	543.609	3	precursor [M+1]	34.63	10555	1025	2	2	2	0.9481
DLGMGAAKGLQSLPTH	DLGM[+32]GAAKGLQSLPTH	peptides1	120224_0022_HER042_Asp_C_SW2	543.275	3	543.609	3	precursor [M+1]	34.67	8842	1312	2	2	2	0.9298
DLGMGAAKGLQSLPTH	DLGM[+32]GAAKGLQSLPTH	peptides1	120224_0014_HER042_Asp_A_IDA	543.275	3	543.943	3	precursor [M+2]	34.55	10052	7597	3	2	3	0.9113
DLGMGAAKGLQSLPTH	DLGM[+32]GAAKGLQSLPTH	peptides1	120224_0017_HER042_Asp_B_IDA	543.275	3	543.943	3	precursor [M+2]	34.34	17027	5518	3	2	3	0.9066
DLGMGAAKGLQSLPTH	DLGM[+32]GAAKGLQSLPTH	peptides1	120224_0020_HER042_Asp_C_IDA	543.275	3	543.943	3	precursor [M+2]	34.52	5828	3505	3	2	3	0.971
DLGMGAAKGLQSLPTH	DLGM[+32]GAAKGLQSLPTH	peptides1	120224_0015_HER042_Asp_A_SW1	543.275	3	543.943	3	precursor [M+2]	34.4	10222	5096	3	2	3	0.9433
DLGMGAAKGLQSLPTH	DLGM[+32]GAAKGLQSLPTH	peptides1	120224_0016_HER042_Asp_A_SW2	543.275	3	543.943	3	precursor [M+2]	34.51	6603	5950	3	2	3	0.9548
DLGMGAAKGLQSLPTH	DLGM[+32]GAAKGLQSLPTH	peptides1	120224_0018_HER042_Asp_B_SW1	543.275	3	543.943	3	precursor [M+2]	34.48	13498	4093	2	2	3	0.8983
DLGMGAAKGLQSLPTH	DLGM[+32]GAAKGLQSLPTH	peptides1	120224_0019_HER042_Asp_B_SW2	543.275	3	543.943	3	precursor [M+2]	34.55	13179	9432	3	2	3	0.9105
DLGMGAAKGLQSLPTH	DLGM[+32]GAAKGLQSLPTH	peptides1	120224_0021_HER042_Asp_C_SW1	543.275	3	543.943	3	precursor [M+2]	34.63	8589	2797	3	2	3	0.9481
DLGMGAAKGLQSLPTH	DLGM[+32]GAAKGLQSLPTH	peptides1	120224_0022_HER042_Asp_C_SW2	543.275	3	543.943	3	precursor [M+2]	34.67	7303	2532	3	2	3	0.9298
DLGMGAAKGLQSLPTH	DLGM[+32]GAAKGLQSLPTH	peptides1	120224_0015_HER042_Asp_A_SW1	543.275	3	354.177	1	y3	34.63	4789	1532	4	2	#N/A	0.9433
DLGMGAAKGLQSLPTH	DLGM[+32]GAAKGLQSLPTH	peptides1	120224_0016_HER042_Asp_A_SW2	543.275	3	354.177	1	y3	34.55	3774	653	4	2	#N/A	0.9548
DLGMGAAKGLQSLPTH	DLGM[+32]GAAKGLQSLPTH	peptides1	120224_0018_HER042_Asp_B_SW1	543.275	3	354.177	1	y3	34.67	2982	2588	5	2	#N/A	0.8983
DLGMGAAKGLQSLPTH	DLGM[+32]GAAKGLQSLPTH	peptides1	120224_0019_HER042_Asp_B_SW2	543.275	3	354.177	1	y3	34.74	2809	3703	5	2	#N/A	0.9105
DLGMGAAKGLQSLPTH	DLGM[+32]GAAKGLQSLPTH	peptides1	120224_0021_HER042_Asp_C_SW1	543.275	3	354.177	1	y3	34.71	2220	1997	5	2	#N/A	0.9481
DLGMGAAKGLQSLPTH	DLGM[+32]GAAKGLQSLPTH	peptides1	120224_0022_HER042_Asp_C_SW2	543.275	3	354.177	1	y3	34.74	1805	1400	5	2	#N/A	0.9298
DLGMGAAKGLQSLPTH	DLGM[+32]GAAKGLQSLPTH	peptides1	120224_0015_HER042_Asp_A_SW1	543.275	3	700.354	2	y14	34.56	3815	417	5	2	#N/A	0.9433
DLGMGAAKGLQSLPTH	DLGM[+32]GAAKGLQSLPTH	peptides1	120224_0016_HER042_Asp_A_SW2	543.275	3	700.354	2	y14	34.48	2587	646	5	2	#N/A	0.9548
DLGMGAAKGLQSLPTH	DLGM[+32]GAAKGLQSLPTH	peptides1	120224_0018_HER042_Asp_B_SW1	543.275	3	700.354	2	y14	34.52	3885	1301	4	2	#N/A	0.8983
DLGMGAAKGLQSLPTH	DLGM[+32]GAAKGLQSLPTH	peptides1	120224_0019_HER042_Asp_B_SW2	543.275	3	700.354	2	y14	34.52	4429	1081	4	2	#N/A	0.9105
DLGMGAAKGLQSLPTH	DLGM[+32]GAAKGLQSLPTH	peptides1	120224_0021_HER042_Asp_C_SW1	543.275	3	700.354	2	y14	34.67	3414	25	4	2	#N/A	0.9481
DLGMGAAKGLQSLPTH	DLGM[+32]GAAKGLQSLPTH	peptides1	120224_0022_HER042_Asp_C_SW2	543.275	3	700.354	2	y14	34.7	2938	471	4	2	#N/A	0.9298
DLGMGAAKGLQSLPTH	DLGM[+32]GAAKGLQSLPTH	peptides1	120224_0015_HER042_Asp_A_SW1	543.275	3	590.328	2	y12	34.56	1131	2294	6	2	#N/A	0.9433
DLGMGAAKGLQSLPTH	DLGM[+32]GAAKGLQSLPTH	peptides1	120224_0016_HER042_Asp_A_SW2	543.275	3	590.328	2	y12	34.44	1709	1304	6	2	#N/A	0.9548
DLGMGAAKGLQSLPTH	DLGM[+32]GAAKGLQSLPTH	peptides1	120224_0018_HER042_Asp_B_SW1	543.275	3	590.328	2	y12	34.52	2540	1016	6	2	#N/A	0.8983
DLGMGAAKGLQSLPTH	DLGM[+32]GAAKGLQSLPTH	peptides1	120224_0019_HER042_Asp_B_SW2	543.275	3	590.328	2	y12	34.55	774	3694	6	2	#N/A	0.9105
DLGMGAAKGLQSLPTH	DLGM[+32]GAAKGLQSLPTH	peptides1	120224_0021_HER042_Asp_C_SW1	543.275	3	590.328	2	y12	34.44	1219	1500	6	2	#N/A	0.9481
DLGMGAAKGLQSLPTH	DLGM[+32]GAAKGLQSLPTH	peptides1	120224_0022_HER042_Asp_C_SW2	543.275	3	590.328	2	y12	34.7	1129	973	6	2	#N/A	0.9298
DLLEKGERLPQPPICTI	DLLEKGERLPQPPIC[+125]TI	peptides1	120224_0014_HER042_Asp_A_IDA	683.035	3	683.035	3	precursor	46.81	126512	9386	2	2	2	0.9857
DLLEKGERLPQPPICTI	DLLEKGERLPQPPIC[+125]TI	peptides1	120224_0017_HER042_Asp_B_IDA	683.035	3	683.035	3	precursor	46.66	101513	5269	2	2	2	0.9838
DLLEKGERLPQPPICTI	DLLEKGERLPQPPIC[+125]TI	peptides1	120224_0020_HER042_Asp_C_IDA	683.035	3	683.035	3	precursor	46.79	5613	2924	2	2	2	0.8996
DLLEKGERLPQPPICTI	DLLEKGERLPQPPIC[+125]TI	peptides1	120224_0015_HER042_Asp_A_SW1	683.035	3	683.035	3	precursor	46.74	115346	8395	2	2	2	0.9936
DLLEKGERLPQPPICTI	DLLEKGERLPQPPIC[+125]TI	peptides1	120224_0016_HER042_Asp_A_SW2	683.035	3	683.035	3	precursor	46.73	101666	11505	2	2	2	0.9888
DLLEKGERLPQPPICTI	DLLEKGERLPQPPIC[+125]TI	peptides1	120224_0018_HER042_Asp_B_SW1	683.035	3	683.035	3	precursor	46.79	91963	8453	2	2	2	0.9897
DLLEKGERLPQPPICTI	DLLEKGERLPQPPIC[+125]TI	peptides1	120224_0019_HER042_Asp_B_SW2	683.035	3	683.035	3	precursor	46.77	97429	8958	2	2	2	0.9929
DLLEKGERLPQPPICTI	DLLEKGERLPQPPIC[+125]TI	peptides1	120224_0021_HER042_Asp_C_SW1	683.035	3	683.035	3	precursor	46.78	6590	4782	2	2	2	0.9226
DLLEKGERLPQPPICTI	DLLEKGERLPQPPIC[+125]TI	peptides1	120224_0022_HER042_Asp_C_SW2	683.035	3	683.035	3	precursor	46.89	8693	3421	2	2	2	0.965
DLLEKGERLPQPPICTI	DLLEKGERLPQPPIC[+125]TI	peptides1	120224_0014_HER042_Asp_A_IDA	683.035	3	683.369	3	precursor [M+1]	46.76	129052	20069	1	2	1	0.9857
DLLEKGERLPQPPICTI	DLLEKGERLPQPPIC[+125]TI	peptides1	120224_0017_HER042_Asp_B_IDA	683.035	3	683.369	3	precursor [M+1]	46.66	107572	14182	1	2	1	0.9838
DLLEKGERLPQPPICTI	DLLEKGERLPQPPIC[+125]TI	peptides1	120224_0020_HER042_Asp_C_IDA	683.035	3	683.369	3	precursor [M+1]	46.79	10735	1373	1	2	1	0.8996
DLLEKGERLPQPPICTI	DLLEKGERLPQPPIC[+125]TI	peptides1	120224_0015_HER042_Asp_A_SW1	683.035	3	683.369	3	precursor [M+1]	46.7	126375	11785	1	2	1	0.9936
DLLEKGERLPQPPICTI	DLLEKGERLPQPPIC[+125]TI	peptides1	120224_0016_HER042_Asp_A_SW2	683.035	3	683.369	3	precursor [M+1]	46.73	105342	22805	1	2	1	0.9888
DLLEKGERLPQPPICTI	DLLEKGERLPQPPIC[+125]TI	peptides1	120224_0018_HER042_Asp_B_SW1	683.035	3	683.369	3	precursor [M+1]	46.87	96371	16499	1	2	1	0.9897
DLLEKGERLPQPPICTI	DLLEKGERLPQPPIC[+125]TI	peptides1	120224_0019_HER042_Asp_B_SW2	683.035	3	683.369	3	precursor [M+1]	46.74	106795	15607	1	2	1	0.9929
DLLEKGERLPQPPICTI	DLLEKGERLPQPPIC[+125]TI	peptides1	120224_0021_HER042_Asp_C_SW1	683.035	3	683.369	3	precursor [M+1]	46.82	12654	5393	1	2	1	0.9226
DLLEKGERLPQPPICTI	DLLEKGERLPQPPIC[+125]TI	peptides1	120224_0022_HER042_Asp_C_SW2	683.035	3	683.369	3	precursor [M+1]	46.85	12600	2577	1	2	1	0.965
DLLEKGERLPQPPICTI	DLLEKGERLPQPPIC[+125]TI	peptides1	120224_0014_HER042_Asp_A_IDA	683.035	3	683.703	3	precursor [M+2]	46.78	83814	7126	3	2	3	0.9857
DLLEKGERLPQPPICTI	DLLEKGERLPQPPIC[+125]TI	peptides1	120224_0017_HER042_Asp_B_IDA	683.035	3	683.703	3	precursor [M+2]	46.69	64509	7324	3	2	3	0.9838
DLLEKGERLPQPPICTI	DLLEKGERLPQPPIC[+125]TI	peptides1	120224_0020_HER042_Asp_C_IDA	683.035	3	683.703	3	precursor [M+2]	46.75	3300	2043	3	2	3	0.8996
DLLEKGERLPQPPICTI	DLLEKGERLPQPPIC[+125]TI	peptides1	120224_0015_HER042_Asp_A_SW1	683.035	3	683.703	3	precursor [M+2]	46.74	79446	5467	3	2	3	0.9936
DLLEKGERLPQPPICTI	DLLEKGERLPQPPIC[+125]TI	peptides1	120224_0016_HER042_Asp_A_SW2	683.035	3	683.703	3	precursor [M+2]	46.73	72054	8725	3	2	3	0.9888
DLLEKGERLPQPPICTI	DLLEKGERLPQPPIC[+125]TI	peptides1	120224_0018_HER042_Asp_B_SW1	683.035	3	683.703	3	precursor [M+2]	46.79	62455	6584	3	2	3	0.9897
DLLEKGERLPQPPICTI	DLLEKGERLPQPPIC[+125]TI	peptides1	120224_0019_HER042_Asp_B_SW2	683.035	3	683.703	3	precursor [M+2]	46.74	73094	3963	3	2	3	0.9929
DLLEKGERLPQPPICTI	DLLEKGERLPQPPIC[+125]TI	peptides1	120224_0021_HER042_Asp_C_SW1	683.035	3	683.703	3	precursor [M+2]	46.85	5455	1578	3	2	3	0.9226
DLLEKGERLPQPPICTI	DLLEKGERLPQPPIC[+125]TI	peptides1	120224_0022_HER042_Asp_C_SW2	683.035	3	683.703	3	precursor [M+2]	46.85	7161	1168	3	2	3	0.965
DLLEKGERLPQPPICTI	DLLEKGERLPQPPIC[+125]TI	peptides1	120224_0015_HER042_Asp_A_SW1	683.035	3	640.354	2	b11	46.66	13491	1666	5	2	#N/A	0.9936
DLLEKGERLPQPPICTI	DLLEKGERLPQPPIC[+125]TI	peptides1	120224_0016_HER042_Asp_A_SW2	683.035	3	640.354	2	b11	46.88	14462	51	5	2	#N/A	0.9888
DLLEKGERLPQPPICTI	DLLEKGERLPQPPIC[+125]TI	peptides1	120224_0018_HER042_Asp_B_SW1	683.035	3	640.354	2	b11	46.83	11034	1244	5	2	#N/A	0.9897
DLLEKGERLPQPPICTI	DLLEKGERLPQPPIC[+125]TI	peptides1	120224_0019_HER042_Asp_B_SW2	683.035	3	640.354	2	b11	46.81	13197	796	5	2	#N/A	0.9929
DLLEKGERLPQPPICTI	DLLEKGERLPQPPIC[+125]TI	peptides1	120224_0021_HER042_Asp_C_SW1	683.035	3	640.354	2	b11	46.89	1686	0	4	2	#N/A	0.9226
DLLEKGERLPQPPICTI	DLLEKGERLPQPPIC[+125]TI	peptides1	120224_0022_HER042_Asp_C_SW2	683.035	3	640.354	2	b11	46.81	1515	174	5	2	#N/A	0.965
DLLEKGERLPQPPICTI	DLLEKGERLPQPPIC[+125]TI	peptides1	120224_0015_HER042_Asp_A_SW1	683.035	3	793.949	2	b14	46.7	18588	1774	4	2	#N/A	0.9936
DLLEKGERLPQPPICTI	DLLEKGERLPQPPIC[+125]TI	peptides1	120224_0016_HER042_Asp_A_SW2	683.035	3	793.949	2	b14	46.77	18787	1544	4	2	#N/A	0.9888
DLLEKGERLPQPPICTI	DLLEKGERLPQPPIC[+125]TI	peptides1	120224_0018_HER042_Asp_B_SW1	683.035	3	793.949	2	b14	46.72	14403	1336	4	2	#N/A	0.9897
DLLEKGERLPQPPICTI	DLLEKGERLPQPPIC[+125]TI	peptides1	120224_0019_HER042_Asp_B_SW2	683.035	3	793.949	2	b14	46.7	17427	0	4	2	#N/A	0.9929
DLLEKGERLPQPPICTI	DLLEKGERLPQPPIC[+125]TI	peptides1	120224_0021_HER042_Asp_C_SW1	683.035	3	793.949	2	b14	46.7	1260	0	5	2	#N/A	0.9226
DLLEKGERLPQPPICTI	DLLEKGERLPQPPIC[+125]TI	peptides1	120224_0022_HER042_Asp_C_SW2	683.035	3	793.949	2	b14	46.89	1528	0	4	2	#N/A	0.965
DLLEKGERLPQPPICTI	DLLEKGERLPQPPIC[+125]TI	peptides1	120224_0015_HER042_Asp_A_SW1	683.035	3	958.501	2	b16	46.66	11159	0	6	2	#N/A	0.9936
DLLEKGERLPQPPICTI	DLLEKGERLPQPPIC[+125]TI	peptides1	120224_0016_HER042_Asp_A_SW2	683.035	3	958.501	2	b16	46.73	11299	103	6	2	#N/A	0.9888
DLLEKGERLPQPPICTI	DLLEKGERLPQPPIC[+125]TI	peptides1	120224_0018_HER042_Asp_B_SW1	683.035	3	958.501	2	b16	46.79	8833	857	6	2	#N/A	0.9897
DLLEKGERLPQPPICTI	DLLEKGERLPQPPIC[+125]TI	peptides1	120224_0019_HER042_Asp_B_SW2	683.035	3	958.501	2	b16	46.77	9765	0	6	2	#N/A	0.9929
DLLEKGERLPQPPICTI	DLLEKGERLPQPPIC[+125]TI	peptides1	120224_0021_HER042_Asp_C_SW1	683.035	3	958.501	2	b16	46.63	970	0	6	2	#N/A	0.9226
DLLEKGERLPQPPICTI	DLLEKGERLPQPPIC[+125]TI	peptides1	120224_0022_HER042_Asp_C_SW2	683.035	3	958.501	2	b16	46.77	728	0	6	2	#N/A	0.965
DLSYMPIWKFP	DLSYM[+16]PIWKFP	peptides1	120224_0014_HER042_Asp_A_IDA	706.85	2	706.85	2	precursor	51.04	115340	22696	1	2	1	0.9895
DLSYMPIWKFP	DLSYM[+16]PIWKFP	peptides1	120224_0017_HER042_Asp_B_IDA	706.85	2	706.85	2	precursor	50.94	95379	27626	1	2	1	0.9833
DLSYMPIWKFP	DLSYM[+16]PIWKFP	peptides1	120224_0020_HER042_Asp_C_IDA	706.85	2	706.85	2	precursor	51.01	13797	4430	1	2	1	0.9645
DLSYMPIWKFP	DLSYM[+16]PIWKFP	peptides1	120224_0015_HER042_Asp_A_SW1	706.85	2	706.85	2	precursor	50.99	92171	6077	1	2	1	0.983
DLSYMPIWKFP	DLSYM[+16]PIWKFP	peptides1	120224_0016_HER042_Asp_A_SW2	706.85	2	706.85	2	precursor	50.91	92333	18630	1	2	1	0.972
DLSYMPIWKFP	DLSYM[+16]PIWKFP	peptides1	120224_0018_HER042_Asp_B_SW1	706.85	2	706.85	2	precursor	50.99	100021	12922	1	2	1	0.9853
DLSYMPIWKFP	DLSYM[+16]PIWKFP	peptides1	120224_0019_HER042_Asp_B_SW2	706.85	2	706.85	2	precursor	51.02	117778	6745	1	2	1	0.9808
DLSYMPIWKFP	DLSYM[+16]PIWKFP	peptides1	120224_0021_HER042_Asp_C_SW1	706.85	2	706.85	2	precursor	50.99	16210	4675	2	2	1	0.9449
DLSYMPIWKFP	DLSYM[+16]PIWKFP	peptides1	120224_0022_HER042_Asp_C_SW2	706.85	2	706.85	2	precursor	51.03	17339	4828	1	2	1	0.9359
DLSYMPIWKFP	DLSYM[+16]PIWKFP	peptides1	120224_0014_HER042_Asp_A_IDA	706.85	2	707.351	2	precursor [M+1]	51.01	89273	38091	2	2	2	0.9895
DLSYMPIWKFP	DLSYM[+16]PIWKFP	peptides1	120224_0017_HER042_Asp_B_IDA	706.85	2	707.351	2	precursor [M+1]	50.94	78687	38376	2	2	2	0.9833
DLSYMPIWKFP	DLSYM[+16]PIWKFP	peptides1	120224_0020_HER042_Asp_C_IDA	706.85	2	707.351	2	precursor [M+1]	51.1	8971	13347	2	2	2	0.9645
DLSYMPIWKFP	DLSYM[+16]PIWKFP	peptides1	120224_0015_HER042_Asp_A_SW1	706.85	2	707.351	2	precursor [M+1]	50.99	69994	21143	2	2	2	0.983
DLSYMPIWKFP	DLSYM[+16]PIWKFP	peptides1	120224_0016_HER042_Asp_A_SW2	706.85	2	707.351	2	precursor [M+1]	50.91	69578	30932	2	2	2	0.972
DLSYMPIWKFP	DLSYM[+16]PIWKFP	peptides1	120224_0018_HER042_Asp_B_SW1	706.85	2	707.351	2	precursor [M+1]	50.95	76246	29859	2	2	2	0.9853
DLSYMPIWKFP	DLSYM[+16]PIWKFP	peptides1	120224_0019_HER042_Asp_B_SW2	706.85	2	707.351	2	precursor [M+1]	50.99	87625	27832	2	2	2	0.9808
DLSYMPIWKFP	DLSYM[+16]PIWKFP	peptides1	120224_0021_HER042_Asp_C_SW1	706.85	2	707.351	2	precursor [M+1]	51.03	19747	8649	1	2	2	0.9449
DLSYMPIWKFP	DLSYM[+16]PIWKFP	peptides1	120224_0022_HER042_Asp_C_SW2	706.85	2	707.351	2	precursor [M+1]	51.03	9764	14822	2	2	2	0.9359
DLSYMPIWKFP	DLSYM[+16]PIWKFP	peptides1	120224_0014_HER042_Asp_A_IDA	706.85	2	707.852	2	precursor [M+2]	50.97	46330	16526	3	2	3	0.9895
DLSYMPIWKFP	DLSYM[+16]PIWKFP	peptides1	120224_0017_HER042_Asp_B_IDA	706.85	2	707.852	2	precursor [M+2]	50.9	45633	10054	3	2	3	0.9833
DLSYMPIWKFP	DLSYM[+16]PIWKFP	peptides1	120224_0020_HER042_Asp_C_IDA	706.85	2	707.852	2	precursor [M+2]	51.01	5007	4472	3	2	3	0.9645
DLSYMPIWKFP	DLSYM[+16]PIWKFP	peptides1	120224_0015_HER042_Asp_A_SW1	706.85	2	707.852	2	precursor [M+2]	51.03	40655	3306	3	2	3	0.983
DLSYMPIWKFP	DLSYM[+16]PIWKFP	peptides1	120224_0016_HER042_Asp_A_SW2	706.85	2	707.852	2	precursor [M+2]	50.91	44991	4000	3	2	3	0.972
DLSYMPIWKFP	DLSYM[+16]PIWKFP	peptides1	120224_0018_HER042_Asp_B_SW1	706.85	2	707.852	2	precursor [M+2]	50.95	43137	8836	3	2	3	0.9853
DLSYMPIWKFP	DLSYM[+16]PIWKFP	peptides1	120224_0019_HER042_Asp_B_SW2	706.85	2	707.852	2	precursor [M+2]	50.95	51416	2654	3	2	3	0.9808
DLSYMPIWKFP	DLSYM[+16]PIWKFP	peptides1	120224_0021_HER042_Asp_C_SW1	706.85	2	707.852	2	precursor [M+2]	51.1	8866	3145	3	2	3	0.9449
DLSYMPIWKFP	DLSYM[+16]PIWKFP	peptides1	120224_0022_HER042_Asp_C_SW2	706.85	2	707.852	2	precursor [M+2]	50.99	8121	2885	3	2	3	0.9359
DLSYMPIWKFP	DLSYM[+16]PIWKFP	peptides1	120224_0015_HER042_Asp_A_SW1	706.85	2	787.45	1	y6	50.95	7020	69	4	2	#N/A	0.983
DLSYMPIWKFP	DLSYM[+16]PIWKFP	peptides1	120224_0016_HER042_Asp_A_SW2	706.85	2	787.45	1	y6	50.99	7492	0	4	2	#N/A	0.972
DLSYMPIWKFP	DLSYM[+16]PIWKFP	peptides1	120224_0018_HER042_Asp_B_SW1	706.85	2	787.45	1	y6	51.14	5849	1676	5	2	#N/A	0.9853
DLSYMPIWKFP	DLSYM[+16]PIWKFP	peptides1	120224_0019_HER042_Asp_B_SW2	706.85	2	787.45	1	y6	50.95	7317	0	5	2	#N/A	0.9808
DLSYMPIWKFP	DLSYM[+16]PIWKFP	peptides1	120224_0021_HER042_Asp_C_SW1	706.85	2	787.45	1	y6	51.14	1528	0	5	2	#N/A	0.9449
DLSYMPIWKFP	DLSYM[+16]PIWKFP	peptides1	120224_0022_HER042_Asp_C_SW2	706.85	2	787.45	1	y6	50.99	1440	0	5	2	#N/A	0.9359
[truncated: 3,327 more rows]

## Sheet: Chymo
PeptideSequence	ModifiedSequence	ProteinName	ReplicateName	PrecursorMz	PrecursorCharge	ProductMz	ProductCharge	FragmentIon	RetentionTime	Area	Background	PeakRank	MissedCleavages	IsotopeDistRank	IsotopeDotProduct
[truncated: 6,522 more rows]

[truncated: 1 more sheets: Tryp+AspN]
